# Supplementary material for: De-novo and genome-wide meta-analyses identify a risk haplotype for congenital sensorineural deafness in Dalmatian dogs
Source: Sci Rep. 2022 Sep 14;12:15439. doi: 10.1038/s41598-022-19535-4 (PMC9474838; doi:10.1038/s41598-022-19535-4)
Supplement: Supplementary file 2 — Supplementary Figure S1. [file 41598_2022_19535_MOESM2_ESM.xlsx]

## Sheet: Figure S1
	No Pseudogene	Pseudogene
Blue	8	5	Deaf
Orange	18	9	Unilateral deaf
Grey	16	30	Hearing
	No Pseudogene	No Pseudogene (%)	Pseudogene	Pseudogene (%)
Deaf	8	19	5	11
Unilateral deaf	18	43	9	21
Hearing	16	38	30	68
total	42	100	44	100
