# Supplementary material for: De-novo and genome-wide meta-analyses identify a risk haplotype for congenital sensorineural deafness in Dalmatian dogs
Source: Sci Rep. 2022 Sep 14;12:15439. doi: 10.1038/s41598-022-19535-4 (PMC9474838; doi:10.1038/s41598-022-19535-4)
Supplement: Supplementary file 3 — Supplementary Figure S2. [file 41598_2022_19535_MOESM3_ESM.xlsx]

## Sheet: Figure S2
	SINE element insertion at CFA20:22168470
