# Supplementary material for: De-novo and genome-wide meta-analyses identify a risk haplotype for congenital sensorineural deafness in Dalmatian dogs
Source: Sci Rep. 2022 Sep 14;12:15439. doi: 10.1038/s41598-022-19535-4 (PMC9474838; doi:10.1038/s41598-022-19535-4)
Supplement: Supplementary file 4 — Supplementary Table S1. [file 41598_2022_19535_MOESM4_ESM.xlsx]

## Sheet: Table_S1_Samples
Sample Identifier	SEX	Phenotype	Phenotype_source	Array type
64	Male	Bilateral Deaf	owner reported	170
65	Male	Bilateral Deaf	owner reported	170
66	Male	Bilateral Deaf	owner reported	170
67	Female	Hearing	owner reported	170
68	Male	Hearing	owner reported	170
70	Male	Bilateral Deaf	owner reported	WGS
71	Female	Hearing	owner reported	WGS
72	Male	Hearing	owner reported	170
79	Male	Bilateral Deaf	owner reported	WGS
80	Male	Bilateral Deaf	owner reported	WGS
82	Male	Hearing	owner reported	170
83	Female	Hearing	owner reported	170
84	Male	Hearing	owner reported	170
85	Female	Hearing	owner reported	170
86	Female	Hearing	owner reported	170
88	Female	Hearing	owner reported	170
89	Female	Hearing	owner reported	170
90	Female	Hearing	owner reported	170
91	Male	Bilateral Deaf	owner reported	WGS
92	Male	Bilateral Deaf	owner reported	170
131	Female	Hearing	owner reported	WGS
180	Female	Hearing _part blue eye	owner reported	170
321	NA	Bilateral Deaf	USYD neurology	170
322	Male	Bilateral Deaf	USYD neurology	170
324	Female	Hearing	USYD neurology	170
338	NA	Bilateral Deaf	USYD neurology	170
339	Male	Hearing/Blue Eye	USYD neurology	170
348	NA	Bilateral Deaf	USYD neurology	170
349	NA	Hearing	USYD neurology	170
1204	Male	Unilateral deaf	USYD neurology	170
1205	Male	Hearing	USYD neurology	170
1206	Male	Hearing	USYD neurology	170
1207	Male	Hearing	USYD neurology	170
1208	Male	Hearing	USYD neurology	170
1209	Male	Hearing	USYD neurology	170
1210	Male	Hearing	USYD neurology	170
1211	Male	Hearing	USYD neurology	170
1212	Female	Hearing	USYD neurology	170
1213	Female	Hearing	USYD neurology	170
1214	Female	Hearing	USYD neurology	170
1438	NA	Hearing	owner reported	170
1439	NA	Hearing	owner reported	170
1440	NA	Hearing	owner reported	170
1441	NA	Hearing	owner reported	170
1442	NA	Hearing	owner reported	170
1443	NA	Hearing	owner reported	170
1444	NA	Hearing	owner reported	170
1445	NA	Unilateral deaf	owner reported	170
1446	Female	Hearing	owner reported	170
1447	NA	Hearing	owner reported	170
1448	NA	Hearing	owner reported	170
1450	NA	Unilateral deaf	USYD neurology	170
1451	NA	Unilateral deaf	USYD neurology	170
1451	NA	Unilateral deaf	USYD neurology	170
1452	NA	Unilateral deaf	USYD neurology	170
1459	Female	Hearing	USYD neurology	220
1460	Female	Hearing	USYD neurology	220
1461	Female	Unilateral deaf	USYD neurology	220
1462	Female	Hearing	USYD neurology	220
1463	Female	Hearing	USYD neurology	170
1464	Female	Hearing	USYD neurology	220
1465	Female	Unilateral deaf	USYD neurology	220
1467	Male	Hearing	USYD neurology	220
1468	Male	Unilateral deaf	USYD neurology	220
1469	Male	Hearing	USYD neurology	220
1663	NA	Unilateral deaf	USYD neurology	220
1664	NA	Hearing	USYD neurology	220
1665	NA	Hearing	USYD neurology	220
1666	NA	Hearing	USYD neurology	220
1667	NA	Hearing	USYD neurology	220
1668	NA	Hearing	USYD neurology	220
1669	NA	Hearing	USYD neurology	220
1670	NA	Hearing	USYD neurology	220
2062	Male	Unilateral deaf	USYD neurology	220
2063	Male	Hearing	USYD neurology	220
2066	Male	Bilateral Deaf	USYD neurology	220
2067	Female	Hearing	USYD neurology	220
2069	Female	Unilateral deaf	USYD neurology	220
3011	Female	Unilateral deaf	USYD neurology	220
3013	Male	Unilateral deaf	USYD neurology	220
3017	Male	Unilateral deaf	USYD neurology	220
3225	Female	Unilateral deaf	USYD neurology	220
3228	Female	Unilateral deaf	USYD neurology	220
3229	Female	Unilateral deaf	USYD neurology	220
3231	Female	Unilateral deaf	USYD neurology	220
3232	Female	Hearing	USYD neurology	220
3233	Female	Unilateral deaf	USYD neurology	220
3234	Male	Hearing	USYD neurology	220
3235	Male	Hearing	USYD neurology	220
3236	Male	Hearing	USYD neurology	220
3237	Female	Hearing	USYD neurology	220
3359	Female	Unilateral deaf	USYD neurology	220
3360	Female	Bilateral Deaf	USYD neurology	220/WGS
3368	Male	Hearing	USYD neurology	220
3369	Male	Hearing	USYD neurology	220
3422	Male	Bilateral Deaf	USYD neurology	220
3439	Female	Bilateral Deaf	USYD neurology	220
3457	Male	Unilateral deaf	USYD neurology	220
3459	Male	Bilateral Deaf	USYD neurology	220
3460	Female	Bilateral Deaf	USYD neurology	220
3463	Female	Bilateral Deaf	USYD neurology	220
3465	Female	Unilateral deaf	USYD neurology	220
3468	Male	Bilateral Deaf	USYD neurology	220
3469	Male	Hearing	USYD neurology	220
3470	Male	Hearing	USYD neurology	220
3471	Male	Hearing	USYD neurology	220
3472	Male	Hearing	USYD neurology	220
3473	Male	Hearing	USYD neurology	220
3474	Female	Bilateral Deaf	USYD neurology	220
3477	Female	Unilateral deaf	USYD neurology	220
3502	Female	Unilateral deaf	USYD neurology	220
3503	Male	Hearing	USYD neurology	220
3504	Male	Bilateral Deaf	USYD neurology	220
3507	Female	Hearing	USYD neurology	220
3508	Female	Hearing	USYD neurology	220
3509	Female	Hearing	USYD neurology	220
3510	Female	Unilateral deaf	USYD neurology	220
3511	Male	Bilateral Deaf	USYD neurology	220
3512	Male	Hearing	USYD neurology	220
3519	Female	Unilateral deaf	USYD neurology	220
3520	Female	Bilateral Deaf	USYD neurology	220
3521	Female	Unilateral deaf	USYD neurology	220
3522	Female	Unilateral deaf	USYD neurology	220
3523	Female	Bilateral Deaf	USYD neurology	220
3524	Male	Hearing	USYD neurology	220
3525	Male	Hearing	USYD neurology	220
3526	Male	Unilateral deaf	USYD neurology	220
3529	Female	Unilateral deaf	USYD neurology	220
3532	Male	Unilateral deaf	USYD neurology	220
3534	Male	Hearing	USYD neurology	220
3535	Male	Hearing	USYD neurology	220
3620	Male	Hearing	USYD neurology	220
3623	Female	Bilateral Deaf	USYD neurology	220
80315	Male	Hearing	USYD neurology	220
80317	Male	Hearing	USYD neurology	220
80318	Female	Hearing	USYD neurology	220
80319	Female	Hearing	USYD neurology	220
80320	Female	Hearing	USYD neurology	220
80324	Female	Unilateral deaf	USYD neurology	220
80325	Male	Hearing	USYD neurology	220
81160	Female	Hearing	owner reported	220
81161	Male	Hearing	owner reported	220
81162	Female	Hearing	owner reported	220
81163	Female	Hearing	owner reported	220
81170	Male	Hearing	owner reported	220
3476_DUP3477	Female	Unilateral deaf	USYD neurology	Duplicate
