# Supplementary material for: De-novo and genome-wide meta-analyses identify a risk haplotype for congenital sensorineural deafness in Dalmatian dogs
Source: Sci Rep. 2022 Sep 14;12:15439. doi: 10.1038/s41598-022-19535-4 (PMC9474838; doi:10.1038/s41598-022-19535-4)
Supplement: Supplementary file 5 — Supplementary Table S2. [file 41598_2022_19535_MOESM5_ESM.xlsx]

## Sheet: Table_S2
SET	CHR	SNP	BP	NMISS	BETA	SE	R2	T	P
TOP_200	20	20.2205	22045960	135	-0.1898	0.04095	0.139	-4.634	8.444e-06
TOP_200	34	34.2419	2419283	138	0.2398	0.05234	0.1337	4.581	1.035e-05
TOP_200	20	20.2233	22331987	137	-0.2083	0.04609	0.1314	-4.519	1.343e-05
TOP_200	34	34.2375	2375039	135	0.2407	0.05392	0.1303	4.463	1.704e-05
TOP_200	36	36.3037	30367554	135	0.285	0.06398	0.1298	4.454	1.768e-05
TOP_200	38	38.1449	1449414	132	0.2311	0.0521	0.1314	4.435	1.939e-05
TOP_200	20	20.2203	22031342	137	-0.1799	0.04065	0.1267	-4.425	1.97e-05
TOP_200	9	9.52718	52717981	133	0.2026	0.04605	0.1287	4.399	2.233e-05
TOP_200	34	34.2397	2397411	136	0.2256	0.05246	0.1213	4.301	3.254e-05
TOP_200	34	34.2085	2084542	139	0.2247	0.0523	0.1188	4.297	3.265e-05
TOP_200	26	26.108	10803124	136	-0.2224	0.05209	0.1197	-4.269	3.693e-05
TOP_200	28	28.154	15398500	135	0.2898	0.06818	0.1196	4.25	3.996e-05
TOP_200	2	2.70129	70128695	131	0.2118	0.05001	0.122	4.235	4.317e-05
TOP_200	34	34.249	2489977	132	0.2252	0.0533	0.1207	4.224	4.474e-05
TOP_200	14	14.5855	58546148	135	0.1881	0.04466	0.1177	4.211	4.646e-05
TOP_200	19	19.4396	43957778	133	0.2562	0.06123	0.1179	4.184	5.213e-05
TOP_200	34	34.2517	2517360	130	0.226	0.05399	0.1204	4.186	5.232e-05
TOP_200	2	2.69747	69746840	134	0.1969	0.04725	0.1163	4.168	5.52e-05
TOP_200	31	31.307	30702172	135	0.2401	0.05773	0.1151	4.159	5.689e-05
TOP_200	20	20.2212	22116909	133	-0.1789	0.043	0.1167	-4.161	5.703e-05
TOP_200	36	36.3028	30284946	134	0.2759	0.06638	0.1158	4.157	5.763e-05
TOP_200	36	36.3051	30512760	135	0.243	0.05875	0.114	4.136	6.225e-05
TOP_200	38	38.1538	1537979	134	0.2364	0.05726	0.1143	4.128	6.444e-05
TOP_200	14	14.5975	59751262	136	0.2885	0.06996	0.1127	4.124	6.483e-05
TOP_200	2	2.65377	65377376	133	0.1948	0.04733	0.1145	4.116	6.774e-05
TOP_200	7	7.74365	74364938	137	0.2525	0.0619	0.1097	4.079	7.686e-05
TOP_200	34	34.2586	2585947	133	0.2117	0.05218	0.1116	4.057	8.5e-05
TOP_200	24	24.2863	28632428	138	0.2694	0.06707	0.1061	4.017	9.712e-05
TOP_200	24	24.2827	28267132	134	0.2247	0.05599	0.1088	4.013	9.981e-05
TOP_200	20	20.2237	22369627	138	-0.1691	0.04219	0.1057	-4.009	0.0001002
TOP_200	33	33.8376	8376473	136	0.1859	0.04636	0.1072	4.01	0.0001003
TOP_200	9	9.52711	52710991	139	0.1739	0.0436	0.104	3.988	0.0001081
TOP_200	34	34.2439	2439339	138	0.2022	0.05084	0.1042	3.978	0.0001126
TOP_200	34	34.6783	6782912	136	0.2826	0.07104	0.1056	3.977	0.0001135
TOP_200	3	3.88373	88372659	132	0.1839	0.04622	0.1086	3.979	0.0001143
TOP_200	33	33.8966	8966000	134	0.1794	0.04526	0.1063	3.963	0.0001205
TOP_200	34	34.2699	2699356	140	0.2077	0.05254	0.1017	3.952	0.000123
TOP_200	36	36.3079	30785073	134	0.2237	0.05683	0.105	3.935	0.0001336
TOP_200	2	2.69847	69846880	134	0.2218	0.05643	0.1048	3.931	0.0001359
TOP_200	28	28.1548	15479831	137	0.2747	0.07002	0.1023	3.923	0.0001387
TOP_200	8	8.50626	50626435	130	-0.2234	0.05705	0.1069	-3.915	0.0001462
TOP_200	34	34.2506	2506298	137	0.2039	0.05227	0.1012	3.9	0.0001512
TOP_200	9	9.53672	53672411	130	0.174	0.04463	0.1062	3.899	0.000155
TOP_200	8	8.55666	55665835	134	-0.2097	0.05408	0.1022	-3.877	0.0001662
TOP_200	31	31.2303	2303102	132	-0.2013	0.05192	0.1036	-3.877	0.0001672
TOP_200	38	38.1866	1866044	140	0.2617	0.06765	0.09783	3.868	0.0001683
TOP_200	9	9.52176	52176123	132	0.1727	0.04473	0.1029	3.862	0.0001766
TOP_200	34	34.255	2549631	140	0.1999	0.05196	0.09685	3.847	0.0001821
TOP_200	2	2.69776	69775955	133	0.1691	0.04399	0.1014	3.844	0.0001878
TOP_200	19	19.4269	42689549	130	0.2348	0.06116	0.1033	3.839	0.0001932
TOP_200	9	9.57655	57655032	137	-0.222	0.05805	0.09774	-3.824	0.0001997
TOP_200	2	2.66826	66826438	129	0.2155	0.05628	0.1035	3.829	0.0002012
TOP_200	34	34.2169	2169217	132	0.2124	0.0556	0.1009	3.82	0.000206
TOP_200	34	34.6819	6818680	135	0.2247	0.05887	0.0987	3.816	0.0002067
TOP_200	9	9.52186	52185928	137	0.1771	0.04659	0.09673	3.802	0.0002163
TOP_200	1	1.12725	12724538	137	-0.2063	0.05427	0.09666	-3.801	0.0002175
TOP_200	14	14.3396	33962390	132	-0.2096	0.05524	0.09965	-3.793	0.0002268
TOP_200	8	8.56016	56016460	131	-0.2068	0.05455	0.1002	-3.79	0.0002298
TOP_200	28	28.1901	19011659	137	0.2084	0.05509	0.09589	3.784	0.0002312
TOP_200	2	2.65323	65323461	134	0.2202	0.05837	0.09731	3.772	0.0002432
TOP_200	24	24.2792	27923933	134	0.2066	0.05475	0.09732	3.772	0.0002432
TOP_200	19	19.2854	28544264	137	0.2068	0.05497	0.09487	3.762	0.0002506
TOP_200	19	19.2386	23858735	134	0.1816	0.04824	0.0969	3.763	0.0002513
TOP_200	2	2.65101	65101169	133	0.2281	0.06068	0.09737	3.759	0.0002559
TOP_200	2	2.65385	65384739	138	0.1714	0.04574	0.09362	3.748	0.0002627
TOP_200	9	9.53691	53690836	135	0.1754	0.0468	0.09546	3.746	0.0002662
TOP_200	17	17.1975	19748158	136	-0.2065	0.05519	0.09462	-3.742	0.0002696
TOP_200	9	9.52149	52149391	132	0.1726	0.04619	0.09698	3.737	0.0002783
TOP_200	31	31.306	30598255	134	0.2786	0.07465	0.09547	3.733	0.0002806
TOP_200	4	4.38032	38031720	129	0.2883	0.07729	0.09877	3.731	0.0002866
TOP_200	20	20.2218	22179808	134	-0.1692	0.04546	0.09499	-3.722	0.0002914
TOP_200	9	9.52504	52503987	136	0.1675	0.04516	0.09316	3.71	0.0003025
TOP_200	26	26.1046	10463784	129	-0.2249	0.06058	0.09788	-3.712	0.0003064
TOP_200	9	9.52316	52316051	131	0.174	0.04692	0.09633	3.708	0.0003088
TOP_200	14	14.3621	36214023	136	-0.1981	0.0535	0.09282	-3.703	0.0003106
TOP_200	19	19.2851	28514693	133	0.1873	0.0506	0.09471	3.702	0.0003139
TOP_200	19	19.2819	28192170	133	0.17	0.04601	0.09439	3.695	0.0003217
TOP_200	24	24.2733	27333104	140	0.2631	0.07133	0.08976	3.689	0.000323
TOP_200	24	24.3077	30774527	135	0.2175	0.05893	0.09291	3.691	0.0003248
TOP_200	9	9.52462	52461811	135	0.1735	0.04701	0.09288	3.69	0.0003257
TOP_200	3	3.87554	87553692	135	-0.1971	0.05343	0.09281	-3.689	0.0003275
TOP_200	19	19.3378	33776232	137	0.181	0.0491	0.09149	3.687	0.0003277
TOP_200	19	19.2259	22591433	137	0.2551	0.06921	0.09145	3.686	0.0003285
TOP_200	34	34.2665	2664513	137	0.1966	0.05342	0.09121	3.681	0.000335
TOP_200	38	38.1459	1459119	134	0.1926	0.05234	0.09305	3.68	0.0003387
TOP_200	4	4.29832	29831615	136	0.2391	0.06507	0.09155	3.675	0.0003432
TOP_200	34	34.6612	6611811	135	0.1776	0.04842	0.09187	3.668	0.0003523
TOP_200	34	34.6162	6161985	130	0.2772	0.07553	0.0952	3.67	0.0003549
TOP_200	24	24.3081	30807764	135	0.2188	0.05984	0.09135	3.657	0.000367
TOP_200	19	19.2886	28860769	135	0.1956	0.05355	0.09115	3.652	0.0003727
TOP_200	2	2.67888	67887527	134	0.1877	0.05152	0.09137	3.643	0.0003857
TOP_200	2	2.66884	66883826	133	0.2137	0.05876	0.09169	3.636	0.000396
TOP_200	9	9.52701	52700519	130	0.1686	0.04637	0.09358	3.635	0.0004008
TOP_200	1	1.12881	12880943	132	-0.2022	0.0557	0.09199	-3.629	0.0004074
TOP_200	3	3.49477	49476994	133	-0.1597	0.04404	0.09127	-3.627	0.000409
TOP_200	8	8.54521	54520750	135	-0.1879	0.05183	0.08995	-3.626	0.0004093
TOP_200	30	30.2467	24674418	133	-0.1781	0.0492	0.09095	-3.62	0.0004194
TOP_200	19	19.2434	24335663	133	0.1871	0.05169	0.09094	3.62	0.0004197
TOP_200	2	2.66595	66595022	131	0.2059	0.05691	0.09216	3.619	0.0004237
TOP_200	23	23.2485	24854192	135	0.2159	0.05971	0.08949	3.616	0.0004242
TOP_200	24	24.3078	30782922	136	0.2152	0.05955	0.08884	3.615	0.0004245
TOP_200	24	24.2827	28274788	137	0.2744	0.07595	0.08815	3.613	0.0004264
TOP_200	24	24.3076	30763639	137	0.2188	0.06067	0.08785	3.606	0.0004366
TOP_200	1	1.12732	12732415	136	-0.1935	0.05366	0.08845	-3.606	0.0004377
TOP_200	20	20.2285	22848041	138	-0.1834	0.05095	0.08702	-3.6	0.0004442
TOP_200	24	24.2724	27244810	140	0.2047	0.05693	0.08565	3.595	0.0004501
TOP_200	7	7.28072	28071705	129	0.201	0.0559	0.09242	3.596	0.0004608
TOP_200	16	16.1756	17561965	137	0.1987	0.05553	0.08662	3.578	0.0004813
TOP_200	31	31.3767	37669287	134	0.2023	0.05655	0.08843	3.578	0.0004843
TOP_200	20	20.2244	22441306	135	-0.1873	0.05239	0.0877	-3.576	0.0004875
TOP_200	26	26.3649	36486495	130	0.2174	0.06081	0.09075	3.574	0.000496
TOP_200	2	2.80777	80777353	133	-0.175	0.04902	0.08868	-3.57	0.000499
TOP_200	8	8.51633	51632952	137	-0.24	0.06727	0.08616	-3.568	0.0004991
TOP_200	16	16.1769	17694562	134	0.2734	0.07671	0.08776	3.564	0.0005098
TOP_200	34	34.8395	8395291	134	0.2651	0.07442	0.08771	3.563	0.0005117
TOP_200	2	2.67039	67039023	133	0.216	0.06064	0.08832	3.562	0.0005132
TOP_200	33	33.7578	7577636	133	0.1759	0.04939	0.0883	3.562	0.000514
TOP_200	34	34.2038	2037555	136	0.1801	0.05063	0.08627	3.557	0.0005194
TOP_200	24	24.2961	29608639	139	0.2447	0.06892	0.08428	3.551	0.0005266
TOP_200	2	2.65255	65255028	135	0.1713	0.04823	0.08668	3.553	0.0005281
TOP_200	8	8.56058	56057786	135	-0.2052	0.05776	0.08666	-3.552	0.0005289
TOP_200	34	34.2166	2166377	137	0.187	0.05269	0.08534	3.549	0.0005325
TOP_200	2	2.67244	67244044	132	0.1847	0.05209	0.08818	3.546	0.0005451
TOP_200	9	9.52584	52584176	132	0.1628	0.04596	0.08798	3.541	0.0005532
TOP_200	9	9.57651	57650819	140	-0.2085	0.05896	0.08307	-3.536	0.0005536
TOP_200	2	2.71908	71908271	131	0.1902	0.0537	0.08859	3.541	0.0005552
TOP_200	2	2.67437	67436928	129	0.1867	0.05272	0.08988	3.542	0.000557
TOP_200	24	24.2618	26177561	133	0.213	0.06023	0.08711	3.536	0.0005629
TOP_200	36	36.1431	14311106	136	-0.1647	0.04662	0.08518	-3.532	0.0005657
TOP_200	19	19.4268	42675033	136	0.2338	0.0663	0.0849	3.526	0.000578
TOP_200	2	2.73841	73841210	137	0.1722	0.04888	0.08419	3.523	0.0005831
TOP_200	3	3.86117	86116765	130	-0.2173	0.06161	0.08858	-3.527	0.0005842
TOP_200	38	38.1808	1808344	133	0.2214	0.06283	0.08661	3.525	0.0005849
TOP_200	34	34.2493	2493148	135	0.188	0.05343	0.08514	3.518	0.0005952
TOP_200	9	9.41951	41950589	132	0.1919	0.05454	0.08696	3.519	0.0005983
TOP_200	36	36.305	30497126	135	0.1724	0.04903	0.08504	3.516	0.0006
TOP_200	24	24.3122	31219894	132	0.1711	0.0487	0.08675	3.514	0.0006079
TOP_200	31	31.5313	5313305	132	0.165	0.04702	0.08653	3.509	0.0006178
TOP_200	1	1.12025	12024782	137	-0.1764	0.05032	0.08342	-3.505	0.0006196
TOP_200	7	7.7633	76330109	139	-0.1624	0.0465	0.08181	-3.494	0.000642
TOP_200	2	2.68856	68855990	137	0.1799	0.05156	0.08273	3.489	0.0006541
TOP_200	16	16.1737	17371385	135	0.194	0.0556	0.08383	3.488	0.0006591
TOP_200	9	9.58257	58256840	134	-0.1774	0.05088	0.08437	-3.488	0.0006626
TOP_200	9	9.52439	52438580	137	0.1582	0.04544	0.0824	3.482	0.0006713
TOP_200	24	24.3067	30668863	135	0.2011	0.05777	0.0835	3.481	0.000676
TOP_200	9	9.58714	58714138	135	0.157	0.04515	0.0834	3.479	0.0006817
TOP_200	26	26.1743	17428011	131	0.1738	0.04999	0.08571	3.478	0.0006904
TOP_200	34	34.3066	3065866	129	0.25	0.0719	0.08692	3.477	0.0006947
TOP_200	20	20.2217	22168603	134	-0.1581	0.04554	0.08368	-3.472	0.0006989
TOP_200	9	9.58407	58406738	137	-0.1784	0.05145	0.0818	-3.468	0.0007039
TOP_200	27	27.4596	4595531	130	0.1774	0.05111	0.086	3.47	0.0007089
TOP_200	20	20.2039	20391210	136	-0.1723	0.0497	0.08228	-3.466	0.0007099
TOP_200	15	15.2761	27606693	135	-0.167	0.04819	0.08285	-3.466	0.0007112
TOP_200	34	34.6522	6521882	133	-0.1588	0.04585	0.08391	-3.464	0.0007196
TOP_200	16	16.1769	17694172	136	0.2637	0.07619	0.08206	3.461	0.0007222
TOP_200	34	34.2566	2566372	136	0.1741	0.05031	0.08205	3.461	0.0007229
TOP_200	9	9.52319	52318949	129	0.1636	0.04727	0.08624	3.462	0.000731
TOP_200	24	24.2964	29639809	137	0.2379	0.06884	0.08128	3.456	0.0007335
TOP_200	20	20.224	22399067	129	-0.1676	0.04851	0.08594	-3.456	0.0007472
TOP_200	17	17.4108	41078514	134	0.1655	0.04797	0.08272	3.45	0.0007525
TOP_200	20	20.2286	22862579	138	-0.2121	0.06156	0.08029	-3.446	0.000758
TOP_200	19	19.3254	32538649	134	0.1718	0.04992	0.08237	3.442	0.0007733
TOP_200	2	2.63373	63373386	134	-0.1558	0.04527	0.08236	-3.442	0.0007739
TOP_200	19	19.4399	43989619	138	0.2088	0.06075	0.07991	3.437	0.0007812
TOP_200	2	2.67132	67132354	136	0.1919	0.05583	0.08101	3.437	0.0007839
TOP_200	28	28.1914	19140107	132	0.1696	0.04933	0.08334	3.438	0.0007882
TOP_200	34	34.1266	1265517	131	0.1914	0.05568	0.08394	3.438	0.0007889
TOP_200	14	14.5899	58994514	129	0.1784	0.05193	0.08501	3.435	0.0008008
TOP_200	19	19.4309	43086057	132	0.2264	0.06601	0.08299	3.43	0.0008094
TOP_200	2	2.63189	63189175	134	0.1548	0.04515	0.08175	3.428	0.0008113
TOP_200	8	8.56303	56303010	136	-0.1682	0.04911	0.08053	-3.426	0.0008144
TOP_200	36	36.2221	2220536	135	-0.2041	0.05958	0.08109	-3.426	0.0008152
TOP_200	20	20.3637	36369394	133	0.1688	0.04926	0.08225	3.426	0.0008177
TOP_200	1	1.15098	15098120	134	-0.1805	0.05274	0.0815	-3.422	0.0008271
TOP_200	38	38.7703	7702934	140	-0.2187	0.06399	0.07805	-3.418	0.0008296
TOP_200	34	34.7975	7974558	137	0.2265	0.06627	0.07965	3.418	0.0008342
TOP_200	19	19.4678	46784911	136	-0.1475	0.0432	0.08001	-3.414	0.0008482
TOP_200	34	34.7017	7016899	131	0.2132	0.06248	0.08277	3.412	0.0008622
TOP_200	2	2.6775	67749780	136	0.1805	0.05301	0.07966	3.406	0.0008718
TOP_200	8	8.56286	56286455	136	-0.1751	0.05141	0.07964	-3.405	0.0008727
TOP_200	34	34.647	6470132	137	0.1741	0.05119	0.07893	3.401	0.0008823
TOP_200	36	36.4159	4158625	135	-0.1601	0.04706	0.08006	-3.402	0.0008834
TOP_200	31	31.2292	2292003	130	-0.1833	0.05387	0.08292	-3.402	0.0008932
TOP_200	36	36.3036	30357291	134	0.1887	0.05556	0.08039	3.397	0.000901
TOP_200	34	34.2386	2386472	138	0.1685	0.04966	0.07804	3.393	0.0009064
TOP_200	9	9.58743	58743132	135	0.154	0.04542	0.07959	3.391	0.0009161
TOP_200	1	1.11982	11981850	132	-0.1748	0.05152	0.08133	-3.392	0.0009183
TOP_200	24	24.4249	42488662	137	0.2022	0.05967	0.07838	3.388	0.0009221
TOP_200	38	38.1462	1462439	134	0.1849	0.05456	0.08001	3.388	0.000928
TOP_200	26	26.3661	36606601	135	0.1764	0.05211	0.07932	3.385	0.0009358
TOP_200	17	17.2919	29191592	135	0.1759	0.05197	0.07931	3.385	0.0009362
TOP_200	3	3.86619	86619009	137	0.1538	0.04546	0.07817	3.383	0.000937
TOP_200	19	19.2388	23878699	135	0.1733	0.05119	0.0793	3.385	0.0009373
TOP_200	2	2.80579	80579053	131	-0.1551	0.04581	0.08156	-3.385	0.0009444
TOP_200	20	20.1883	18825081	135	-0.1637	0.04842	0.07911	-3.38	0.0009509
TOP_200	14	14.5794	57940881	135	0.2	0.05918	0.07908	3.379	0.0009536
TOP_200	6	6.27694	27693628	136	-0.2086	0.0618	0.07835	-3.375	0.0009657
TOP_200	4	4.39317	39317294	131	0.2521	0.07462	0.08126	3.378	0.0009664
TOP_200	2	2.74276	74276378	131	0.1601	0.0474	0.08124	3.377	0.0009681
TOP_200	16	16.1769	17694300	138	0.2422	0.07183	0.07713	3.371	0.0009737
	CHR	SNP	BP	NMISS	BETA	SE	R2	T	P
					All markers
	1	1.27349	273487	133	0.03273	0.06432	0.001973	0.5089	0.6117
	1	1.34821	348210	129	-0.007264	0.04704	0.0001877	-0.1544	0.8775
	1	1.42004	420036	132	0.01865	0.04577	0.001276	0.4076	0.6843
	1	1.51128	511277	133	-0.01123	0.05409	0.0003286	-0.2075	0.8359
	1	1.53554	535538	130	-0.01853	0.04607	0.001263	-0.4023	0.6881
	1	1.60257	602567	134	-0.0238	0.06884	0.0009045	-0.3457	0.7301
	1	1.63971	639707	138	-0.02404	0.06714	0.0009418	-0.3581	0.7209
	1	1.65037	650365	136	0.002802	0.06667	1.319e-05	0.04203	0.9665
	1	1.69194	691938	131	0.026	0.06697	0.001167	0.3882	0.6985
	1	1.71437	714375	130	0.02183	0.06942	0.0007717	0.3144	0.7537
	1	1.71791	717913	137	-0.02225	0.06205	0.0009518	-0.3586	0.7204
	1	1.12148	1214774	129	-0.006027	0.05736	8.693e-05	-0.1051	0.9165
	1	1.15625	1562482	134	0.03801	0.06664	0.002459	0.5704	0.5694
	1	1.16016	1601615	130	0.03528	0.04916	0.004007	0.7176	0.4743
	1	1.18109	1810947	137	0.06067	0.06723	0.005997	0.9025	0.3684
	1	1.1819	1819020	132	0.02008	0.04755	0.00137	0.4223	0.6735
	1	1.18739	1873919	139	0.02666	0.04922	0.002137	0.5417	0.5889
	1	1.22776	2277640	136	-0.0521	0.06704	0.004486	-0.7771	0.4385
	1	1.30416	3041620	133	-0.01431	0.05488	0.0005186	-0.2607	0.7947
	1	1.31273	3127281	134	-0.01929	0.05704	0.0008654	-0.3381	0.7358
	1	1.3244	3243958	132	-0.0184	0.05507	0.0008585	-0.3342	0.7388
	1	1.3274	3274017	129	-0.0175	0.06258	0.0006153	-0.2796	0.7802
	1	1.33747	3374684	131	0.02527	0.0466	0.002274	0.5422	0.5886
	1	1.34808	3480810	131	0.02153	0.04559	0.001726	0.4722	0.6376
	1	1.36972	3697160	134	-0.02439	0.04658	0.002073	-0.5237	0.6014
	1	1.37787	3778681	132	-0.02381	0.05947	0.001232	-0.4004	0.6895
	1	1.37966	3796640	130	-0.01914	0.04819	0.001231	-0.3972	0.6918
	1	1.3828	3828021	135	-0.0083	0.04816	0.0002233	-0.1724	0.8634
	1	1.38426	3842554	134	0.03059	0.04473	0.003531	0.6839	0.4952
	1	1.38752	3875185	136	-0.004956	0.04861	7.758e-05	-0.102	0.9189
	1	1.39467	3946665	137	-0.006032	0.04809	0.0001166	-0.1254	0.9004
	1	1.39627	3962719	132	-0.001406	0.04876	6.4e-06	-0.02885	0.977
	1	1.39645	3964544	140	-0.002621	0.04776	2.182e-05	-0.05487	0.9563
	1	1.39675	3967481	129	0.0005423	0.04918	9.574e-07	0.01103	0.9912
	1	1.39903	3990312	134	-0.005413	0.04802	9.628e-05	-0.1127	0.9104
	1	1.40103	4010307	129	-0.004725	0.04905	7.305e-05	-0.09632	0.9234
	1	1.40215	4021484	140	-0.007338	0.0477	0.0001714	-0.1538	0.878
	1	1.40446	4044567	129	-0.01546	0.04852	0.0007992	-0.3187	0.7505
	1	1.40511	4051150	129	-0.009942	0.04966	0.0003155	-0.2002	0.8416
	1	1.40616	4061598	135	-0.01471	0.04771	0.0007139	-0.3082	0.7584
	1	1.40903	4090327	135	-0.01263	0.04837	0.0005121	-0.261	0.7945
	1	1.40996	4099583	136	-0.01272	0.04818	0.00052	-0.264	0.7922
	1	1.41207	4120708	129	-0.0175	0.04828	0.001033	-0.3624	0.7176
	1	1.41342	4134195	131	-0.01819	0.04988	0.00103	-0.3646	0.716
	1	1.41571	4157111	130	-0.009658	0.04989	0.0002927	-0.1936	0.8468
	1	1.41724	4172445	135	-0.01028	0.04891	0.0003317	-0.2101	0.8339
	1	1.41748	4174806	137	-0.02192	0.0488	0.001492	-0.4491	0.6541
	1	1.42107	4210698	134	0.001428	0.05972	4.329e-06	0.0239	0.981
	1	1.42395	4239459	134	-0.01943	0.06063	0.0007779	-0.3206	0.749
	1	1.42454	4245417	131	-0.02403	0.06047	0.001222	-0.3973	0.6918
	1	1.42642	4264222	129	0.02656	0.04623	0.002591	0.5744	0.5667
	1	1.42721	4272138	133	-0.001263	0.06069	3.306e-06	-0.02081	0.9834
	1	1.42836	4283592	137	-0.005687	0.05665	7.467e-05	-0.1004	0.9202
	1	1.43614	4361401	133	-0.002372	0.05961	1.209e-05	-0.0398	0.9683
	1	1.43716	4371564	131	-0.01231	0.06074	0.0003185	-0.2027	0.8397
	1	1.44015	4401517	130	-0.00566	0.06029	6.886e-05	-0.09389	0.9253
	1	1.44261	4426123	132	-0.005333	0.0487	9.225e-05	-0.1095	0.913
	1	1.445	4450046	137	-0.007114	0.04772	0.0001646	-0.1491	0.8817
	1	1.44594	4459378	136	-0.003461	0.04817	3.853e-05	-0.07185	0.9428
	1	1.44994	4499421	129	0.007685	0.04896	0.000194	0.157	0.8755
	1	1.4523	4523008	136	-0.00196	0.04782	1.254e-05	-0.04099	0.9674
	1	1.45753	4575316	129	-0.008853	0.05021	0.0002447	-0.1763	0.8603
	1	1.45909	4590874	135	-0.01023	0.04914	0.0003258	-0.2082	0.8354
	1	1.46008	4600818	132	-0.005333	0.0487	9.225e-05	-0.1095	0.913
	1	1.47008	4700786	133	0.003486	0.0486	3.928e-05	0.07173	0.9429
	1	1.47117	4711650	136	-0.01473	0.04915	0.0006702	-0.2998	0.7648
	1	1.47251	4725113	129	-0.03353	0.04976	0.003563	-0.6739	0.5016
	1	1.47483	4748284	137	0.0004989	0.04835	7.887e-07	0.01032	0.9918
	1	1.47574	4757417	134	-0.002582	0.04947	2.064e-05	-0.0522	0.9585
	1	1.47644	4764376	137	0.004981	0.04831	7.875e-05	0.1031	0.918
	1	1.48094	4809432	137	-0.003321	0.04877	3.434e-05	-0.06808	0.9458
	1	1.48364	4836401	134	-0.01281	0.04873	0.0005236	-0.263	0.793
	1	1.4887	4886951	138	-0.001205	0.04868	4.506e-06	-0.02475	0.9803
	1	1.48931	4893108	131	-0.00451	0.04944	6.449e-05	-0.09121	0.9275
	1	1.4901	4901016	131	0.00715	0.04911	0.0001643	0.1456	0.8845
	1	1.49119	4911941	130	-0.01684	0.04936	0.0009085	-0.3412	0.7335
	1	1.4929	4928973	136	-0.0001117	0.04896	3.886e-08	-0.002282	0.9982
	1	1.49423	4942312	133	-0.002451	0.04925	1.891e-05	-0.04977	0.9604
	1	1.49519	4951927	132	-0.005531	0.04614	0.0001105	-0.1199	0.9048
	1	1.49573	4957252	135	0.005652	0.04867	0.0001014	0.1161	0.9077
	1	1.4974	4973985	129	0.01262	0.0487	0.0005288	0.2592	0.7959
	1	1.49793	4979308	137	0.005969	0.04774	0.0001158	0.125	0.9007
	1	1.50441	5044074	131	-0.05888	0.05212	0.009795	-1.13	0.2607
	1	1.50592	5059152	134	0.02075	0.04672	0.001493	0.4442	0.6576
	1	1.50738	5073833	136	-0.007363	0.04831	0.0001733	-0.1524	0.8791
	1	1.5092	5091966	133	-0.002212	0.04913	1.548e-05	-0.04503	0.9642
	1	1.50947	5094664	136	0.002244	0.04859	1.592e-05	0.04618	0.9632
	1	1.51097	5109742	135	-0.01766	0.04964	0.0009501	-0.3556	0.7227
	1	1.51227	5122651	136	0.007765	0.0454	0.0002182	0.171	0.8645
	1	1.51415	5141525	136	0.0111	0.04603	0.000434	0.2412	0.8098
	1	1.51968	5196785	136	-0.006476	0.04766	0.0001377	-0.1359	0.8921
	1	1.52111	5211086	139	-0.005831	0.04575	0.0001186	-0.1275	0.8988
	1	1.52261	5226059	138	0.005937	0.04829	0.0001111	0.1229	0.9023
	1	1.52444	5244422	135	0.008861	0.04676	0.0002699	0.1895	0.85
	1	1.52573	5257306	132	0.009319	0.04918	0.0002762	0.1895	0.85
	1	1.5288	5287987	136	0.01167	0.04779	0.0004449	0.2442	0.8074
	1	1.52881	5288133	133	0.01322	0.04808	0.000577	0.275	0.7837
	1	1.53235	5323473	129	0.005893	0.05492	9.066e-05	0.1073	0.9147
	1	1.53253	5325340	131	0.02296	0.05469	0.001365	0.4199	0.6752
	1	1.53616	5361620	134	-0.0194	0.04548	0.001376	-0.4265	0.6704
	1	1.54207	5420699	136	-0.03045	0.05015	0.002744	-0.6072	0.5447
	1	1.54414	5441353	136	-0.01941	0.04679	0.001283	-0.4149	0.6789
	1	1.54529	5452889	134	-0.01316	0.04531	0.0006385	-0.2904	0.772
	1	1.54717	5471709	137	-0.02159	0.05414	0.001176	-0.3988	0.6907
	1	1.54862	5486246	139	-0.007789	0.04501	0.0002186	-0.1731	0.8629
	1	1.55231	5523125	139	-0.02078	0.04467	0.001577	-0.4652	0.6425
	1	1.55617	5561736	135	-0.005343	0.05554	6.958e-05	-0.0962	0.9235
	1	1.55793	5579289	134	-0.02657	0.04505	0.002628	-0.5898	0.5563
	1	1.55897	5589651	134	-0.0535	0.05465	0.007209	-0.979	0.3294
	1	1.56009	5600922	135	-0.04941	0.04469	0.009108	-1.106	0.2709
	1	1.60521	6052112	136	-0.03235	0.04729	0.003481	-0.6841	0.4951
	1	1.60961	6096061	137	-0.02041	0.05087	0.001192	-0.4013	0.6888
	1	1.61399	6139857	139	-0.00469	0.04815	6.926e-05	-0.09741	0.9225
	1	1.61624	6162357	131	-0.009767	0.0495	0.0003018	-0.1973	0.8439
	1	1.61755	6175472	137	-0.02733	0.04899	0.0023	-0.5578	0.5779
	1	1.62095	6209485	131	-0.03518	0.04912	0.003961	-0.7162	0.4751
	1	1.62249	6224919	135	-0.02926	0.04877	0.002699	-0.5999	0.5496
	1	1.62711	6271129	139	0.004128	0.04805	5.386e-05	0.08591	0.9317
	1	1.62831	6283052	131	-0.01091	0.04601	0.0004356	-0.2371	0.813
	1	1.62973	6297308	141	-0.04766	0.05916	0.004648	-0.8057	0.4218
	1	1.63047	6304660	137	-0.02645	0.04434	0.002628	-0.5964	0.5519
	1	1.63248	6324819	138	-0.01391	0.04325	0.0007603	-0.3217	0.7482
	1	1.63527	6352738	138	-0.03029	0.04443	0.003405	-0.6817	0.4966
	1	1.63589	6358902	135	-0.01673	0.0448	0.001047	-0.3734	0.7095
	1	1.63957	6395704	136	-0.03014	0.04362	0.003551	-0.691	0.4907
	1	1.65201	6520082	137	-0.04764	0.05581	0.005369	-0.8537	0.3948
	1	1.65543	6554263	140	-0.02925	0.05927	0.001762	-0.4935	0.6224
	1	1.65677	6567658	135	0.007975	0.06209	0.000124	0.1284	0.898
	1	1.6595	6594954	129	-0.03593	0.06214	0.002626	-0.5782	0.5641
	1	1.66138	6613794	134	-0.005772	0.04546	0.0001221	-0.127	0.8992
	1	1.66278	6627776	132	-0.01971	0.04661	0.001374	-0.423	0.673
	1	1.6636	6636016	132	-0.04826	0.04908	0.007382	-0.9833	0.3273
	1	1.66753	6675256	134	-0.02301	0.04579	0.00191	-0.5025	0.6161
	1	1.66846	6684616	137	-0.03913	0.0596	0.003182	-0.6565	0.5126
	1	1.66934	6693398	135	-0.01099	0.04613	0.0004269	-0.2383	0.812
	1	1.67107	6710663	133	-0.01759	0.04634	0.001098	-0.3795	0.7049
	1	1.67375	6737483	136	-0.01323	0.04666	0.0005999	-0.2836	0.7772
	1	1.67876	6787592	138	-0.01787	0.05732	0.0007139	-0.3117	0.7557
	1	1.6826	6825957	135	0.1178	0.06333	0.02535	1.86	0.06509
	1	1.68449	6844921	134	-0.009094	0.04705	0.0002829	-0.1933	0.847
	1	1.68556	6855643	134	0.03619	0.04412	0.005073	0.8204	0.4135
	1	1.68654	6865364	136	-0.01832	0.04763	0.001103	-0.3847	0.7011
	1	1.68793	6879261	130	-0.04257	0.04571	0.00673	-0.9313	0.3535
	1	1.68921	6892064	134	-0.01933	0.0488	0.001187	-0.3962	0.6926
	1	1.68991	6899092	129	-0.02352	0.05124	0.001656	-0.4589	0.6471
	1	1.6913	6913015	135	0.06926	0.05622	0.01128	1.232	0.2202
	1	1.69963	6996338	139	0.1222	0.06599	0.0244	1.851	0.0663
	1	1.70201	7020134	138	-0.0504	0.04985	0.007461	-1.011	0.3138
	1	1.70375	7037523	135	0.03579	0.04575	0.00458	0.7823	0.4355
	1	1.70752	7075191	134	-0.06511	0.05117	0.01212	-1.273	0.2054
	1	1.71433	7143332	129	0.08034	0.04887	0.02083	1.644	0.1027
	1	1.71757	7175735	141	0.08809	0.05897	0.0158	1.494	0.1375
	1	1.72585	7258510	129	0.0161	0.08038	0.0003158	0.2003	0.8416
	1	1.72812	7281243	136	-0.03095	0.0601	0.001976	-0.5151	0.6074
	1	1.73637	7363714	136	-0.06387	0.06974	0.00622	-0.9158	0.3614
	1	1.74215	7421527	133	0.09043	0.05246	0.02218	1.724	0.08711
	1	1.75712	7571195	139	0.03759	0.04286	0.005583	0.877	0.382
	1	1.76182	7618214	137	0.04908	0.04915	0.007333	0.9987	0.3198
	1	1.76987	7698737	134	0.168	0.06405	0.04953	2.623	0.009746
	1	1.77072	7707189	132	0.1064	0.05688	0.0262	1.87	0.0637
	1	1.77207	7720714	136	0.1338	0.05803	0.03817	2.306	0.02265
	1	1.77294	7729393	132	0.1271	0.0615	0.03182	2.067	0.04073
	1	1.77402	7740189	132	0.1244	0.05718	0.03516	2.177	0.03132
	1	1.77694	7769386	139	0.09486	0.04896	0.02667	1.937	0.05475
	1	1.77857	7785677	138	0.03947	0.04497	0.005632	0.8777	0.3817
	1	1.78137	7813710	132	-0.04979	0.0739	0.00348	-0.6738	0.5016
	1	1.78209	7820887	133	-0.04586	0.08116	0.002431	-0.565	0.573
	1	1.78319	7831853	138	-0.01453	0.04586	0.0007375	-0.3168	0.7519
	1	1.78386	7838613	135	-0.01956	0.04644	0.001332	-0.4212	0.6743
	1	1.78448	7844779	133	0.008738	0.08119	8.841e-05	0.1076	0.9145
	1	1.78642	7864196	132	-0.01055	0.08057	0.0001318	-0.1309	0.8961
	1	1.78653	7865281	134	-0.04103	0.08171	0.001906	-0.5021	0.6164
	1	1.78986	7898583	130	-0.04724	0.05205	0.006393	-0.9075	0.3658
	1	1.79095	7909532	137	-0.01826	0.07928	0.0003927	-0.2303	0.8182
	1	1.79155	7915508	137	-0.05805	0.04689	0.01122	-1.238	0.2179
	1	1.7935	7935005	137	-0.0608	0.04426	0.01379	-1.374	0.1718
	1	1.79605	7960539	135	-0.00838	0.0465	0.0002441	-0.1802	0.8573
	1	1.7961	7960988	134	-0.02226	0.04689	0.001704	-0.4747	0.6358
	1	1.79697	7969723	133	0.1194	0.05716	0.03226	2.09	0.03858
	1	1.79798	7979763	136	-0.04224	0.05113	0.005067	-0.8261	0.4102
	1	1.79798	7979804	135	0.07344	0.05104	0.01533	1.439	0.1525
	1	1.80018	8001795	139	-0.05013	0.04862	0.0077	-1.031	0.3043
	1	1.80071	8007051	136	-0.006382	0.04786	0.0001327	-0.1333	0.8941
	1	1.80227	8022725	135	-0.05341	0.04471	0.01062	-1.195	0.2343
	1	1.80444	8044418	138	0.1418	0.05672	0.04393	2.5	0.01362
	1	1.8048	8048010	134	0.08559	0.051	0.02089	1.678	0.0957
	1	1.80545	8054483	133	-0.05186	0.07373	0.003763	-0.7034	0.4831
	1	1.80731	8073090	131	-0.04235	0.04875	0.005817	-0.8688	0.3866
	1	1.80848	8084756	132	0.1437	0.05919	0.04337	2.428	0.01656
	1	1.80954	8095387	136	0.1536	0.05729	0.05089	2.681	0.008272
	1	1.8112	8111989	138	-0.05426	0.04908	0.008909	-1.106	0.2708
	1	1.81309	8130890	129	-0.01479	0.04875	0.0007242	-0.3034	0.7621
	1	1.81434	8143422	136	-0.033	0.07161	0.001582	-0.4608	0.6457
	1	1.81651	8165086	133	-0.0521	0.04555	0.009889	-1.144	0.2548
	1	1.82911	8291123	129	-0.06741	0.05212	0.013	-1.293	0.1982
	1	1.83374	8337429	136	-0.006382	0.04786	0.0001327	-0.1333	0.8941
	1	1.83714	8371377	135	-0.04368	0.05149	0.005382	-0.8484	0.3978
	1	1.84432	8443239	133	-0.06704	0.04345	0.01785	-1.543	0.1252
	1	1.84552	8455231	135	-0.07857	0.04968	0.01846	-1.582	0.1161
	1	1.84862	8486192	131	-0.05112	0.05259	0.007271	-0.972	0.3328
	1	1.84977	8497677	136	-0.08485	0.04406	0.02693	-1.926	0.05625
	1	1.85149	8514900	138	0.0645	0.05576	0.009745	1.157	0.2494
	1	1.85229	8522934	137	0.1319	0.06042	0.0341	2.183	0.03077
	1	1.85327	8532697	135	0.123	0.0606	0.03005	2.03	0.04435
	1	1.85469	8546882	135	-0.01228	0.04761	0.0005002	-0.258	0.7968
	1	1.85619	8561857	134	-0.117	0.0633	0.02523	-1.848	0.06681
	1	1.85735	8573470	132	-0.04876	0.05142	0.006871	-0.9484	0.3447
	1	1.86043	8604276	129	-0.02661	0.04955	0.002265	-0.5369	0.5922
	1	1.86302	8630247	135	-0.06134	0.04448	0.0141	-1.379	0.1702
	1	1.8648	8647955	131	-0.04518	0.04304	0.00847	-1.05	0.2958
	1	1.86798	8679834	136	-0.05568	0.04405	0.01178	-1.264	0.2084
	1	1.87118	8711821	136	-0.05108	0.0512	0.007374	-0.9977	0.3202
	1	1.87177	8717703	139	-0.03799	0.05164	0.003935	-0.7357	0.4632
	1	1.87286	8728624	132	-0.05128	0.05402	0.006884	-0.9493	0.3443
	1	1.87463	8746315	137	0.1028	0.04753	0.03351	2.164	0.03225
	1	1.87516	8751574	135	-0.1015	0.04374	0.0389	-2.32	0.02185
	1	1.87628	8762788	139	-0.1058	0.04328	0.0418	-2.445	0.01576
	1	1.8775	8775014	134	-0.05878	0.05246	0.009419	-1.12	0.2646
	1	1.87855	8785475	129	-0.06166	0.05336	0.0104	-1.156	0.2501
	1	1.87989	8798857	135	0.1038	0.05878	0.0229	1.765	0.07978
	1	1.88337	8833676	136	0.08854	0.04793	0.02483	1.847	0.06693
	1	1.88474	8847422	137	0.08382	0.04884	0.02135	1.716	0.08843
	1	1.8863	8863032	131	0.09911	0.05945	0.02109	1.667	0.09793
	1	1.88886	8888552	141	0.09346	0.05802	0.01832	1.611	0.1095
	1	1.89034	8903354	137	0.08538	0.05644	0.01667	1.513	0.1327
	1	1.89554	8955374	140	0.1058	0.05839	0.02324	1.812	0.07217
	1	1.89751	8975122	130	-0.009872	0.05044	0.0002992	-0.1957	0.8451
	1	1.89805	8980525	134	-0.08755	0.04638	0.02628	-1.888	0.06128
	1	1.89936	8993571	134	-0.09857	0.04652	0.03289	-2.119	0.03598
	1	1.90109	9010909	142	-0.09215	0.04656	0.02722	-1.979	0.04976
	1	1.90176	9017633	130	-0.1086	0.04622	0.04134	-2.35	0.02033
	1	1.90339	9033858	135	0.02425	0.04841	0.001884	0.501	0.6172
	1	1.90551	9055097	129	-0.03179	0.06333	0.00198	-0.502	0.6165
	1	1.90656	9065606	141	0.01083	0.05929	0.0002401	0.1827	0.8553
	1	1.90755	9075453	142	-0.1113	0.06237	0.02222	-1.784	0.07663
	1	1.9094	9094017	133	0.08458	0.0477	0.02344	1.773	0.0785
	1	1.90962	9096236	132	0.06695	0.04799	0.01475	1.395	0.1654
	1	1.91207	9120663	140	-0.06166	0.04686	0.01239	-1.316	0.1905
	1	1.91661	9166089	129	0.03663	0.04962	0.004274	0.7383	0.4617
	1	1.91871	9187067	132	-0.02484	0.0579	0.001414	-0.429	0.6686
	1	1.919	9190035	130	0.08394	0.05113	0.02063	1.642	0.1031
	1	1.9257	9257013	136	-0.006903	0.06466	8.503e-05	-0.1067	0.9151
	1	1.92889	9288943	136	-0.003863	0.06215	2.883e-05	-0.06216	0.9505
	1	1.92962	9296248	132	0.03173	0.06693	0.001725	0.474	0.6363
	1	1.93091	9309123	133	0.02445	0.04834	0.001949	0.5057	0.6139
	1	1.93383	9338347	140	-0.09146	0.04619	0.02763	-1.98	0.04967
	1	1.93545	9354482	134	-0.04218	0.04927	0.005521	-0.856	0.3935
	1	1.93621	9362100	133	0.03117	0.06491	0.001758	0.4803	0.6318
	1	1.93962	9396188	131	-0.1151	0.05674	0.03089	-2.028	0.04464
	1	1.94067	9406695	135	-0.04042	0.05584	0.003924	-0.7239	0.4704
	1	1.94643	9464337	135	0.02007	0.04411	0.001554	0.455	0.6499
	1	1.94779	9477943	136	-0.03622	0.04874	0.004105	-0.7432	0.4587
	1	1.94863	9486307	139	0.04412	0.0445	0.007126	0.9916	0.3232
	1	1.95029	9502938	136	0.03934	0.04502	0.005665	0.8737	0.3838
	1	1.95265	9526549	136	-0.02724	0.05869	0.001605	-0.4642	0.6433
	1	1.9541	9540990	136	-0.09745	0.07125	0.01377	-1.368	0.1737
	1	1.95456	9545603	133	-0.1078	0.06963	0.01797	-1.548	0.124
	1	1.95574	9557421	136	-0.04969	0.05737	0.005568	-0.8662	0.3879
	1	1.95653	9565301	133	-0.1128	0.07072	0.01904	-1.595	0.1132
	1	1.95788	9578777	136	-0.09679	0.04584	0.0322	-2.111	0.03659
	1	1.96129	9612915	129	-0.05517	0.05258	0.008594	-1.049	0.2961
	1	1.96294	9629445	135	-0.08333	0.06241	0.01323	-1.335	0.1841
	1	1.96383	9638283	132	-0.141	0.06081	0.03971	-2.318	0.02198
	1	1.96593	9659261	134	-0.1026	0.0703	0.01588	-1.459	0.1468
	1	1.96726	9672599	132	-0.1085	0.05725	0.02686	-1.894	0.06042
	1	1.96903	9690287	135	-0.1252	0.06033	0.03138	-2.076	0.03985
	1	1.97287	9728738	134	-0.1403	0.06269	0.03655	-2.238	0.02691
	1	1.97416	9741629	138	0.03857	0.04616	0.005107	0.8355	0.4049
	1	1.97522	9752154	138	-0.1021	0.07098	0.015	-1.439	0.1525
	1	1.97772	9777156	133	-0.1025	0.05347	0.02727	-1.916	0.05749
	1	1.98262	9826231	136	-0.08716	0.04631	0.02576	-1.882	0.06198
	1	1.98346	9834647	139	-0.06996	0.04603	0.01658	-1.52	0.1308
	1	1.98624	9862442	136	-0.07552	0.04576	0.01992	-1.65	0.1012
	1	1.98756	9875555	137	-0.1044	0.04584	0.03702	-2.278	0.02429
	1	1.98818	9881751	131	-0.1153	0.04443	0.0496	-2.595	0.01056
	1	1.98823	9882263	139	-0.09872	0.04465	0.03445	-2.211	0.02869
	1	1.98979	9897935	136	0.04514	0.04986	0.00608	0.9054	0.3669
	1	1.99618	9961779	136	-0.1012	0.05399	0.02555	-1.874	0.06305
	1	1.10008	10008027	138	-0.1223	0.04984	0.0424	-2.454	0.01539
	1	1.10019	10018556	130	-0.1089	0.05463	0.03011	-1.994	0.04833
	1	1.10061	10060855	134	-0.1273	0.05569	0.03806	-2.285	0.02389
	1	1.10204	10203781	135	-0.01613	0.05002	0.0007811	-0.3224	0.7476
	1	1.10214	10214038	131	0.01908	0.05275	0.001014	0.3618	0.7181
	1	1.10256	10255636	135	0.01967	0.04676	0.001329	0.4208	0.6746
	1	1.10257	10257096	130	0.03887	0.0466	0.005407	0.8342	0.4057
	1	1.10272	10271503	130	0.03347	0.05031	0.003446	0.6653	0.507
	1	1.10321	10321408	131	-0.1073	0.05584	0.02781	-1.921	0.05694
	1	1.10341	10341135	136	-0.1324	0.05153	0.04696	-2.569	0.01128
	1	1.10358	10357617	138	-0.115	0.05384	0.03243	-2.135	0.03455
	1	1.10403	10403384	134	0.0534	0.0554	0.006989	0.9639	0.3369
	1	1.10509	10508512	132	0.1343	0.06048	0.03654	2.221	0.02812
	1	1.1054	10539614	131	0.004387	0.04996	5.978e-05	0.08781	0.9302
	1	1.10574	10573899	132	-0.1159	0.05229	0.03644	-2.217	0.02835
	1	1.10781	10780593	136	0.0499	0.05026	0.007303	0.9929	0.3226
	1	1.10934	10934077	134	0.06062	0.05262	0.009952	1.152	0.2514
	1	1.11092	11091891	136	0.07506	0.05435	0.01403	1.381	0.1696
	1	1.11324	11323575	134	-0.1124	0.05224	0.03389	-2.152	0.03323
	1	1.11369	11368842	137	-0.02705	0.04824	0.002323	-0.5607	0.576
	1	1.11396	11395697	132	0.01273	0.04744	0.0005538	0.2684	0.7888
	1	1.11419	11418720	136	0.04288	0.04875	0.00574	0.8796	0.3807
	1	1.11498	11497808	133	-0.1025	0.0572	0.02393	-1.792	0.0754
	1	1.11653	11653215	129	-0.1054	0.05175	0.03162	-2.036	0.04378
	1	1.1173	11730119	134	0.05025	0.05139	0.007191	0.9778	0.33
	1	1.11744	11744340	130	-0.01026	0.04957	0.0003343	-0.2069	0.8364
	1	1.1176	11759885	132	0.03526	0.05036	0.003757	0.7002	0.4851
	1	1.11775	11774784	130	0.05445	0.05422	0.007817	1.004	0.3172
	1	1.11779	11779243	138	0.06194	0.0529	0.009979	1.171	0.2437
	1	1.11789	11789480	137	-0.1118	0.05245	0.03254	-2.131	0.0349
	1	1.11821	11821333	136	-0.1482	0.05292	0.05533	-2.801	0.005842
	1	1.11823	11822623	130	-0.1294	0.05374	0.04336	-2.409	0.01743
	1	1.11982	11981850	132	-0.1748	0.05152	0.08133	-3.392	0.0009183
	1	1.11999	11998945	140	-0.1632	0.05148	0.06786	-3.17	0.00188
	1	1.12007	12007076	129	-0.158	0.05374	0.0637	-2.939	0.003909
	1	1.12025	12024782	137	-0.1764	0.05032	0.08342	-3.505	0.0006196
	1	1.12056	12055950	130	-0.1614	0.05507	0.06293	-2.932	0.003993
	1	1.12064	12064054	137	-0.166	0.04972	0.07624	-3.338	0.001091
	1	1.12124	12124292	137	0.04731	0.0491	0.006829	0.9634	0.337
	1	1.12144	12144103	134	-0.1628	0.05494	0.0624	-2.964	0.003606
	1	1.12268	12268168	132	0.02223	0.05034	0.001498	0.4416	0.6595
	1	1.12284	12284259	133	-0.08896	0.04997	0.02362	-1.78	0.07736
	1	1.12293	12292936	137	0.09565	0.04818	0.02836	1.985	0.04917
	1	1.12305	12305086	134	0.07761	0.04742	0.01989	1.637	0.1041
	1	1.12327	12326997	136	0.1033	0.05692	0.02401	1.816	0.07166
	1	1.1239	12389917	129	0.02188	0.05455	0.001265	0.401	0.6891
	1	1.1247	12470251	132	-0.1059	0.05549	0.02724	-1.908	0.05862
	1	1.12515	12515484	137	0.07812	0.04863	0.01876	1.607	0.1105
	1	1.12531	12530602	130	-0.178	0.05306	0.08079	-3.354	0.001047
	1	1.12583	12582542	136	-0.1523	0.05343	0.05714	-2.85	0.005068
	1	1.12602	12602117	138	-0.07585	0.05668	0.01299	-1.338	0.1831
	1	1.12725	12724538	137	-0.2063	0.05427	0.09666	-3.801	0.0002175
	1	1.12732	12732415	136	-0.1935	0.05366	0.08845	-3.606	0.0004377
	1	1.12752	12752045	135	-0.1777	0.05652	0.06918	-3.144	0.002056
	1	1.1283	12829696	135	0	0.04922	0	0	1
	1	1.12832	12831740	139	-0.001689	0.04817	8.974e-06	-0.03506	0.9721
	1	1.12843	12843349	129	-0.002889	0.04971	2.66e-05	-0.05812	0.9537
	1	1.12868	12868228	132	-0.1744	0.05179	0.0802	-3.367	0.001001
	1	1.12881	12880943	132	-0.2022	0.0557	0.09199	-3.629	0.0004074
	1	1.12946	12946001	134	0.07682	0.04495	0.02164	1.709	0.08983
	1	1.13003	13003212	131	-0.0645	0.0732	0.005982	-0.8811	0.3799
	1	1.13005	13004908	135	-0.0748	0.06448	0.01001	-1.16	0.2482
	1	1.13023	13022592	134	-0.06426	0.06019	0.008559	-1.068	0.2877
	1	1.13032	13032121	137	-0.04827	0.07211	0.003308	-0.6694	0.5044
	1	1.13047	13047397	136	-0.06278	0.06844	0.006239	-0.9172	0.3607
	1	1.13057	13057467	135	0.04167	0.0496	0.005279	0.8401	0.4023
	1	1.13066	13065849	139	0.0204	0.04941	0.001242	0.4128	0.6804
	1	1.13081	13080533	135	0.02344	0.04871	0.001738	0.4811	0.6312
	1	1.13085	13085178	133	0.01855	0.04935	0.001077	0.3759	0.7076
	1	1.13116	13115587	130	0.008686	0.05037	0.0002323	0.1724	0.8634
	1	1.13132	13132232	137	0.0772	0.05915	0.01246	1.305	0.194
	1	1.13138	13137512	131	0.09758	0.05911	0.02069	1.651	0.1012
	1	1.13214	13214008	130	-0.1202	0.04818	0.04634	-2.494	0.01391
	1	1.13267	13266679	132	-0.1476	0.05929	0.04552	-2.49	0.01404
	1	1.13298	13298012	135	0.1066	0.06525	0.01966	1.633	0.1048
	1	1.13356	13355961	133	-0.1221	0.05499	0.03628	-2.221	0.02808
	1	1.1337	13369932	139	-0.06373	0.05731	0.008945	-1.112	0.2681
	1	1.13385	13385246	130	-0.01239	0.0565	0.0003754	-0.2193	0.8268
	1	1.13412	13412399	133	-0.1001	0.06413	0.01827	-1.562	0.1208
	1	1.13428	13428072	134	-0.1092	0.06429	0.02139	-1.698	0.09177
	1	1.13431	13431034	136	0.02406	0.07034	0.0008725	0.3421	0.7328
	1	1.13447	13446742	137	-0.08927	0.04871	0.02427	-1.833	0.06906
	1	1.13454	13454177	137	-0.07086	0.04967	0.01485	-1.426	0.156
	1	1.13464	13463880	138	-0.09568	0.06265	0.01686	-1.527	0.129
	1	1.13478	13478424	135	-0.1238	0.06105	0.02997	-2.027	0.04465
	1	1.13493	13493435	138	-0.1418	0.05822	0.04181	-2.436	0.01614
	1	1.13506	13506057	130	-0.141	0.05778	0.04445	-2.44	0.01605
	1	1.13524	13523929	135	-0.1478	0.059	0.04508	-2.506	0.01343
	1	1.13554	13554172	138	0.1404	0.06678	0.03146	2.102	0.0374
	1	1.13586	13585953	138	-0.05125	0.06954	0.003978	-0.737	0.4624
	1	1.13591	13590516	129	-0.02189	0.07203	0.000727	-0.304	0.7616
	1	1.13601	13601070	134	-0.02856	0.07024	0.001251	-0.4066	0.685
	1	1.13611	13610738	133	-0.00582	0.07182	5.011e-05	-0.08103	0.9355
	1	1.1363	13629913	136	-0.00642	0.06878	6.503e-05	-0.09335	0.9258
	1	1.13635	13635403	136	-0.03016	0.07141	0.001329	-0.4223	0.6735
	1	1.1376	13759668	140	-0.1502	0.05208	0.05685	-2.884	0.004554
	1	1.13773	13773492	129	0.04359	0.04607	0.006999	0.9461	0.3459
	1	1.13823	13822697	132	-0.1189	0.04868	0.04387	-2.442	0.01593
	1	1.13829	13829372	134	-0.02474	0.07034	0.0009362	-0.3517	0.7256
	1	1.13843	13842621	134	0.02375	0.04466	0.002137	0.5317	0.5958
	1	1.13862	13861908	132	0.03785	0.04533	0.005333	0.8349	0.4053
	1	1.13873	13873480	133	0.01423	0.06607	0.0003538	0.2153	0.8298
	1	1.13899	13898860	136	0.04475	0.07071	0.002981	0.6329	0.5279
	1	1.13967	13966852	136	0.02257	0.05465	0.001271	0.413	0.6803
	1	1.13988	13987701	132	-0.09844	0.04657	0.03323	-2.114	0.03644
	1	1.14	14000177	130	-0.1114	0.05006	0.03723	-2.225	0.02786
	1	1.14022	14021541	132	0.06247	0.0489	0.0124	1.278	0.2037
	1	1.14051	14051040	137	-0.1475	0.05277	0.05468	-2.794	0.005958
	1	1.14059	14058776	137	-0.1399	0.05292	0.04922	-2.644	0.009176
	1	1.14089	14089087	138	-0.1505	0.05357	0.05483	-2.809	0.005705
	1	1.141	14100367	132	-0.1449	0.05612	0.04879	-2.582	0.01092
	1	1.14121	14120734	136	-0.1465	0.0506	0.05887	-2.895	0.004425
	1	1.14124	14124297	134	-0.155	0.05203	0.06302	-2.98	0.003437
	1	1.14133	14133089	134	-0.125	0.05325	0.04007	-2.347	0.02039
	1	1.14154	14154296	136	-0.1024	0.05413	0.02599	-1.891	0.0608
	1	1.14171	14171000	134	-0.08505	0.05281	0.01927	-1.611	0.1097
	1	1.14173	14173454	136	-0.09167	0.05145	0.02315	-1.782	0.07704
	1	1.14188	14187541	135	0.06032	0.04949	0.01105	1.219	0.2251
	1	1.14217	14217295	135	0.05236	0.04863	0.008642	1.077	0.2835
	1	1.14282	14281609	135	-0.07088	0.04824	0.01598	-1.47	0.144
	1	1.14392	14391559	134	0.07074	0.04723	0.01671	1.498	0.1366
	1	1.14402	14402319	134	-0.1588	0.05824	0.05332	-2.727	0.007269
	1	1.14416	14416073	134	0.05814	0.04689	0.01151	1.24	0.2172
	1	1.14429	14429234	134	-0.09802	0.05079	0.02744	-1.93	0.05575
	1	1.14456	14456169	135	0.0148	0.04563	0.0007901	0.3243	0.7462
	1	1.14466	14465969	134	0.07019	0.04653	0.01695	1.509	0.1338
	1	1.14484	14484107	131	0.09414	0.07869	0.01097	1.196	0.2338
	1	1.14508	14507952	134	0.08285	0.04773	0.02231	1.736	0.08495
	1	1.14535	14534509	133	0.05546	0.04604	0.01096	1.205	0.2305
	1	1.14542	14541895	132	-0.01327	0.05048	0.0005312	-0.2629	0.7931
	1	1.14559	14559119	136	-0.07577	0.04985	0.01695	-1.52	0.1308
	1	1.14616	14615890	133	-0.07465	0.05042	0.01646	-1.481	0.1411
	1	1.14652	14651579	138	-0.06852	0.0478	0.01489	-1.434	0.154
	1	1.14674	14673982	134	-0.07038	0.04965	0.015	-1.418	0.1587
	1	1.14683	14682573	136	-0.02054	0.05438	0.001063	-0.3777	0.7063
	1	1.14708	14708146	131	-0.08822	0.04451	0.02956	-1.982	0.04957
	1	1.14733	14732871	134	-0.07366	0.04522	0.0197	-1.629	0.1058
	1	1.14737	14736839	136	-0.06596	0.04419	0.01635	-1.492	0.1379
	1	1.14752	14751718	133	-0.07255	0.04388	0.02044	-1.653	0.1007
	1	1.14771	14771450	138	-0.06936	0.04345	0.01839	-1.596	0.1128
	1	1.14786	14785901	134	-0.07674	0.04411	0.02241	-1.74	0.08424
	1	1.14866	14866292	136	-0.08221	0.04777	0.02163	-1.721	0.08754
	1	1.14881	14880841	135	-0.07886	0.04337	0.02426	-1.818	0.07125
	1	1.14892	14892273	134	0.01978	0.05296	0.001055	0.3734	0.7094
	1	1.14896	14896448	134	-0.07784	0.0434	0.02379	-1.794	0.07517
	1	1.14938	14937979	130	-0.07828	0.04622	0.02192	-1.694	0.09276
	1	1.14951	14950539	138	-0.06194	0.0442	0.01423	-1.401	0.1634
	1	1.14956	14956125	131	-0.07336	0.04391	0.02118	-1.671	0.09722
	1	1.14988	14988276	137	-0.1543	0.05798	0.04985	-2.661	0.008729
	1	1.15006	15005529	136	-0.1366	0.05922	0.03817	-2.306	0.02264
	1	1.15014	15014153	136	-0.1121	0.04414	0.0459	-2.539	0.01226
	1	1.15032	15031630	136	-0.1218	0.04583	0.05005	-2.657	0.008843
	1	1.15053	15053383	135	-0.1325	0.04839	0.05338	-2.739	0.007017
	1	1.15057	15057467	136	-0.1302	0.04178	0.0676	-3.117	0.002237
	1	1.1508	15080381	135	-0.07008	0.07183	0.007106	-0.9756	0.331
	1	1.15098	15098120	134	-0.1805	0.05274	0.0815	-3.422	0.0008271
	1	1.15109	15108508	133	-0.1467	0.04544	0.07371	-3.229	0.001572
	1	1.15117	15116966	129	-0.1389	0.04312	0.07553	-3.221	0.001621
	1	1.1516	15160307	134	-0.09759	0.04849	0.02978	-2.013	0.04618
	1	1.15173	15172672	137	-0.1179	0.04348	0.05164	-2.711	0.007571
	1	1.15186	15186332	135	-0.1462	0.05984	0.04297	-2.444	0.01585
	1	1.15199	15199402	137	-0.1136	0.05682	0.02874	-1.999	0.04767
	1	1.15205	15204569	133	-0.1473	0.05987	0.04419	-2.461	0.01516
	1	1.15218	15218485	134	-0.1464	0.06075	0.04214	-2.41	0.01734
	1	1.15231	15230599	131	-0.1304	0.06261	0.03256	-2.084	0.03918
	1	1.15248	15248017	137	-0.1467	0.05828	0.04484	-2.517	0.01299
	1	1.15266	15266342	129	-0.1412	0.05809	0.04446	-2.431	0.01646
	1	1.15281	15280943	129	-0.143	0.0612	0.04123	-2.337	0.021
	1	1.15321	15321057	134	-0.1626	0.05947	0.05359	-2.734	0.007117
	1	1.15334	15334319	135	0.105	0.0474	0.03555	2.214	0.02851
	1	1.15365	15364978	136	0.0965	0.04792	0.02937	2.014	0.04606
	1	1.15373	15372503	129	0.08986	0.04918	0.02562	1.827	0.07
	1	1.1538	15380050	134	0.108	0.04769	0.0374	2.265	0.02516
	1	1.15411	15411076	138	-0.02553	0.06398	0.00117	-0.3991	0.6905
	1	1.15418	15418100	135	0.105	0.0459	0.03783	2.287	0.02379
	1	1.15431	15431051	135	0.0853	0.0473	0.02387	1.803	0.07359
	1	1.15437	15436835	133	0.1056	0.04705	0.03702	2.244	0.02651
	1	1.15448	15448285	135	-0.151	0.05656	0.05084	-2.669	0.008556
	1	1.15492	15491995	135	-0.0898	0.04751	0.02616	-1.89	0.06093
	1	1.15496	15496312	134	-0.103	0.05163	0.02928	-1.995	0.04807
	1	1.15517	15517214	130	-0.09317	0.06201	0.01733	-1.502	0.1354
	1	1.1553	15529859	137	-0.08811	0.05077	0.02182	-1.736	0.08493
	1	1.15544	15544090	135	-0.08874	0.04917	0.02391	-1.805	0.07336
	1	1.15548	15548491	136	-0.09213	0.05073	0.02402	-1.816	0.0716
	1	1.15553	15553192	139	0.09836	0.04764	0.03018	2.065	0.04083
	1	1.15567	15566979	136	0.01523	0.06175	0.0004536	0.2466	0.8056
	1	1.1559	15590031	135	-0.09976	0.04854	0.03078	-2.055	0.04181
	1	1.15599	15598773	132	-0.1018	0.04848	0.03279	-2.099	0.03772
	1	1.15612	15612220	130	-0.09192	0.04872	0.02706	-1.887	0.06147
	1	1.15625	15624640	136	0.01875	0.063	0.0006602	0.2975	0.7665
	1	1.15636	15635861	133	0.0002752	0.04783	2.527e-07	0.005754	0.9954
	1	1.15673	15673409	135	-0.01689	0.05487	0.000712	-0.3078	0.7587
	1	1.15794	15794393	135	-0.03857	0.05442	0.003764	-0.7089	0.4796
	1	1.15805	15805483	129	0.05782	0.07363	0.004831	0.7852	0.4338
	1	1.15816	15816348	137	-0.08428	0.05403	0.0177	-1.56	0.1211
	1	1.1584	15840316	133	-0.07963	0.05486	0.01583	-1.451	0.149
	1	1.15852	15852260	136	0.06846	0.07048	0.006991	0.9713	0.3331
	1	1.15874	15873535	135	-0.02595	0.04911	0.002095	-0.5284	0.5981
	1	1.15875	15874938	135	-0.03014	0.04755	0.003012	-0.6339	0.5272
	1	1.15896	15896352	138	-0.1077	0.04248	0.04514	-2.536	0.01236
	1	1.15901	15900750	133	0.09283	0.04615	0.02996	2.012	0.04632
	1	1.15911	15911482	133	-0.01161	0.05769	0.0003093	-0.2013	0.8408
	1	1.1592	15920290	136	-0.04709	0.07669	0.002805	-0.614	0.5403
	1	1.1592	15920324	133	-0.0994	0.06606	0.01699	-1.505	0.1348
	1	1.15949	15948746	136	-0.02347	0.05393	0.001412	-0.4352	0.6641
	1	1.15962	15962377	138	0.01944	0.04885	0.001163	0.3979	0.6913
	1	1.16024	16024354	131	-0.005412	0.06014	6.278e-05	-0.09	0.9284
	1	1.16046	16045803	133	-0.09701	0.04602	0.03281	-2.108	0.03692
	1	1.16063	16063459	131	-0.08566	0.04863	0.02349	-1.762	0.0805
	1	1.16083	16082782	134	0.08617	0.04668	0.02516	1.846	0.06715
	1	1.16106	16106412	136	0.08366	0.0462	0.02389	1.811	0.07239
	1	1.16133	16132998	137	-0.09784	0.06338	0.01735	-1.544	0.125
	1	1.16139	16138985	138	-0.1151	0.0656	0.02215	-1.755	0.08148
	1	1.16157	16156784	130	-0.09906	0.07354	0.01398	-1.347	0.1803
	1	1.16162	16162212	139	-0.1158	0.06444	0.02304	-1.797	0.07448
	1	1.16163	16162703	134	-0.08821	0.06421	0.0141	-1.374	0.1718
	1	1.16176	16175817	134	-0.1424	0.05666	0.04568	-2.514	0.01315
	1	1.16186	16185504	131	-0.1437	0.0555	0.04938	-2.589	0.01074
	1	1.16208	16208241	131	-0.1478	0.05821	0.04758	-2.539	0.01232
	1	1.1622	16219720	129	-0.1351	0.05938	0.03917	-2.275	0.02456
	1	1.16231	16231036	136	-0.1567	0.05582	0.05554	-2.807	0.005745
	1	1.16244	16244265	136	-0.07093	0.05432	0.01256	-1.306	0.1939
	1	1.16255	16255217	136	-0.09793	0.05491	0.02319	-1.784	0.07676
	1	1.16265	16265331	138	-0.1044	0.05444	0.02632	-1.917	0.0573
	1	1.16282	16281556	137	-0.0898	0.05528	0.01917	-1.624	0.1066
	1	1.16293	16293337	132	0.09753	0.0454	0.03429	2.148	0.03354
	1	1.16307	16306787	137	-0.1579	0.05551	0.05654	-2.844	0.005142
	1	1.1632	16320005	133	-0.1517	0.05605	0.05298	-2.707	0.007693
	1	1.16324	16324420	135	-0.1566	0.05544	0.0566	-2.825	0.005462
	1	1.1636	16359855	133	-0.1067	0.05567	0.0273	-1.918	0.05735
	1	1.16379	16379257	131	-0.06351	0.0499	0.0124	-1.273	0.2054
	1	1.164	16399830	136	-0.1125	0.04563	0.04341	-2.466	0.01493
	1	1.16429	16428724	135	-0.009585	0.04603	0.000326	-0.2083	0.8354
	1	1.1646	16460238	133	0.06374	0.07704	0.005199	0.8274	0.4095
	1	1.16461	16461127	137	-0.0003413	0.04903	3.589e-07	-0.006961	0.9945
	1	1.16508	16508273	133	-0.02443	0.05314	0.001611	-0.4597	0.6465
	1	1.16532	16531663	133	0.02416	0.05964	0.001251	0.4051	0.686
	1	1.16547	16546927	137	0.01771	0.05746	0.0007035	0.3083	0.7583
	1	1.16592	16591910	135	-0.08039	0.05253	0.0173	-1.53	0.1283
	1	1.16724	16723651	140	0.1172	0.04411	0.04864	2.656	0.008834
	1	1.168	16799708	137	-0.05264	0.04583	0.00968	-1.149	0.2527
	1	1.16807	16806542	130	-0.02011	0.06377	0.000776	-0.3153	0.7531
	1	1.16812	16811874	130	0.09057	0.0774	0.01058	1.17	0.2441
	1	1.1682	16820003	132	0.0121	0.06096	0.0003028	0.1984	0.843
	1	1.16854	16854080	136	-0.09545	0.07447	0.01211	-1.282	0.2022
	1	1.16872	16872021	136	-0.09398	0.0681	0.01401	-1.38	0.1699
	1	1.16889	16889483	134	-0.1008	0.06337	0.01882	-1.591	0.1139
	1	1.16924	16923606	135	-0.0639	0.06319	0.00763	-1.011	0.3137
	1	1.16936	16936332	135	0.06199	0.0438	0.01483	1.415	0.1594
	1	1.16947	16947053	137	-0.1312	0.04293	0.06471	-3.056	0.002703
	1	1.16968	16968037	136	-0.1183	0.04454	0.04999	-2.655	0.008882
	1	1.16984	16983628	136	-0.1205	0.04388	0.0533	-2.747	0.006848
	1	1.16998	16997869	132	-0.1167	0.04543	0.04834	-2.57	0.01131
	1	1.17038	17038060	135	-0.1044	0.04932	0.03258	-2.116	0.03617
	1	1.17082	17081733	135	-0.1071	0.04729	0.03709	-2.264	0.02522
	1	1.17101	17100543	137	-0.07909	0.04621	0.02123	-1.711	0.08932
	1	1.17125	17125112	135	-0.08847	0.04784	0.02507	-1.849	0.06663
	1	1.17128	17128451	132	-0.06839	0.04828	0.0152	-1.417	0.159
	1	1.17136	17135819	137	-0.06485	0.0487	0.01296	-1.332	0.1853
	1	1.17187	17186610	134	-0.1004	0.04935	0.03038	-2.034	0.04398
	1	1.17201	17200947	134	-0.1142	0.04528	0.04598	-2.522	0.01285
	1	1.17246	17246152	135	-0.07586	0.04527	0.02068	-1.676	0.09614
	1	1.17274	17274039	132	-0.04922	0.05142	0.006999	-0.9572	0.3402
	1	1.17278	17278430	133	-0.05059	0.04984	0.007805	-1.015	0.3119
	1	1.17302	17302397	137	-0.07251	0.04515	0.01874	-1.606	0.1107
	1	1.17316	17315566	132	0.1009	0.04526	0.03684	2.23	0.02747
	1	1.17326	17325705	132	0.07964	0.0446	0.02395	1.786	0.07645
	1	1.17337	17336561	130	-0.09449	0.04638	0.03141	-2.037	0.04368
	1	1.17355	17355373	134	-0.07608	0.04458	0.02159	-1.707	0.09025
	1	1.17372	17371769	133	-0.08298	0.04564	0.02461	-1.818	0.07132
	1	1.17383	17382980	133	-0.0566	0.04627	0.01129	-1.223	0.2235
	1	1.17398	17398182	133	-0.08935	0.04498	0.02924	-1.986	0.04908
	1	1.17419	17419125	139	0.01133	0.07081	0.0001867	0.1599	0.8732
	1	1.17444	17443755	134	-0.09637	0.06453	0.01662	-1.493	0.1377
	1	1.17451	17451480	134	0.1282	0.04536	0.05705	2.826	0.005449
	1	1.17463	17463345	136	-0.08936	0.04659	0.02671	-1.918	0.05727
	1	1.17465	17464820	137	-0.07993	0.06412	0.01138	-1.247	0.2147
	1	1.1748	17480289	135	0.1297	0.04495	0.05889	2.885	0.004569
	1	1.17508	17508176	130	-0.03959	0.0497	0.004934	-0.7967	0.4271
	1	1.1751	17510437	132	-0.05921	0.04661	0.01226	-1.27	0.2063
	1	1.17524	17524497	133	-0.00618	0.06576	6.741e-05	-0.09398	0.9253
	1	1.17536	17536104	131	-0.08164	0.04942	0.02071	-1.652	0.101
	1	1.17548	17548401	129	0.1099	0.04507	0.04471	2.438	0.01615
	1	1.17557	17557024	132	0.101	0.04404	0.03888	2.293	0.02344
	1	1.17575	17575316	135	-0.1359	0.0451	0.06394	-3.014	0.003086
	1	1.17588	17587551	133	-0.1162	0.06138	0.02661	-1.893	0.06063
	1	1.1761	17610117	137	-0.1186	0.0474	0.04435	-2.503	0.01351
	1	1.17612	17612158	130	-0.1136	0.04748	0.04285	-2.394	0.01812
	1	1.17631	17631438	135	-0.08435	0.05044	0.02059	-1.672	0.09686
	1	1.17646	17646203	136	-0.123	0.05503	0.03594	-2.235	0.02708
	1	1.17659	17659479	138	-0.1352	0.06032	0.03565	-2.242	0.02656
	1	1.17688	17688017	135	-0.1019	0.06416	0.01861	-1.588	0.1146
	1	1.17693	17692763	136	0.03044	0.06841	0.001476	0.445	0.657
	1	1.17712	17712307	134	-0.0822	0.06364	0.01248	-1.292	0.1987
	1	1.17726	17726062	133	-0.1424	0.04628	0.06741	-3.077	0.002546
	1	1.17727	17726883	139	-0.08629	0.04562	0.02545	-1.891	0.0607
	1	1.17744	17743906	133	0.109	0.04648	0.04026	2.344	0.02056
	1	1.1775	17750078	129	0.1216	0.04522	0.05385	2.689	0.008138
	1	1.17751	17751198	132	0.1166	0.04481	0.0495	2.602	0.01035
	1	1.17766	17765993	136	0.1064	0.04571	0.03886	2.328	0.02143
	1	1.17773	17773356	133	-0.08063	0.05479	0.01626	-1.472	0.1435
	1	1.17787	17786696	135	0.1256	0.04356	0.05883	2.883	0.004593
	1	1.17796	17796222	133	-0.1206	0.05636	0.03377	-2.14	0.03424
	1	1.17808	17808236	133	-0.08268	0.05027	0.02023	-1.645	0.1024
	1	1.17825	17824831	137	-0.07681	0.04596	0.02027	-1.671	0.097
	1	1.17861	17860709	129	0.008171	0.07576	9.159e-05	0.1079	0.9143
	1	1.1787	17870438	135	-0.06821	0.04736	0.01535	-1.44	0.1522
	1	1.17889	17889488	134	-0.1169	0.05426	0.03397	-2.155	0.03301
	1	1.17903	17903166	136	-0.1101	0.05885	0.02545	-1.871	0.06355
	1	1.17927	17927062	136	0.1004	0.04476	0.03616	2.242	0.0266
	1	1.17939	17939101	136	-0.0009959	0.05672	2.301e-06	-0.01756	0.986
	1	1.17952	17952061	132	-0.01277	0.05539	0.000409	-0.2306	0.818
	1	1.17963	17963447	132	-0.08984	0.0443	0.03066	-2.028	0.04461
	1	1.17972	17972306	130	-0.02469	0.06652	0.001075	-0.3711	0.7112
	1	1.17982	17981639	136	-0.03738	0.05268	0.003742	-0.7094	0.4793
	1	1.18006	18006152	130	-0.04078	0.05123	0.004927	-0.7961	0.4274
	1	1.18067	18067220	131	0.07612	0.04365	0.02303	1.744	0.08357
	1	1.18107	18107386	134	0.09491	0.04526	0.03224	2.097	0.03789
	1	1.18121	18120975	136	-0.02359	0.04646	0.00192	-0.5077	0.6125
	1	1.18131	18131176	135	-0.0915	0.04524	0.02984	-2.023	0.04512
	1	1.18154	18154349	131	-0.1102	0.05284	0.03261	-2.085	0.03901
	1	1.18177	18176849	135	-0.07219	0.06286	0.009819	-1.148	0.2529
	1	1.18197	18196519	135	-0.1046	0.06045	0.02203	-1.731	0.08578
	1	1.18201	18201249	137	-0.04091	0.04784	0.005387	-0.8551	0.394
	1	1.18213	18212723	133	-0.1172	0.04424	0.05084	-2.649	0.009071
	1	1.1823	18230234	137	0.0205	0.05608	0.0009893	0.3656	0.7152
	1	1.18247	18246942	135	0.07766	0.04427	0.02262	1.754	0.08166
	1	1.18258	18257851	137	0.08578	0.04412	0.02724	1.944	0.05392
	1	1.18268	18268077	136	-0.07287	0.04627	0.01817	-1.575	0.1176
	1	1.18272	18271867	132	-0.06413	0.04686	0.0142	-1.368	0.1735
	1	1.18279	18279276	133	0.09848	0.07374	0.01343	1.336	0.184
	1	1.18301	18301303	138	-0.06207	0.04577	0.01334	-1.356	0.1774
	1	1.18302	18302046	129	-0.0656	0.0469	0.01517	-1.399	0.1643
	1	1.18322	18322316	133	-0.05039	0.0452	0.009396	-1.115	0.267
	1	1.18331	18330993	135	-0.01386	0.04883	0.0006056	-0.2839	0.7769
	1	1.18352	18351745	135	-0.04658	0.05468	0.005427	-0.8519	0.3958
	1	1.18361	18360583	134	0.07815	0.06959	0.009465	1.123	0.2634
	1	1.18372	18372431	137	-0.1203	0.0769	0.01782	-1.565	0.1199
	1	1.18383	18383320	135	-0.04231	0.0574	0.004069	-0.7371	0.4624
	1	1.18395	18394807	136	-0.03153	0.0482	0.003182	-0.654	0.5142
	1	1.18408	18408043	135	0.004409	0.04531	7.118e-05	0.0973	0.9226
	1	1.18436	18436498	135	0.006711	0.04734	0.0001511	0.1418	0.8875
	1	1.18441	18440810	131	-0.009584	0.04782	0.0003113	-0.2004	0.8415
	1	1.18453	18453404	130	-0.04681	0.05364	0.005914	-0.8727	0.3845
	1	1.18464	18464410	133	0.07841	0.07148	0.009101	1.097	0.2747
	1	1.18481	18481237	131	0.01108	0.04556	0.0004579	0.2431	0.8083
	1	1.18491	18491257	134	0.0487	0.04607	0.008397	1.057	0.2923
	1	1.18524	18524177	132	-0.06411	0.04834	0.01335	-1.326	0.1871
	1	1.18543	18543235	133	0.005934	0.07244	5.122e-05	0.08192	0.9348
	1	1.18593	18593202	138	-0.06919	0.04537	0.01681	-1.525	0.1296
	1	1.18604	18603592	135	0.02239	0.06581	0.0008694	0.3402	0.7342
	1	1.18618	18618404	138	-0.06039	0.0467	0.01214	-1.293	0.1982
	1	1.18643	18643135	135	-0.09062	0.06648	0.01378	-1.363	0.1751
	1	1.18663	18662684	133	-0.0004795	0.07896	2.816e-07	-0.006074	0.9952
	1	1.1868	18679747	131	0.05477	0.065	0.005474	0.8426	0.401
	1	1.18799	18799421	137	-0.03405	0.04653	0.00395	-0.7317	0.4656
	1	1.18811	18811386	138	-0.01242	0.05861	0.0003299	-0.2119	0.8325
	1	1.18836	18835955	138	0.04689	0.04728	0.007183	0.9919	0.323
	1	1.18974	18973503	140	-0.05341	0.04779	0.008969	-1.118	0.2657
	1	1.19003	19002760	131	0.0421	0.04989	0.00549	0.8439	0.4003
	1	1.19015	19015038	134	-0.08297	0.05293	0.01828	-1.568	0.1194
	1	1.19041	19041152	132	-0.02591	0.04589	0.002447	-0.5647	0.5733
	1	1.1907	19069941	134	-0.008786	0.04482	0.000291	-0.196	0.8449
	1	1.1911	19109733	129	-0.002688	0.04555	2.741e-05	-0.05901	0.953
	1	1.19122	19122439	133	0.01172	0.04302	0.0005665	0.2725	0.7857
	1	1.19146	19145641	132	-0.04157	0.04534	0.006425	-0.9169	0.3609
	1	1.19153	19153101	135	-0.0509	0.04475	0.009632	-1.137	0.2575
	1	1.19165	19165031	135	-0.04545	0.0592	0.004413	-0.7678	0.444
	1	1.19177	19176612	135	-0.06776	0.04849	0.01447	-1.398	0.1646
	1	1.19192	19191686	134	-0.0655	0.04893	0.01339	-1.338	0.183
	1	1.19209	19209043	134	0.101	0.04571	0.03567	2.21	0.02886
	1	1.1922	19219616	135	-0.0832	0.04809	0.02201	-1.73	0.08591
	1	1.19247	19247015	135	0.06077	0.06516	0.006497	0.9326	0.3527
	1	1.1926	19260476	138	-0.02675	0.04636	0.002442	-0.577	0.5649
	1	1.19362	19361613	136	0.0119	0.04883	0.0004429	0.2437	0.8079
	1	1.19371	19371454	139	-0.05996	0.05454	0.008744	-1.099	0.2736
	1	1.19399	19399416	138	-0.1064	0.05334	0.02845	-1.996	0.04798
	1	1.19419	19418649	135	0.0651	0.04604	0.01481	1.414	0.1597
	1	1.19444	19444356	129	0.09105	0.05105	0.02443	1.783	0.0769
	1	1.19503	19503280	137	-0.07586	0.05341	0.01473	-1.42	0.1578
	1	1.19528	19528106	134	-0.0351	0.05283	0.003333	-0.6644	0.5076
	1	1.19534	19534046	135	-0.05075	0.04638	0.00892	-1.094	0.2759
	1	1.19568	19568314	137	0.06145	0.04829	0.01185	1.272	0.2054
	1	1.19586	19585555	138	-0.1106	0.06655	0.01989	-1.661	0.09899
	1	1.19641	19641020	134	-0.03149	0.06216	0.00194	-0.5065	0.6133
	1	1.19652	19652084	136	-0.05447	0.06043	0.006026	-0.9014	0.369
	1	1.19668	19667530	134	-0.1024	0.0511	0.02951	-2.003	0.0472
	1	1.1967	19670479	132	-0.127	0.04793	0.05125	-2.65	0.00905
	1	1.19758	19757907	129	-0.03365	0.06349	0.002207	-0.53	0.597
	1	1.19764	19763752	134	-0.0398	0.05696	0.003685	-0.6987	0.486
	1	1.19776	19776432	133	-0.05435	0.05668	0.00697	-0.9589	0.3394
	1	1.19809	19808623	134	-0.0937	0.04553	0.03108	-2.058	0.04158
	1	1.19857	19857021	135	-0.04195	0.05524	0.004319	-0.7595	0.4489
	1	1.19884	19883562	137	-0.1005	0.05265	0.02626	-1.908	0.05849
	1	1.19892	19891923	132	-0.08056	0.04422	0.02489	-1.822	0.0708
	1	1.19905	19904981	135	-0.08835	0.05175	0.02144	-1.707	0.09011
	1	1.19917	19916674	135	-0.06526	0.04802	0.0137	-1.359	0.1764
	1	1.19937	19936943	138	0.08314	0.0448	0.0247	1.856	0.06561
	1	1.19999	19999160	135	-0.01359	0.04426	0.0007086	-0.3071	0.7593
	1	1.20016	20015759	134	-0.02712	0.06037	0.001527	-0.4493	0.654
	1	1.20033	20032821	137	-0.06771	0.05098	0.0129	-1.328	0.1864
	1	1.20054	20054348	137	0.04779	0.05572	0.005419	0.8577	0.3926
	1	1.20077	20077410	136	-0.04615	0.06349	0.003928	-0.7269	0.4685
	1	1.20089	20088635	138	-0.05408	0.06513	0.005043	-0.8303	0.4078
	1	1.20101	20101318	137	-0.06289	0.06264	0.007411	-1.004	0.3172
	1	1.20105	20105332	129	-0.03633	0.06875	0.002194	-0.5284	0.5982
	1	1.2011	20110472	133	-0.06267	0.06399	0.007269	-0.9794	0.3292
	1	1.20161	20161099	138	0.06869	0.05386	0.01182	1.275	0.2044
	1	1.20188	20187696	140	-0.04127	0.07621	0.00212	-0.5415	0.589
	1	1.20194	20193561	132	-0.00203	0.0449	1.573e-05	-0.04522	0.964
	1	1.20228	20228210	135	0.03112	0.05225	0.00266	0.5956	0.5524
	1	1.20248	20247782	135	-0.1046	0.06902	0.01698	-1.516	0.132
	1	1.2026	20259753	131	-0.06018	0.04911	0.01151	-1.225	0.2226
	1	1.20341	20341163	132	-0.03218	0.04757	0.003507	-0.6764	0.5
	1	1.20361	20360804	138	-0.04162	0.05187	0.004711	-0.8023	0.4238
	1	1.20367	20366768	137	0.02052	0.05648	0.0009767	0.3633	0.717
	1	1.20388	20387883	133	-0.075	0.06461	0.01018	-1.161	0.2478
	1	1.20479	20479325	133	-0.07767	0.04752	0.01998	-1.634	0.1046
	1	1.20513	20513461	135	-0.05183	0.04952	0.008169	-1.047	0.2972
	1	1.20524	20523711	138	-0.1218	0.05269	0.0378	-2.312	0.02231
	1	1.2055	20549601	134	-0.03857	0.04606	0.005286	-0.8375	0.4038
	1	1.20575	20574858	136	0.04103	0.05267	0.004509	0.7791	0.4373
	1	1.20591	20590614	135	0.05076	0.05155	0.007237	0.9846	0.3266
	1	1.20592	20592090	134	0.07203	0.0531	0.01375	1.356	0.1773
	1	1.20659	20659006	137	0.02725	0.05341	0.001924	0.5102	0.6108
	1	1.20679	20679215	136	0.02701	0.04949	0.002218	0.5458	0.5861
	1	1.20687	20687372	129	-0.001615	0.05	8.219e-06	-0.03231	0.9743
	1	1.20696	20695934	134	0.0008953	0.05032	2.398e-06	0.01779	0.9858
	1	1.20719	20718841	135	-0.02722	0.05207	0.00205	-0.5228	0.602
	1	1.20782	20781808	136	-0.009452	0.0498	0.0002687	-0.1898	0.8498
	1	1.20815	20814625	136	0.06906	0.04919	0.0145	1.404	0.1626
	1	1.20841	20840797	139	-0.0005652	0.05916	6.663e-07	-0.009554	0.9924
	1	1.20851	20851127	136	-0.1254	0.0693	0.02383	-1.809	0.07272
	1	1.20868	20868404	138	-0.06626	0.04498	0.01571	-1.473	0.143
	1	1.20987	20987464	134	-0.04189	0.05892	0.003815	-0.711	0.4783
	1	1.21003	21002632	136	0.00386	0.05637	3.499e-05	0.06848	0.9455
	1	1.21024	21023551	137	-0.02318	0.05591	0.001272	-0.4146	0.6791
	1	1.2106	21059755	134	-0.005136	0.05977	5.593e-05	-0.08592	0.9317
	1	1.21069	21069228	133	-0.007662	0.06046	0.0001226	-0.1267	0.8994
	1	1.21081	21081326	138	-0.007555	0.05827	0.0001236	-0.1297	0.897
	1	1.21089	21088910	135	-0.02146	0.05832	0.001017	-0.368	0.7135
	1	1.21306	21305612	136	-0.06549	0.04603	0.01488	-1.423	0.1572
	1	1.21326	21326275	137	-0.04374	0.04539	0.00683	-0.9635	0.337
	1	1.2134	21339611	135	-0.04896	0.04636	0.008319	-1.056	0.2928
	1	1.21357	21357214	136	0.04381	0.04937	0.005841	0.8873	0.3765
	1	1.21376	21376067	135	-0.06339	0.04987	0.012	-1.271	0.2059
	1	1.21393	21393173	134	-0.0993	0.0485	0.03078	-2.048	0.04258
	1	1.21405	21404855	136	-0.1076	0.06952	0.01757	-1.548	0.124
	1	1.21426	21426179	137	-0.1192	0.06658	0.02319	-1.79	0.07564
	1	1.21443	21442964	131	-0.1176	0.07032	0.02122	-1.672	0.09692
	1	1.21457	21457490	135	-0.1082	0.06976	0.01775	-1.55	0.1234
	1	1.21482	21482426	138	-0.117	0.06966	0.02032	-1.68	0.09533
	1	1.21545	21545361	138	0.006633	0.05461	0.0001085	0.1215	0.9035
	1	1.21616	21616186	133	0.0213	0.06924	0.0007217	0.3076	0.7589
	1	1.2172	21720247	135	0.01794	0.0645	0.0005811	0.2781	0.7814
	1	1.2174	21739547	135	0.0448	0.06829	0.003225	0.6559	0.513
	1	1.21759	21759367	138	0.02778	0.06634	0.001288	0.4188	0.676
	1	1.21768	21768258	130	0.0167	0.06909	0.0004564	0.2417	0.8094
	1	1.2178	21779972	137	0.03363	0.07192	0.001617	0.4676	0.6408
	1	1.21796	21796081	137	0.07744	0.05149	0.01648	1.504	0.1349
	1	1.2181	21810391	129	0.0628	0.05431	0.01042	1.156	0.2497
	1	1.21842	21841917	136	0.0631	0.05179	0.01095	1.218	0.2253
	1	1.21855	21855124	136	-0.04669	0.05996	0.004505	-0.7787	0.4375
	1	1.21857	21856668	129	-0.06767	0.05949	0.01009	-1.138	0.2575
	1	1.2242	22419943	136	0.01009	0.04562	0.0003651	0.2212	0.8253
	1	1.22459	22459007	135	0.04416	0.04555	0.007017	0.9695	0.3341
	1	1.22464	22463987	130	0.04735	0.04519	0.008503	1.048	0.2968
	1	1.22602	22602310	134	-0.04056	0.04438	0.006289	-0.914	0.3624
	1	1.2265	22650364	135	0.04712	0.05499	0.00549	0.8568	0.3931
	1	1.22688	22687856	132	0.006173	0.04606	0.0001381	0.134	0.8936
	1	1.22695	22695450	132	0.004753	0.04629	8.112e-05	0.1027	0.9184
	1	1.22716	22715597	133	-0.0003994	0.04566	5.841e-07	-0.008747	0.993
	1	1.22725	22724505	134	0.00198	0.04546	1.438e-05	0.04356	0.9653
	1	1.22801	22800993	137	0.03929	0.06127	0.003036	0.6412	0.5225
	1	1.2281	22810136	138	0.03607	0.05459	0.0032	0.6607	0.5099
	1	1.22832	22832245	136	0.02758	0.05659	0.001769	0.4874	0.6268
	1	1.22857	22857427	138	-0.008507	0.04652	0.0002458	-0.1828	0.8552
	1	1.22866	22866287	136	0.1304	0.06388	0.03018	2.042	0.04312
	1	1.22895	22894623	134	0.1072	0.05209	0.03108	2.058	0.04158
	1	1.23045	23044893	133	0.1252	0.06806	0.02517	1.839	0.06817
	1	1.2306	23060455	133	0.02387	0.04964	0.001762	0.4809	0.6314
	1	1.23066	23066248	137	0.03026	0.04868	0.002853	0.6215	0.5353
	1	1.23079	23079472	130	0.02093	0.05021	0.001355	0.4168	0.6775
	1	1.231	23100380	137	0.01955	0.0459	0.001342	0.4259	0.6708
	1	1.23124	23123610	131	-0.08838	0.04496	0.02908	-1.966	0.05148
	1	1.23131	23131454	140	0.03305	0.07111	0.001563	0.4648	0.6428
	1	1.23205	23204599	135	0.05094	0.0526	0.007001	0.9683	0.3346
	1	1.23212	23211687	138	0.07884	0.07325	0.008448	1.076	0.2836
	1	1.23223	23223054	137	0.0484	0.0503	0.006812	0.9623	0.3376
	1	1.23239	23239095	139	0.03539	0.04964	0.003696	0.7129	0.4771
	1	1.23246	23246076	130	0.03733	0.05161	0.004072	0.7234	0.4707
	1	1.23259	23258920	132	0.08974	0.06809	0.01318	1.318	0.1899
	1	1.23284	23283703	134	0.04987	0.05039	0.007368	0.9898	0.3241
	1	1.23285	23285268	136	0.04595	0.06451	0.003772	0.7123	0.4775
	1	1.23286	23285940	136	0.04531	0.0649	0.003624	0.6982	0.4863
	1	1.233	23300383	131	0.04956	0.05135	0.007171	0.9653	0.3362
	1	1.23308	23307505	136	0.04631	0.0636	0.003941	0.7281	0.4678
	1	1.23405	23404515	131	0.04157	0.06145	0.003536	0.6765	0.4999
	1	1.23453	23453064	136	0.08202	0.05576	0.01589	1.471	0.1436
	1	1.23499	23498852	137	0.1054	0.04307	0.04244	2.446	0.01573
	1	1.23523	23522736	136	0.08056	0.0664	0.01086	1.213	0.2272
	1	1.23535	23535172	137	0.032	0.06381	0.001859	0.5014	0.6169
	1	1.23579	23579207	137	0.08275	0.05605	0.01589	1.476	0.1422
	1	1.23635	23634519	131	0.07219	0.06326	0.009995	1.141	0.2559
	1	1.23747	23747015	133	-0.07424	0.04367	0.02159	-1.7	0.09149
	1	1.24468	24467601	135	-0.07335	0.04267	0.02174	-1.719	0.08792
	1	1.24481	24481087	136	-0.03828	0.04365	0.005707	-0.877	0.3821
	1	1.24516	24516067	130	-0.07066	0.04427	0.01951	-1.596	0.1129
	1	1.24598	24597626	129	-0.0582	0.04425	0.01344	-1.315	0.1908
	1	1.24605	24604895	132	-0.05729	0.04351	0.01316	-1.317	0.1903
	1	1.24644	24643635	131	-0.09334	0.04552	0.03157	-2.051	0.04232
	1	1.24725	24724808	131	-0.1132	0.04405	0.04869	-2.569	0.01132
	1	1.24738	24738416	135	-0.1096	0.04501	0.04265	-2.434	0.01626
	1	1.24818	24818023	135	0.08427	0.06615	0.01205	1.274	0.2049
	1	1.24846	24845873	129	0.073	0.06746	0.009135	1.082	0.2813
	1	1.24873	24872931	138	0.08749	0.06534	0.01301	1.339	0.1828
	1	1.24945	24945204	132	0.1444	0.06418	0.03746	2.249	0.02618
	1	1.25034	25034146	140	-0.0295	0.04858	0.002665	-0.6073	0.5447
	1	1.25161	25160978	134	0.02313	0.05132	0.001536	0.4507	0.653
	1	1.2517	25170162	132	0.06902	0.04477	0.01795	1.542	0.1256
	1	1.25194	25194333	133	0.05017	0.04996	0.00764	1.004	0.3171
	1	1.25209	25209358	141	0.0759	0.06209	0.01064	1.222	0.2236
	1	1.25242	25241661	137	-0.1198	0.0715	0.02038	-1.676	0.09605
	1	1.2526	25260412	138	-0.102	0.06978	0.01546	-1.461	0.1462
	1	1.25403	25403286	130	-0.09026	0.04705	0.02795	-1.919	0.05727
	1	1.25484	25483783	140	-0.07396	0.05126	0.01486	-1.443	0.1513
	1	1.2551	25510231	129	0.08638	0.06792	0.01258	1.272	0.2057
	1	1.25565	25565128	137	0.01311	0.04738	0.0005664	0.2766	0.7825
	1	1.25609	25609435	131	-0.1367	0.0752	0.02497	-1.818	0.07142
	1	1.25621	25621297	136	-0.003811	0.05006	4.325e-05	-0.07613	0.9394
	1	1.25645	25645025	137	-0.135	0.07406	0.02402	-1.823	0.07057
	1	1.25659	25659010	130	-0.1309	0.07631	0.02248	-1.716	0.08862
	1	1.25672	25671994	131	-0.09915	0.064	0.01827	-1.549	0.1238
	1	1.25771	25770887	137	-0.03371	0.05095	0.003232	-0.6616	0.5093
	1	1.25793	25793141	134	0.0187	0.06641	0.0006005	0.2816	0.7787
	1	1.25798	25798483	134	-0.07767	0.05511	0.01483	-1.409	0.1611
	1	1.25801	25801067	138	-0.08186	0.05354	0.0169	-1.529	0.1286
	1	1.25838	25838266	137	0.08673	0.05779	0.01641	1.501	0.1357
	1	1.25852	25851893	138	0.07865	0.05764	0.0135	1.364	0.1747
	1	1.2587	25869509	136	0.07108	0.05841	0.01093	1.217	0.2258
	1	1.25875	25874646	135	0.1032	0.0596	0.02204	1.731	0.0857
	1	1.25912	25911818	132	0.06064	0.061	0.007545	0.9941	0.322
	1	1.25931	25931311	132	0.1528	0.05986	0.0477	2.552	0.01187
	1	1.25933	25933320	138	0.08963	0.05971	0.0163	1.501	0.1357
	1	1.25973	25973253	136	0.04633	0.06455	0.003828	0.7176	0.4742
	1	1.25979	25979361	134	0.00389	0.05887	3.309e-05	0.06609	0.9474
	1	1.25993	25993251	132	0.04817	0.06251	0.004548	0.7707	0.4423
	1	1.26011	26011430	136	0.02128	0.06599	0.0007754	0.3225	0.7476
	1	1.26013	26012685	133	-0.005644	0.06982	4.989e-05	-0.08084	0.9357
	1	1.26045	26044599	136	0.0382	0.06703	0.002418	0.57	0.5697
	1	1.26055	26055085	136	0.01604	0.06632	0.0004362	0.2418	0.8093
	1	1.2612	26120031	130	-0.005572	0.04911	0.0001005	-0.1135	0.9099
	1	1.26145	26144928	130	-0.0405	0.04706	0.005753	-0.8606	0.3911
	1	1.26181	26180965	133	0.01081	0.0469	0.0004051	0.2304	0.8181
	1	1.26193	26193421	130	0.002011	0.04763	1.393e-05	0.04223	0.9664
	1	1.26207	26207215	135	0.09448	0.04584	0.03096	2.061	0.04123
	1	1.26208	26208251	134	0.1182	0.04497	0.04973	2.628	0.009598
	1	1.2624	26240082	139	0.05141	0.05772	0.005757	0.8907	0.3747
	1	1.26251	26250939	138	-0.1317	0.05991	0.0343	-2.198	0.02966
	1	1.26267	26266774	134	-0.1476	0.06047	0.04318	-2.441	0.01599
	1	1.26288	26288257	139	-0.1361	0.05941	0.03691	-2.291	0.02346
	1	1.26293	26293324	140	-0.1421	0.05952	0.03969	-2.388	0.01828
	1	1.26307	26307304	134	-0.1322	0.06183	0.03349	-2.139	0.03431
	1	1.2633	26330301	133	-0.02705	0.04988	0.00224	-0.5424	0.5885
	1	1.26384	26384196	135	-0.02657	0.04776	0.002322	-0.5564	0.5789
	1	1.26439	26438930	132	0.004195	0.0472	6.075e-05	0.08887	0.9293
	1	1.26457	26457060	132	0.005076	0.04728	8.864e-05	0.1074	0.9147
	1	1.26483	26482551	136	0.06457	0.04497	0.01515	1.436	0.1534
	1	1.26486	26485950	133	-0.003923	0.047	5.319e-05	-0.08347	0.9336
	1	1.26505	26505421	139	-0.1296	0.06057	0.03234	-2.14	0.03416
	1	1.26516	26516342	136	0.00319	0.04625	3.55e-05	0.06898	0.9451
	1	1.26524	26523535	134	0.09546	0.05841	0.01983	1.634	0.1046
	1	1.266	26599683	133	0.05201	0.05917	0.005863	0.879	0.381
	1	1.2663	26630051	129	-0.03348	0.04933	0.003615	-0.6788	0.4985
	1	1.26647	26646523	137	-0.01018	0.04501	0.000379	-0.2262	0.8214
	1	1.26672	26672433	139	0.03795	0.05028	0.004141	0.7548	0.4517
	1	1.26747	26746809	137	0.03251	0.04875	0.003283	0.6669	0.506
	1	1.26764	26763919	131	0.0425	0.04983	0.005607	0.8529	0.3953
	1	1.26775	26775069	135	-0.09211	0.04909	0.02579	-1.876	0.0628
	1	1.26838	26837876	136	-0.006316	0.05894	8.568e-05	-0.1072	0.9148
	1	1.26863	26863343	133	0.07507	0.04474	0.02104	1.678	0.09572
	1	1.26876	26875511	136	0.01603	0.05847	0.0005603	0.2741	0.7844
	1	1.26876	26875908	138	0.02186	0.05757	0.001059	0.3797	0.7047
	1	1.26882	26882485	133	0.03631	0.05836	0.002947	0.6222	0.5349
	1	1.26948	26948120	139	0.07219	0.04341	0.01978	1.663	0.09863
	1	1.26965	26964727	138	-0.06682	0.05553	0.01054	-1.203	0.2309
	1	1.26999	26999228	135	0.06818	0.05569	0.01114	1.224	0.223
	1	1.27011	27010505	130	-0.07474	0.06556	0.01005	-1.14	0.2564
	1	1.27033	27032573	136	0.04658	0.04918	0.006652	0.9473	0.3452
	1	1.2705	27050001	137	0.06537	0.0455	0.01506	1.437	0.1531
	1	1.27072	27072157	134	0.05974	0.04888	0.01119	1.222	0.2238
	1	1.27076	27075592	131	-0.1057	0.05251	0.03044	-2.013	0.04624
	1	1.27082	27082072	135	-0.03276	0.05369	0.002791	-0.6101	0.5428
	1	1.27109	27109036	131	-0.01574	0.05123	0.0007313	-0.3073	0.7591
	1	1.27115	27115230	135	0.009179	0.08364	9.055e-05	0.1097	0.9128
	1	1.2716	27159789	136	0.08742	0.04607	0.02616	1.897	0.05993
	1	1.27181	27181416	135	0.07571	0.04529	0.02058	1.672	0.09693
	1	1.2719	27189938	134	-0.02969	0.04962	0.002705	-0.5984	0.5506
	1	1.27199	27198757	139	0.0364	0.05809	0.002857	0.6265	0.532
	1	1.2721	27209577	141	-0.07017	0.05267	0.01261	-1.332	0.1849
	1	1.27225	27225262	135	0.1325	0.04647	0.05761	2.851	0.005049
	1	1.27279	27279310	136	-0.08234	0.0501	0.01976	-1.644	0.1026
	1	1.27301	27300794	132	-0.08795	0.05018	0.02308	-1.753	0.08202
	1	1.27357	27357008	133	-0.009202	0.05728	0.000197	-0.1607	0.8726
	1	1.27367	27367488	130	0.1216	0.04697	0.04974	2.588	0.01076
	1	1.27394	27393839	131	0.106	0.0481	0.03627	2.203	0.02934
	1	1.2743	27429862	129	0.1032	0.04863	0.03426	2.123	0.03572
	1	1.27458	27457651	137	0.03879	0.05225	0.004066	0.7424	0.4591
	1	1.27474	27474445	141	-0.06486	0.06552	0.006999	-0.9898	0.324
	1	1.2749	27490392	132	-0.07246	0.05211	0.01465	-1.39	0.1668
	1	1.27517	27516846	135	-0.08953	0.07089	0.01185	-1.263	0.2088
	1	1.27533	27532770	135	0.02651	0.05226	0.00193	0.5071	0.6129
	1	1.27542	27542326	133	0.02104	0.05249	0.001225	0.4009	0.6891
	1	1.27559	27558586	135	0.02556	0.0689	0.001034	0.371	0.7113
	1	1.27564	27564457	135	0.04412	0.05833	0.004283	0.7564	0.4508
	1	1.27574	27574029	135	0.02392	0.05913	0.001229	0.4045	0.6865
	1	1.27597	27596835	131	0.05759	0.04984	0.01025	1.156	0.25
	1	1.27616	27615568	130	-0.03513	0.06065	0.002615	-0.5793	0.5634
	1	1.27646	27645842	137	-0.01626	0.04965	0.0007938	-0.3275	0.7438
	1	1.27647	27647170	132	-0.02516	0.05976	0.001361	-0.421	0.6745
	1	1.27659	27658799	132	0.08073	0.04778	0.02149	1.69	0.09348
	1	1.27683	27682559	139	0.05059	0.05143	0.007013	0.9837	0.327
	1	1.27699	27698746	137	0.06367	0.04985	0.01194	1.277	0.2037
	1	1.27707	27706859	132	0.03454	0.05466	0.003062	0.6319	0.5286
	1	1.27723	27722553	131	0.03996	0.05226	0.004513	0.7647	0.4458
	1	1.27739	27739280	134	0.0337	0.05361	0.002984	0.6286	0.5307
	1	1.27753	27752548	133	0.007797	0.05282	0.0001663	0.1476	0.8829
	1	1.27762	27761602	129	0.0778	0.05294	0.01672	1.47	0.1441
	1	1.27803	27802832	139	0.05464	0.05134	0.008198	1.064	0.2891
	1	1.27819	27819151	134	0.01672	0.05303	0.0007526	0.3153	0.753
	1	1.27843	27843424	137	-0.05564	0.04714	0.01022	-1.181	0.2399
	1	1.2786	27860195	140	0.05168	0.04904	0.007984	1.054	0.2938
	1	1.27866	27865896	136	-0.05453	0.05054	0.008615	-1.079	0.2825
	1	1.27889	27888848	131	0.04588	0.04674	0.007414	0.9816	0.3281
	1	1.27902	27901798	136	0.03074	0.0473	0.003143	0.65	0.5168
	1	1.27914	27914356	134	0.009057	0.04932	0.0002554	0.1836	0.8546
	1	1.27938	27937811	137	0.02393	0.04903	0.001761	0.4881	0.6263
	1	1.27963	27963241	132	-0.03971	0.07293	0.002275	-0.5444	0.5871
	1	1.27968	27967727	133	0.00856	0.08445	7.843e-05	0.1014	0.9194
	1	1.27988	27987683	137	-0.01044	0.07291	0.0001519	-0.1432	0.8863
	1	1.28086	28085701	136	-0.03265	0.06642	0.001799	-0.4915	0.6239
	1	1.28092	28092176	134	-0.06003	0.06823	0.005831	-0.8799	0.3805
	1	1.28117	28116668	137	-0.03473	0.0748	0.001594	-0.4643	0.6432
	1	1.28198	28197783	130	-0.03355	0.07032	0.001775	-0.477	0.6342
	1	1.28213	28212587	137	-0.05362	0.05573	0.00681	-0.9621	0.3377
	1	1.28285	28285385	133	-0.008013	0.05913	0.0001402	-0.1355	0.8924
	1	1.28306	28306131	138	-0.0704	0.05539	0.01174	-1.271	0.2059
	1	1.28322	28322353	136	-0.07	0.05584	0.01159	-1.253	0.2122
	1	1.28335	28334597	134	-0.05977	0.0542	0.009128	-1.103	0.2721
	1	1.28369	28368785	141	-0.05204	0.05482	0.006441	-0.9492	0.3441
	1	1.28386	28386038	137	-0.08502	0.05668	0.01639	-1.5	0.136
	1	1.28395	28394962	137	-0.04764	0.05581	0.005369	-0.8537	0.3948
	1	1.28402	28402306	135	-0.07703	0.05672	0.01368	-1.358	0.1767
	1	1.28651	28651055	134	0.003817	0.07468	1.979e-05	0.05111	0.9593
	1	1.28667	28667043	133	-0.0767	0.07401	0.008132	-1.036	0.3019
	1	1.28696	28695753	135	0.05686	0.06535	0.005659	0.87	0.3859
	1	1.28699	28698977	136	0.02463	0.06472	0.001079	0.3805	0.7042
	1	1.28713	28713303	131	0.05059	0.0659	0.004547	0.7677	0.4441
	1	1.28728	28728244	133	-0.04508	0.05866	0.004487	-0.7684	0.4436
	1	1.2874	28740349	140	-0.04243	0.06035	0.003569	-0.7031	0.4832
	1	1.28848	28848094	139	-0.06483	0.06682	0.006824	-0.9702	0.3336
	1	1.28977	28977145	137	-0.0901	0.05625	0.01865	-1.602	0.1115
	1	1.29106	29106045	137	-0.05925	0.04743	0.01143	-1.249	0.2137
	1	1.29113	29112756	138	-0.05972	0.04757	0.01145	-1.255	0.2115
	1	1.29173	29173380	138	-0.05909	0.04851	0.01079	-1.218	0.2253
	1	1.2922	29219791	141	0.02051	0.05023	0.001198	0.4083	0.6837
	1	1.2925	29250013	134	-0.03449	0.05399	0.003081	-0.6387	0.5241
	1	1.29273	29273189	135	-0.004508	0.04824	6.565e-05	-0.09345	0.9257
	1	1.29285	29284749	138	-0.05638	0.04691	0.01051	-1.202	0.2315
	1	1.29429	29429098	131	-0.0791	0.07509	0.008528	-1.053	0.2942
	1	1.29457	29457365	129	0.01815	0.06759	0.0005675	0.2685	0.7887
	1	1.29496	29495565	129	-0.02867	0.07951	0.001023	-0.3606	0.719
	1	1.29524	29523677	136	-0.06976	0.07368	0.006645	-0.9468	0.3455
	1	1.29674	29673713	131	-0.004638	0.06538	3.9e-05	-0.07093	0.9436
	1	1.29678	29677815	132	-0.0004322	0.06687	3.213e-07	-0.006463	0.9949
	1	1.29711	29711070	132	-0.00322	0.05501	2.636e-05	-0.05854	0.9534
	1	1.29736	29736484	130	0.01785	0.05988	0.000694	0.2982	0.7661
	1	1.29747	29747071	135	-0.01469	0.04727	0.0007255	-0.3107	0.7565
	1	1.29823	29823423	133	0.005088	0.04848	8.408e-05	0.105	0.9166
	1	1.29869	29869145	130	0.02672	0.06458	0.001335	0.4137	0.6798
	1	1.29904	29904481	136	0.03994	0.05056	0.004634	0.7899	0.431
	1	1.29928	29928289	134	0.03163	0.04842	0.003223	0.6533	0.5147
	1	1.29946	29945571	135	0.08383	0.0599	0.01451	1.399	0.164
	1	1.29957	29957422	135	0.06746	0.05849	0.009902	1.153	0.2509
	1	1.29971	29970719	136	0.08948	0.05996	0.01635	1.492	0.1379
	1	1.30011	30011276	137	-0.05701	0.07033	0.004843	-0.8106	0.419
	1	1.30021	30021046	132	0.01519	0.05781	0.0005308	0.2628	0.7931
	1	1.30043	30043163	136	-0.001487	0.05106	6.327e-06	-0.02912	0.9768
	1	1.30068	30068274	137	0.02752	0.05264	0.00202	0.5228	0.602
	1	1.30092	30091978	136	-0.01937	0.06567	0.0006485	-0.2949	0.7685
	1	1.30132	30132265	137	0.01012	0.0541	0.0002593	0.1871	0.8519
	1	1.30135	30135069	131	0.0324	0.05481	0.002702	0.5912	0.5554
	1	1.30212	30212458	129	-0.03643	0.05976	0.002918	-0.6096	0.5432
	1	1.30219	30218928	135	0.02075	0.0498	0.001303	0.4166	0.6776
	1	1.30224	30223885	139	0.03726	0.0743	0.001832	0.5015	0.6168
	1	1.30232	30231620	136	-0.02285	0.05449	0.001311	-0.4194	0.6756
	1	1.30255	30254867	137	-0.02971	0.06128	0.001739	-0.4849	0.6285
	1	1.30299	30299237	136	-0.01254	0.06029	0.000323	-0.2081	0.8355
	1	1.30308	30308408	136	-0.03044	0.06244	0.00177	-0.4875	0.6267
	1	1.3032	30320440	134	-0.02773	0.06309	0.001462	-0.4396	0.661
	1	1.30373	30373185	133	0.01829	0.0653	0.0005987	0.2801	0.7798
	1	1.30386	30386490	135	-0.04204	0.05127	0.005029	-0.8199	0.4138
	1	1.304	30399975	138	0.03535	0.06586	0.002113	0.5367	0.5924
	1	1.30406	30406096	135	-0.04223	0.06295	0.003372	-0.6708	0.5035
	1	1.30419	30419209	137	0.001143	0.05383	3.342e-06	0.02124	0.9831
	1	1.30424	30424188	134	0.005795	0.06499	6.022e-05	0.08916	0.9291
	1	1.30451	30451365	136	0.03201	0.06482	0.001816	0.4937	0.6223
	1	1.30471	30471314	136	0.01519	0.04986	0.0006922	0.3047	0.7611
	1	1.30491	30490844	139	0.05546	0.05084	0.008612	1.091	0.2772
	1	1.30504	30504191	136	-0.04448	0.06815	0.00317	-0.6527	0.515
	1	1.30508	30507609	130	-0.03739	0.05123	0.004144	-0.7298	0.4669
	1	1.30508	30508435	134	0.05692	0.06625	0.005561	0.8592	0.3918
	1	1.30515	30514661	133	0.03108	0.06706	0.001637	0.4634	0.6438
	1	1.30537	30536547	137	-0.0638	0.06538	0.007004	-0.9758	0.3309
	1	1.3054	30540387	134	0.00611	0.06249	7.242e-05	0.09778	0.9223
	1	1.30551	30550857	139	0.02439	0.06475	0.001034	0.3766	0.707
	1	1.30565	30565395	131	-0.01744	0.05019	0.0009353	-0.3475	0.7288
	1	1.30572	30571585	131	-0.04776	0.05079	0.00681	-0.9405	0.3487
	1	1.30587	30586921	132	0.03462	0.0513	0.003492	0.675	0.5009
	1	1.30609	30609114	130	-0.06768	0.05082	0.01366	-1.332	0.1854
	1	1.30698	30698091	132	-0.03493	0.0632	0.002345	-0.5527	0.5814
	1	1.30701	30701467	138	-0.06562	0.06371	0.00774	-1.03	0.3049
	1	1.30802	30802050	135	0.0425	0.04964	0.005481	0.8562	0.3934
	1	1.30821	30821187	137	0.03344	0.05112	0.00316	0.6542	0.5141
	1	1.30825	30824729	135	0.0326	0.04924	0.003285	0.662	0.5091
	1	1.30836	30836015	133	0.03262	0.04885	0.003392	0.6677	0.5055
	1	1.30848	30848182	130	0.03016	0.05241	0.002581	0.5755	0.566
	1	1.3086	30859727	134	0.03293	0.05106	0.003141	0.6449	0.5201
	1	1.30881	30881047	136	-0.005177	0.06288	5.059e-05	-0.08234	0.9345
	1	1.30885	30885375	131	-0.03013	0.05175	0.002621	-0.5822	0.5614
	1	1.309	30899559	132	-0.05142	0.06329	0.005053	-0.8125	0.418
	1	1.30913	30912827	140	-0.05419	0.06343	0.005261	-0.8543	0.3944
	1	1.31024	31024074	137	0.03706	0.05119	0.003867	0.7239	0.4704
	1	1.31038	31038163	136	0.03553	0.05126	0.003574	0.6933	0.4893
	1	1.31064	31063953	133	0.03276	0.04758	0.003605	0.6885	0.4924
	1	1.31072	31072420	131	-0.05895	0.06339	0.006659	-0.93	0.3541
	1	1.3108	31079725	133	0.002332	0.05204	1.533e-05	0.04481	0.9643
	1	1.31105	31104710	132	0.01962	0.06437	0.0007144	0.3049	0.761
	1	1.31113	31113165	136	-0.02144	0.05189	0.001273	-0.4132	0.6801
	1	1.31135	31134846	133	-0.05272	0.06871	0.004473	-0.7672	0.4444
	1	1.31148	31148144	133	-0.06477	0.06967	0.006554	-0.9296	0.3543
	1	1.31168	31167515	133	-0.08646	0.06168	0.01478	-1.402	0.1634
	1	1.31203	31203283	136	-0.07491	0.06608	0.009501	-1.134	0.2589
	1	1.31219	31218562	134	-0.07119	0.06594	0.008753	-1.08	0.2823
	1	1.31241	31241431	138	-0.03097	0.04902	0.002926	-0.6318	0.5286
	1	1.3129	31289631	129	-0.008612	0.05732	0.0001777	-0.1503	0.8808
	1	1.3134	31340191	135	-0.0112	0.04567	0.000452	-0.2453	0.8066
	1	1.3143	31429982	134	0.04541	0.05081	0.006014	0.8937	0.3731
	1	1.31437	31437465	131	-0.03419	0.04929	0.003716	-0.6936	0.4892
	1	1.31447	31446865	134	-0.02139	0.04785	0.001512	-0.4471	0.6555
	1	1.3148	31480156	136	0.003312	0.04699	3.708e-05	0.07049	0.9439
	1	1.31493	31493456	140	0.01393	0.04826	0.000603	0.2886	0.7734
	1	1.31506	31506313	131	-0.02015	0.04832	0.001346	-0.417	0.6774
	1	1.31519	31518939	139	-0.03565	0.04853	0.003924	-0.7347	0.4638
	1	1.31565	31565108	137	-0.01226	0.05189	0.0004136	-0.2363	0.8135
	1	1.31585	31584995	136	-0.03133	0.05804	0.00217	-0.5398	0.5903
	1	1.31609	31609093	133	-0.009427	0.05744	0.0002056	-0.1641	0.8699
	1	1.31695	31695298	135	0.02176	0.05089	0.001373	0.4277	0.6696
	1	1.31704	31703587	133	0.1713	0.06581	0.04917	2.603	0.01031
	1	1.31708	31707660	136	0.1586	0.06573	0.04166	2.414	0.01715
	1	1.31723	31722725	136	0.1587	0.06551	0.04196	2.423	0.01674
	1	1.31761	31761332	140	0.1279	0.06405	0.02809	1.997	0.04776
	1	1.31893	31893497	137	0.0673	0.05564	0.01072	1.21	0.2285
	1	1.31915	31914851	135	0.1568	0.06592	0.04081	2.379	0.01879
	1	1.31973	31973288	133	0.1602	0.06526	0.04399	2.455	0.01539
	1	1.31975	31975339	134	0.1276	0.06359	0.02959	2.006	0.04688
	1	1.31992	31992180	134	0.1078	0.05418	0.02914	1.99	0.04862
	1	1.31999	31999244	132	0.07159	0.06053	0.01065	1.183	0.2391
	1	1.32022	32022269	137	-0.05901	0.05126	0.009722	-1.151	0.2517
	1	1.32039	32038665	133	0.01304	0.05159	0.0004874	0.2527	0.8009
	1	1.32054	32054404	135	0.07364	0.05416	0.01371	1.36	0.1762
	1	1.3206	32060482	134	0.07321	0.06016	0.0111	1.217	0.2258
	1	1.3209	32089608	132	-0.03099	0.04539	0.003573	-0.6828	0.496
	1	1.32196	32195514	137	-0.05298	0.04615	0.009669	-1.148	0.253
	1	1.32208	32207950	137	-0.06203	0.05141	0.01067	-1.207	0.2297
	1	1.32233	32233303	137	-0.05427	0.05808	0.006424	-0.9343	0.3518
	1	1.32261	32261469	133	-0.05724	0.04647	0.01145	-1.232	0.2203
	1	1.32277	32277293	131	-0.04268	0.05988	0.003923	-0.7128	0.4773
	1	1.323	32299645	131	0.02145	0.05248	0.001294	0.4088	0.6834
	1	1.32315	32314974	134	-0.02483	0.05374	0.001616	-0.4622	0.6447
	1	1.32331	32330760	131	-0.02777	0.0534	0.002092	-0.5201	0.6039
	1	1.32333	32332528	137	-0.01045	0.05097	0.0003115	-0.2051	0.8378
	1	1.32452	32451543	136	-0.03236	0.0454	0.003778	-0.7129	0.4772
	1	1.32466	32466291	139	-0.04474	0.04578	0.006925	-0.9774	0.3301
	1	1.32539	32539040	132	0.04807	0.05556	0.005726	0.8653	0.3885
	1	1.32558	32557801	134	0.00661	0.05317	0.0001171	0.1243	0.9013
	1	1.32586	32586435	129	0.1488	0.06469	0.03999	2.3	0.02307
	1	1.32653	32652707	136	-0.06868	0.0515	0.0131	-1.334	0.1846
	1	1.32664	32663828	135	-0.0169	0.04876	0.0009025	-0.3466	0.7294
	1	1.32674	32673525	131	-0.07391	0.05253	0.01511	-1.407	0.1618
	1	1.32696	32696354	134	-0.03799	0.05905	0.003125	-0.6433	0.5212
	1	1.3271	32709549	134	-0.02788	0.0489	0.002456	-0.5701	0.5696
	1	1.32728	32727885	132	-0.008555	0.07088	0.000112	-0.1207	0.9041
	1	1.32743	32743358	130	-0.05387	0.05969	0.006324	-0.9026	0.3685
	1	1.32755	32755218	136	-0.02248	0.04891	0.001574	-0.4596	0.6466
	1	1.32768	32767654	133	-0.04593	0.04887	0.006697	-0.9398	0.349
	1	1.32804	32803872	130	-0.01993	0.05401	0.001063	-0.3691	0.7127
	1	1.32854	32854385	130	-0.04202	0.05249	0.00498	-0.8004	0.425
	1	1.32923	32922729	135	0.0611	0.05373	0.009629	1.137	0.2575
	1	1.32943	32943418	134	0.108	0.06425	0.02097	1.681	0.09506
	1	1.32956	32955619	137	0.05954	0.06041	0.007143	0.9855	0.3261
	1	1.32973	32973105	136	0.07359	0.06105	0.01073	1.205	0.2302
	1	1.32985	32985311	130	0.02201	0.05675	0.001174	0.3878	0.6988
	1	1.3299	32989507	137	0.04545	0.05918	0.004351	0.7681	0.4438
	1	1.33012	33012145	134	-0.06353	0.05552	0.009824	-1.144	0.2545
	1	1.33044	33043620	130	-0.07205	0.05453	0.01346	-1.321	0.1887
	1	1.3305	33050024	136	-0.06599	0.05859	0.009377	-1.126	0.2621
	1	1.33059	33058991	134	-0.07525	0.05845	0.0124	-1.287	0.2002
	1	1.33099	33098978	130	-0.0535	0.05895	0.006392	-0.9075	0.3659
	1	1.33169	33169035	134	0.03867	0.0493	0.00464	0.7845	0.4342
	1	1.33192	33192141	132	0.06346	0.05223	0.01123	1.215	0.2266
	1	1.33212	33211757	133	0.07361	0.05459	0.01369	1.348	0.1798
	1	1.3322	33220296	139	0.11	0.06417	0.021	1.714	0.08877
	1	1.33233	33232845	130	0.1014	0.06593	0.01816	1.539	0.1263
	1	1.33241	33240855	135	0.1149	0.06498	0.02299	1.769	0.07918
	1	1.33284	33283578	132	0.06538	0.05726	0.009929	1.142	0.2556
	1	1.3332	33320471	135	-0.01507	0.05897	0.0004904	-0.2555	0.7988
	1	1.33342	33341871	132	0.03716	0.04594	0.005008	0.8089	0.4201
	1	1.33349	33349375	135	-0.04685	0.06209	0.004262	-0.7545	0.4519
	1	1.33364	33363562	134	0.09443	0.06487	0.0158	1.456	0.1479
	1	1.33371	33371441	133	0.03403	0.05155	0.003316	0.6602	0.5103
	1	1.33421	33420845	132	-0.04576	0.05625	0.005065	-0.8135	0.4174
	1	1.33459	33458684	133	-0.0282	0.05053	0.002372	-0.5581	0.5777
	1	1.33474	33473653	129	-0.04608	0.05274	0.005975	-0.8737	0.3839
	1	1.33536	33536440	131	0.02401	0.04659	0.002054	0.5153	0.6072
	1	1.33574	33573842	136	0.04676	0.04501	0.007989	1.039	0.3008
	1	1.33618	33617606	134	-0.01956	0.05082	0.001121	-0.3849	0.701
	1	1.33647	33647392	132	-0.002591	0.04983	2.079e-05	-0.05199	0.9586
	1	1.33683	33682751	134	-0.03437	0.05047	0.003501	-0.681	0.4971
	1	1.33691	33691240	136	-0.01627	0.05268	0.0007114	-0.3089	0.7579
	1	1.33759	33758971	136	-0.02065	0.04897	0.001325	-0.4217	0.6739
	1	1.33899	33899435	133	-0.008263	0.05363	0.0001811	-0.1541	0.8778
	1	1.3391	33910155	137	-0.03175	0.0501	0.002966	-0.6338	0.5273
	1	1.33934	33934398	137	0.005698	0.04766	0.0001059	0.1196	0.905
	1	1.33943	33943150	134	-0.01819	0.06222	0.000647	-0.2923	0.7705
	1	1.33953	33953449	139	0.002792	0.04877	2.393e-05	0.05726	0.9544
	1	1.33968	33967724	134	-0.01586	0.0648	0.0004534	-0.2447	0.8071
	1	1.33975	33974590	133	-0.05806	0.07417	0.004656	-0.7828	0.4351
	1	1.34128	34128320	139	0.02875	0.06853	0.001283	0.4196	0.6755
	1	1.34146	34146042	132	-0.04836	0.07661	0.003056	-0.6313	0.5289
	1	1.34179	34179477	136	-0.05552	0.06902	0.004804	-0.8043	0.4227
	1	1.34194	34194366	138	-0.09978	0.07628	0.01242	-1.308	0.1931
	1	1.34201	34201200	134	-0.04345	0.07263	0.002703	-0.5982	0.5508
	1	1.3421	34210123	136	-0.0339	0.07237	0.001635	-0.4684	0.6402
	1	1.34321	34320764	133	0.006466	0.0679	6.921e-05	0.09522	0.9243
	1	1.34345	34344589	136	-0.09829	0.08272	0.01043	-1.188	0.2368
	1	1.34505	34504825	136	0.03481	0.07882	0.001454	0.4417	0.6594
	1	1.34517	34516887	135	-0.002524	0.0747	8.583e-06	-0.03379	0.9731
	1	1.34529	34528934	136	-0.004545	0.07493	2.746e-05	-0.06066	0.9517
	1	1.34645	34644813	130	-0.006873	0.06717	8.179e-05	-0.1023	0.9187
	1	1.34891	34891109	129	-0.03713	0.06098	0.002911	-0.6089	0.5437
	1	1.34891	34891380	135	-0.04739	0.06167	0.004421	-0.7685	0.4436
	1	1.34901	34900842	134	-0.0501	0.06185	0.004946	-0.8101	0.4194
	1	1.34961	34961053	138	-0.0837	0.06266	0.01295	-1.336	0.1839
	1	1.34967	34966808	135	-0.09151	0.06403	0.01513	-1.429	0.1553
	1	1.34979	34979156	138	-0.08788	0.06345	0.01391	-1.385	0.1683
	1	1.35092	35091653	133	-0.02845	0.05922	0.001759	-0.4804	0.6317
	1	1.3513	35129733	142	-0.004937	0.0671	3.867e-05	-0.07358	0.9414
	1	1.35198	35198038	132	-0.1321	0.07599	0.02272	-1.739	0.08449
	1	1.35238	35238290	132	-0.01568	0.04994	0.0007578	-0.314	0.754
	1	1.35256	35256120	133	-0.06242	0.07907	0.004736	-0.7895	0.4312
	1	1.35286	35285783	133	0.01383	0.04882	0.0006121	0.2832	0.7774
	1	1.35289	35289223	135	-0.03686	0.0485	0.004325	-0.7601	0.4486
	1	1.35369	35368705	134	0.004372	0.05258	5.237e-05	0.08314	0.9339
	1	1.35405	35404845	135	0.005812	0.05238	9.256e-05	0.111	0.9118
	1	1.35414	35413560	135	-0.02034	0.05121	0.001185	-0.3972	0.6918
	1	1.35427	35427303	131	0.0074	0.05459	0.0001424	0.1355	0.8924
	1	1.35438	35438173	134	0.004372	0.05258	5.237e-05	0.08314	0.9339
	1	1.35453	35452564	133	0.0075	0.05229	0.000157	0.1434	0.8862
	1	1.35472	35471528	130	0.001782	0.0525	8.999e-06	0.03394	0.973
	1	1.35488	35488014	134	-0.001691	0.0526	7.828e-06	-0.03215	0.9744
	1	1.35502	35502210	139	-0.09157	0.07619	0.01043	-1.202	0.2315
	1	1.35512	35512088	138	-0.07848	0.05895	0.01287	-1.331	0.1853
	1	1.35558	35558155	130	0.02638	0.06643	0.00123	0.397	0.692
	1	1.35575	35574981	136	-0.01621	0.05369	0.0006797	-0.3019	0.7632
	1	1.35602	35601699	132	-0.02262	0.04968	0.001592	-0.4553	0.6496
	1	1.35613	35613439	138	-0.02311	0.05389	0.00135	-0.4288	0.6687
	1	1.35623	35623282	135	-0.0398	0.04598	0.005603	-0.8657	0.3882
	1	1.35648	35647991	137	0.02497	0.05699	0.00142	0.4381	0.662
	1	1.35701	35700671	136	-0.03333	0.07469	0.001484	-0.4463	0.6561
	1	1.35705	35705187	135	-0.04167	0.07327	0.002426	-0.5687	0.5705
	1	1.35714	35713535	135	-0.03409	0.07261	0.001655	-0.4695	0.6395
	1	1.35791	35790907	138	-0.03665	0.05944	0.002787	-0.6166	0.5386
	1	1.35835	35834797	138	0.02712	0.0478	0.002362	0.5675	0.5713
	1	1.35845	35845243	136	0.03304	0.04678	0.003707	0.7061	0.4813
	1	1.35857	35857093	137	0.03426	0.04739	0.003858	0.7231	0.4709
	1	1.35897	35897175	131	0.008527	0.05101	0.0002166	0.1672	0.8675
	1	1.35979	35979359	135	-0.01469	0.04862	0.0006857	-0.3021	0.763
	1	1.36001	36001384	135	0.005642	0.04745	0.0001063	0.1189	0.9055
	1	1.36058	36057840	131	-0.006379	0.0791	5.041e-05	-0.08064	0.9359
	1	1.36069	36068978	133	-0.02598	0.04828	0.002205	-0.5381	0.5914
	1	1.36086	36086036	139	0.00812	0.05349	0.0001682	0.1518	0.8796
	1	1.36094	36094372	140	-0.005102	0.05577	6.064e-05	-0.09148	0.9272
	1	1.36107	36107137	136	0.006018	0.0586	7.87e-05	0.1027	0.9184
	1	1.3612	36120328	132	-0.01438	0.05599	0.0005072	-0.2568	0.7977
	1	1.36129	36129287	137	-0.022	0.05483	0.001192	-0.4013	0.6888
	1	1.36141	36141360	135	-0.00917	0.05762	0.0001904	-0.1591	0.8738
	1	1.36153	36152678	133	0.02925	0.05502	0.002152	0.5316	0.5959
	1	1.36167	36167245	133	-0.01806	0.05691	0.0007682	-0.3174	0.7515
	1	1.36176	36175608	141	-0.03884	0.05104	0.00415	-0.761	0.4479
	1	1.36201	36200942	136	-0.001534	0.05722	5.364e-06	-0.02681	0.9787
	1	1.36218	36218495	133	-0.01177	0.07887	0.00017	-0.1492	0.8816
	1	1.3624	36239728	136	-0.03245	0.04765	0.00345	-0.6811	0.497
	1	1.36289	36288835	132	0.004451	0.05664	4.75e-05	0.07858	0.9375
	1	1.36303	36302644	137	-0.0172	0.04332	0.001166	-0.397	0.692
	1	1.36313	36313177	134	-0.007395	0.05612	0.0001315	-0.1318	0.8954
	1	1.3634	36339975	135	-0.005869	0.05727	7.895e-05	-0.1025	0.9185
	1	1.3635	36349594	136	0.006622	0.05503	0.000108	0.1203	0.9044
	1	1.36382	36382088	130	0.009522	0.05958	0.0001995	0.1598	0.8733
	1	1.36423	36422541	139	-0.03877	0.05252	0.003963	-0.7383	0.4616
	1	1.36429	36429047	134	-0.01847	0.05444	0.0008717	-0.3394	0.7349
	1	1.36455	36454652	133	-0.02479	0.05534	0.00153	-0.448	0.6549
	1	1.36464	36463819	137	-0.02607	0.05352	0.001755	-0.4872	0.6269
	1	1.36464	36464061	140	-0.03308	0.0538	0.002732	-0.6149	0.5396
	1	1.36476	36475826	134	-0.04328	0.05546	0.004593	-0.7805	0.4365
	1	1.36495	36495146	136	-0.01954	0.05396	0.0009779	-0.3622	0.7178
	1	1.36519	36519495	136	-0.0415	0.05199	0.004731	-0.7981	0.4262
	1	1.36538	36538454	132	-0.0001094	0.04705	4.159e-08	-0.002325	0.9981
	1	1.36552	36552056	130	-0.008009	0.04951	0.0002044	-0.1618	0.8717
	1	1.36572	36571665	135	0.04551	0.0519	0.005749	0.8769	0.3821
	1	1.36578	36577840	136	0.04558	0.05288	0.005514	0.862	0.3902
	1	1.36588	36588137	133	-0.02431	0.06104	0.001209	-0.3982	0.6911
	1	1.36604	36604059	136	-0.02557	0.04605	0.002295	-0.5552	0.5797
	1	1.36611	36610807	134	-0.004763	0.05482	5.72e-05	-0.08689	0.9309
	1	1.36622	36622135	133	0.04915	0.05368	0.00636	0.9157	0.3615
	1	1.36644	36644251	135	-0.06573	0.04908	0.01331	-1.339	0.1828
	1	1.36674	36673705	135	0.009382	0.06099	0.0001778	0.1538	0.878
	1	1.36773	36772682	141	0.01499	0.06351	0.0004008	0.2361	0.8137
	1	1.36787	36787409	137	0.008469	0.06994	0.0001086	0.1211	0.9038
	1	1.3681	36809523	138	-0.03078	0.06732	0.001535	-0.4572	0.6483
	1	1.36817	36817117	140	0.01031	0.07181	0.0001494	0.1436	0.886
	1	1.36851	36850780	130	0.02874	0.06352	0.001597	0.4524	0.6517
	1	1.36853	36852831	133	0.05527	0.06159	0.006111	0.8975	0.3711
	1	1.3687	36870091	135	0.04986	0.06067	0.005053	0.8219	0.4126
	1	1.36873	36872593	138	0.04795	0.05636	0.005294	0.8508	0.3964
	1	1.36878	36878165	135	0.06177	0.06008	0.007885	1.028	0.3057
	1	1.36896	36895640	137	0.0397	0.06097	0.003131	0.6512	0.516
	1	1.36918	36917636	136	0.01923	0.05506	0.0009097	0.3493	0.7274
	1	1.36987	36987391	138	0.04468	0.05053	0.005715	0.8842	0.3782
	1	1.37016	37016160	137	0.04324	0.07368	0.002544	0.5868	0.5583
	1	1.37026	37026442	129	0.01233	0.07532	0.000211	0.1637	0.8702
	1	1.37037	37037066	135	0.02431	0.05576	0.001427	0.436	0.6635
	1	1.3706	37060353	135	0.04653	0.04972	0.006543	0.9359	0.351
	1	1.37093	37093262	136	0.01168	0.05371	0.0003529	0.2175	0.8281
	1	1.37116	37115768	134	-0.04652	0.07044	0.003293	-0.6603	0.5102
	1	1.37158	37157890	135	-0.0139	0.04825	0.0006231	-0.288	0.7738
	1	1.37171	37171191	135	-0.007147	0.0553	0.0001256	-0.1293	0.8974
	1	1.37174	37173573	134	0.01315	0.04801	0.0005681	0.2739	0.7846
	1	1.37186	37186063	135	0.002545	0.06722	1.077e-05	0.03785	0.9699
	1	1.37196	37196331	131	0.02796	0.0562	0.001915	0.4975	0.6197
	1	1.37209	37209352	133	0.01351	0.04895	0.0005809	0.2759	0.783
	1	1.37248	37248026	134	0.01416	0.05547	0.0004934	0.2553	0.7989
	1	1.37258	37257893	138	0.01516	0.0534	0.0005923	0.2839	0.7769
	1	1.37268	37268118	135	0.0411	0.04966	0.005123	0.8276	0.4094
	1	1.37291	37290802	129	-0.002663	0.06363	1.379e-05	-0.04185	0.9667
	1	1.37315	37314548	133	0.05014	0.04927	0.007845	1.018	0.3107
	1	1.37357	37357318	137	0.02997	0.06634	0.00151	0.4518	0.6522
	1	1.37427	37426515	135	0.02561	0.05519	0.001616	0.464	0.6434
	1	1.37439	37439030	133	-0.04391	0.05064	0.005706	-0.8671	0.3875
	1	1.37455	37454560	139	-0.03027	0.04978	0.002691	-0.608	0.5442
	1	1.37463	37462908	139	-0.01992	0.04609	0.001362	-0.4323	0.6662
	1	1.37474	37474433	135	-0.03186	0.0477	0.003343	-0.668	0.5053
	1	1.37526	37525538	135	0.008836	0.04658	0.0002705	0.1897	0.8498
	1	1.37556	37555761	129	-0.01311	0.0489	0.0005658	-0.2681	0.789
	1	1.37565	37565339	135	0.0119	0.04614	0.0004995	0.2578	0.797
	1	1.37585	37585204	131	0.001251	0.0486	5.14e-06	0.02575	0.9795
	1	1.37588	37587673	134	0.03581	0.0688	0.002048	0.5205	0.6036
	1	1.37599	37599223	136	0.01179	0.0454	0.0005028	0.2596	0.7956
	1	1.37633	37632961	135	-0.001438	0.0472	6.982e-06	-0.03047	0.9757
	1	1.37656	37656324	138	0.009545	0.04616	0.0003143	0.2068	0.8365
	1	1.3767	37670200	130	0.002696	0.07436	1.027e-05	0.03626	0.9711
	1	1.3775	37749765	137	0.05978	0.05093	0.0101	1.174	0.2425
	1	1.37752	37751913	140	0.04147	0.05174	0.004633	0.8015	0.4242
	1	1.37752	37752329	136	-0.01876	0.04733	0.001171	-0.3963	0.6925
	1	1.37762	37762452	137	0.009534	0.05304	0.0002393	0.1797	0.8576
	1	1.37809	37808658	133	-0.02829	0.04848	0.002593	-0.5836	0.5605
	1	1.37871	37871289	130	-0.05308	0.044	0.01124	-1.206	0.2299
	1	1.37879	37878616	131	0.01009	0.05605	0.0002514	0.1801	0.8573
	1	1.37906	37905709	136	0.01834	0.04945	0.001026	0.371	0.7112
	1	1.37919	37918838	130	0.01531	0.07694	0.0003093	0.199	0.8426
	1	1.3794	37939617	131	0.04649	0.05537	0.005435	0.8396	0.4027
	1	1.37967	37967375	142	0.000269	0.05425	1.756e-07	0.004958	0.9961
	1	1.37987	37986867	131	0.06037	0.05546	0.0091	1.088	0.2784
	1	1.38073	38073375	137	0.01264	0.05498	0.0003914	0.2299	0.8185
	1	1.38091	38091446	138	-0.007798	0.05088	0.0001727	-0.1533	0.8784
	1	1.38131	38131013	130	0.00173	0.05159	8.787e-06	0.03354	0.9733
	1	1.38147	38146969	131	-0.00153	0.05657	5.667e-06	-0.02704	0.9785
	1	1.38163	38162699	136	0.00893	0.05391	0.0002047	0.1656	0.8687
	1	1.38188	38188324	133	0.06785	0.05479	0.01157	1.238	0.2178
	1	1.38209	38208660	137	-0.08446	0.04281	0.02803	-1.973	0.05052
	1	1.38235	38234881	136	-0.08478	0.04663	0.02408	-1.818	0.07125
	1	1.3851	38509966	130	-0.04952	0.07025	0.003867	-0.7049	0.4821
	1	1.38523	38523085	134	0.08401	0.04383	0.02707	1.917	0.05745
	1	1.38549	38549142	133	-0.055	0.0709	0.004572	-0.7757	0.4393
	1	1.38554	38553609	134	0.0483	0.04922	0.007241	0.9812	0.3283
	1	1.38573	38572799	135	-0.0835	0.06402	0.01263	-1.304	0.1944
	1	1.3858	38580491	133	-0.01999	0.04894	0.001272	-0.4085	0.6836
	1	1.38614	38614443	136	-0.05413	0.05116	0.008285	-1.058	0.2919
	1	1.38627	38627139	136	-0.05651	0.04956	0.00961	-1.14	0.2562
	1	1.38638	38638159	138	-0.06154	0.04912	0.01141	-1.253	0.2123
	1	1.38662	38661739	135	-0.04195	0.05091	0.005079	-0.824	0.4114
	1	1.38688	38687957	138	-0.02714	0.04838	0.002308	-0.5609	0.5758
	1	1.38694	38693844	137	-0.02841	0.04836	0.002549	-0.5874	0.5579
	1	1.38719	38718658	134	-0.03906	0.05006	0.00459	-0.7802	0.4367
	1	1.38731	38731288	137	-0.04879	0.06681	0.003935	-0.7303	0.4665
	1	1.38745	38744974	139	-0.02703	0.06111	0.001426	-0.4423	0.659
	1	1.38796	38796296	135	0.04277	0.05938	0.003886	0.7204	0.4726
	1	1.38799	38798778	139	-0.0003593	0.051	3.622e-07	-0.007045	0.9944
	1	1.38813	38813263	134	-0.006757	0.05598	0.0001104	-0.1207	0.9041
	1	1.38846	38846174	138	0.09838	0.05626	0.02199	1.749	0.08262
	1	1.38856	38855992	138	0.1125	0.05576	0.02908	2.018	0.04555
	1	1.38881	38881372	135	-0.001732	0.05179	8.406e-06	-0.03344	0.9734
	1	1.38941	38940813	132	0.02419	0.05442	0.001518	0.4446	0.6574
	1	1.38966	38965661	138	0.1413	0.05795	0.04188	2.438	0.01605
	1	1.38991	38991141	133	-0.07058	0.08509	0.005224	-0.8294	0.4084
	1	1.39019	39019232	137	0.01097	0.04993	0.0003572	0.2196	0.8265
	1	1.39035	39034989	139	-0.02059	0.04991	0.001241	-0.4126	0.6805
	1	1.39041	39040600	136	-0.0172	0.05234	0.0008049	-0.3286	0.743
	1	1.39051	39050645	139	0.07463	0.05093	0.01543	1.466	0.1451
	1	1.39152	39152103	135	-0.00248	0.05097	1.779e-05	-0.04864	0.9613
	1	1.39213	39212806	138	-0.02923	0.04593	0.002969	-0.6363	0.5256
	1	1.39225	39224837	133	-0.1505	0.06134	0.04392	-2.453	0.01548
	1	1.39235	39235100	136	-0.04024	0.04475	0.005999	-0.8993	0.3701
	1	1.39268	39267591	135	0.02401	0.05053	0.001694	0.4751	0.6355
	1	1.39375	39375035	136	-0.06577	0.06046	0.008753	-1.088	0.2787
	1	1.39422	39422229	132	0.02273	0.05189	0.001474	0.4381	0.6621
	1	1.39458	39457527	135	0.02941	0.04823	0.002788	0.6098	0.5431
	1	1.39474	39474083	135	-0.01086	0.05131	0.0003365	-0.2116	0.8328
	1	1.39529	39528587	139	0.04671	0.04597	0.007481	1.016	0.3113
	1	1.39531	39531470	137	-0.01027	0.04502	0.0003852	-0.2281	0.8199
	1	1.39546	39545585	136	-0.05301	0.04703	0.009389	-1.127	0.2618
	1	1.39558	39557561	132	-0.06205	0.04717	0.01314	-1.315	0.1907
	1	1.39566	39566447	136	-0.1356	0.07589	0.02327	-1.787	0.07626
	1	1.39578	39577754	135	-0.03113	0.04571	0.003476	-0.6811	0.497
	1	1.39592	39591712	137	0.0806	0.05156	0.01778	1.563	0.1204
	1	1.39614	39613888	136	-0.02532	0.04592	0.002263	-0.5513	0.5823
	1	1.3966	39660445	136	0.06667	0.04984	0.01318	1.338	0.1833
	1	1.39686	39685927	142	0.07437	0.04852	0.0165	1.533	0.1276
	1	1.39696	39695505	133	0.03063	0.05166	0.002678	0.593	0.5542
	1	1.39714	39713726	136	0.04343	0.04981	0.005642	0.872	0.3848
	1	1.39732	39731983	132	0.06449	0.05084	0.01223	1.269	0.2069
	1	1.39755	39754745	133	0.06653	0.05112	0.01276	1.301	0.1954
	1	1.3977	39770137	137	0.08328	0.04895	0.02099	1.701	0.09121
	1	1.39773	39773277	135	-0.06377	0.06919	0.006346	-0.9217	0.3584
	1	1.39788	39787551	132	0.02876	0.05037	0.002502	0.571	0.569
	1	1.39802	39801519	137	-0.04119	0.07004	0.002555	-0.5881	0.5575
	1	1.39818	39818065	138	0.02238	0.04595	0.001741	0.487	0.627
	1	1.39824	39824437	132	0.0373	0.04976	0.004304	0.7496	0.4548
	1	1.39826	39825528	137	-0.1112	0.0788	0.01453	-1.411	0.1606
	1	1.39838	39838117	139	0.04126	0.04867	0.005217	0.8476	0.3981
	1	1.39863	39862566	136	0.04191	0.05237	0.004757	0.8003	0.425
	1	1.39867	39867431	136	0.04468	0.05184	0.005514	0.862	0.3902
	1	1.3988	39879732	137	0.06114	0.05403	0.009397	1.132	0.2598
	1	1.39894	39894088	141	-0.07302	0.0695	0.007881	-1.051	0.2952
	1	1.3992	39920200	137	-0.02057	0.06681	0.000702	-0.308	0.7586
	1	1.39926	39925583	139	-0.08014	0.06881	0.009804	-1.165	0.2462
	1	1.39948	39948185	135	0.02615	0.04986	0.002064	0.5244	0.6009
	1	1.39998	39997735	134	0.01835	0.05098	0.00098	0.3599	0.7195
	1	1.40004	40003813	136	0.01858	0.04974	0.00104	0.3735	0.7094
	1	1.40017	40016767	134	0.01943	0.05079	0.001107	0.3825	0.7027
	1	1.40035	40034978	135	0.03388	0.05114	0.003289	0.6625	0.5088
	1	1.40042	40042428	133	0.06216	0.05149	0.011	1.207	0.2295
	1	1.40076	40075819	137	0.03623	0.05013	0.003855	0.7228	0.471
	1	1.40083	40083192	135	0.02536	0.05151	0.00182	0.4924	0.6233
	1	1.40093	40092516	133	0.01437	0.04957	0.0006414	0.29	0.7723
	1	1.40095	40095187	132	0.02253	0.05049	0.001529	0.4461	0.6563
	1	1.4013	40130024	130	-0.01237	0.04919	0.000494	-0.2515	0.8018
	1	1.40144	40144382	133	-0.01377	0.05089	0.0005588	-0.2706	0.7871
	1	1.40153	40153285	140	-0.01754	0.0489	0.0009319	-0.3588	0.7203
	1	1.40166	40165988	133	-0.025	0.05017	0.001892	-0.4983	0.6191
	1	1.40179	40178851	138	-0.01788	0.04924	0.0009686	-0.3631	0.7171
	1	1.40194	40194251	134	0	0.05033	0	0	1
	1	1.40201	40200872	134	-0.008981	0.05026	0.0002418	-0.1787	0.8585
	1	1.40219	40218550	135	-0.02851	0.04815	0.00263	-0.5922	0.5547
	1	1.40244	40243610	133	-0.06788	0.04655	0.01597	-1.458	0.1472
	1	1.40289	40289153	132	-0.0006203	0.05073	1.15e-06	-0.01223	0.9903
	1	1.40362	40361808	137	-0.04801	0.05174	0.006337	-0.9279	0.3551
	1	1.40384	40383623	134	-0.04958	0.04702	0.008355	-1.055	0.2935
	1	1.40403	40402799	132	-0.03482	0.0475	0.004117	-0.7331	0.4648
	1	1.40449	40448794	132	-0.03936	0.04411	0.006088	-0.8923	0.3739
	1	1.40473	40473447	133	0.03541	0.04673	0.004364	0.7578	0.45
	1	1.40504	40503754	134	0.04853	0.05003	0.00708	0.9702	0.3337
	1	1.40509	40508533	139	-0.03004	0.04824	0.002823	-0.6227	0.5345
	1	1.40619	40619058	138	-0.03589	0.0442	0.004824	-0.8119	0.4183
	1	1.40647	40647049	137	-0.02129	0.05229	0.001227	-0.4072	0.6845
	1	1.40713	40713297	138	0.02485	0.04551	0.002187	0.546	0.5859
	1	1.40716	40716378	137	0.02644	0.0453	0.002517	0.5837	0.5604
	1	1.40739	40739067	140	-0.01229	0.04601	0.0005169	-0.2672	0.7897
	1	1.40758	40757741	135	-0.052	0.06743	0.004452	-0.7712	0.4419
	1	1.40773	40772545	131	-0.02376	0.04597	0.002067	-0.5169	0.6061
	1	1.40799	40798742	134	-0.02835	0.04551	0.00293	-0.6228	0.5345
	1	1.40807	40806605	130	0.07227	0.05709	0.01237	1.266	0.2078
	1	1.4082	40819739	138	-0.01976	0.04593	0.001359	-0.4302	0.6677
	1	1.40843	40843435	137	-0.02479	0.04938	0.001864	-0.5021	0.6164
	1	1.40858	40858496	131	-0.02853	0.05464	0.00211	-0.5222	0.6024
	1	1.40865	40864679	135	0.08729	0.05815	0.01666	1.501	0.1357
	1	1.40902	40901800	135	-0.02123	0.06107	0.0009076	-0.3476	0.7287
	1	1.40909	40908830	138	-0.01327	0.0616	0.0003409	-0.2154	0.8298
	1	1.40912	40912319	135	0.05662	0.04599	0.01127	1.231	0.2204
	1	1.40929	40929393	138	-0.01924	0.04878	0.001143	-0.3944	0.6939
	1	1.4093	40929689	138	0.03636	0.04474	0.004835	0.8129	0.4177
	1	1.40961	40960518	134	-0.0493	0.05031	0.007222	-0.9799	0.3289
	1	1.40986	40985929	132	-0.03947	0.04551	0.005752	-0.8672	0.3874
	1	1.40989	40988912	132	0.0905	0.05331	0.02169	1.698	0.09197
	1	1.41001	41001012	131	-0.06285	0.05003	0.01209	-1.256	0.2113
	1	1.41043	41043294	136	0.06331	0.05196	0.01096	1.218	0.2252
	1	1.41047	41047007	136	0.06667	0.05378	0.01134	1.24	0.2173
	1	1.41062	41061592	130	0.0668	0.04604	0.01618	1.451	0.1492
	1	1.41072	41072047	130	-0.01579	0.06378	0.0004784	-0.2475	0.8049
	1	1.41118	41118253	134	0.02125	0.06155	0.0009026	0.3453	0.7304
	1	1.41119	41118516	130	0.04877	0.0549	0.006129	0.8884	0.376
	1	1.41132	41132083	138	-0.0101	0.04802	0.0003251	-0.2103	0.8337
	1	1.4114	41140041	137	-0.004161	0.06312	3.219e-05	-0.06592	0.9475
	1	1.4115	41149940	132	0.01619	0.0513	0.0007655	0.3156	0.7528
	1	1.41169	41168984	142	-0.001321	0.04861	5.275e-06	-0.02717	0.9784
	1	1.41177	41176954	139	-0.03471	0.06285	0.002222	-0.5523	0.5816
	1	1.4119	41189520	138	-0.02255	0.06146	0.0009887	-0.3669	0.7143
	1	1.41205	41204893	130	-0.00321	0.04525	3.932e-05	-0.07095	0.9436
	1	1.41219	41219000	135	-0.03685	0.0524	0.003704	-0.7032	0.4832
	1	1.41238	41238484	137	0.023	0.04936	0.001605	0.4658	0.6421
	1	1.4126	41259938	131	-0.06383	0.0455	0.01503	-1.403	0.163
	1	1.41283	41282712	136	-0.04583	0.05068	0.006066	-0.9043	0.3674
	1	1.41295	41294951	135	0.004295	0.05088	5.357e-05	0.08441	0.9329
	1	1.41305	41305318	133	0.01325	0.05228	0.0004903	0.2535	0.8003
	1	1.41355	41355100	134	0.01509	0.04962	0.0007001	0.3041	0.7615
	1	1.41372	41372498	137	0.01991	0.04956	0.001194	0.4017	0.6885
	1	1.41389	41389417	131	-0.01446	0.05403	0.0005549	-0.2676	0.7894
	1	1.41395	41395435	140	-0.03469	0.05124	0.00331	-0.677	0.4996
	1	1.41407	41407277	135	-0.006874	0.06437	8.574e-05	-0.1068	0.9151
	1	1.41414	41413918	137	-0.02119	0.05282	0.00119	-0.4011	0.689
	1	1.41427	41427418	137	-0.02899	0.04604	0.002927	-0.6295	0.5301
	1	1.41438	41437571	134	-0.03912	0.04783	0.005042	-0.8179	0.4149
	1	1.41453	41452714	137	-0.0002519	0.04659	2.165e-07	-0.005407	0.9957
	1	1.41461	41460853	132	-0.04783	0.04771	0.007673	-1.003	0.3179
	1	1.41472	41472254	137	0.008892	0.04934	0.0002406	0.1802	0.8572
	1	1.4149	41489540	130	-0.0187	0.05667	0.0008501	-0.33	0.7419
	1	1.41494	41494077	135	-0.03508	0.04748	0.004087	-0.7388	0.4613
	1	1.41614	41613775	130	-0.04567	0.04681	0.007381	-0.9756	0.3311
	1	1.41617	41616586	138	0.1861	0.07994	0.03833	2.328	0.02138
	1	1.41622	41621894	132	0.1121	0.07435	0.0172	1.508	0.1339
	1	1.41671	41670532	136	0.1918	0.08073	0.04042	2.376	0.01892
	1	1.41688	41688232	138	0.1696	0.08045	0.03164	2.108	0.03688
	1	1.4174	41739556	133	0.08665	0.0752	0.01003	1.152	0.2513
	1	1.41761	41760925	129	-0.004808	0.06766	3.976e-05	-0.07106	0.9435
	1	1.41792	41791523	131	0.006268	0.06577	7.04e-05	0.0953	0.9242
	1	1.41805	41805147	135	-0.07169	0.05358	0.01328	-1.338	0.1831
	1	1.41837	41836825	135	-0.04277	0.04484	0.006794	-0.9538	0.3419
	1	1.41873	41873424	136	0.07735	0.05427	0.01493	1.425	0.1564
	1	1.41907	41906759	139	0.04413	0.05253	0.005125	0.8401	0.4023
	1	1.4198	41980365	136	-0.07349	0.04712	0.01782	-1.559	0.1213
	1	1.42069	42068781	132	-0.02469	0.08179	0.0007003	-0.3018	0.7633
	1	1.42131	42131350	134	0.03369	0.08288	0.001251	0.4065	0.685
	1	1.42142	42142381	136	0.03157	0.07308	0.001391	0.4321	0.6664
	1	1.42152	42152166	136	-0.01202	0.0796	0.0001701	-0.151	0.8802
	1	1.42161	42161374	138	0.01677	0.08271	0.0003021	0.2027	0.8397
	1	1.42162	42161889	135	0.02261	0.08264	0.0005625	0.2736	0.7848
	1	1.42173	42172523	136	0.02207	0.07848	0.0005896	0.2812	0.779
	1	1.42184	42184161	140	0.02121	0.08109	0.0004956	0.2616	0.794
	1	1.42242	42242042	137	0.02227	0.08093	0.0005608	0.2752	0.7836
	1	1.42296	42295786	133	-0.04933	0.05253	0.006688	-0.9391	0.3494
	1	1.42303	42303117	135	-0.04812	0.053	0.006158	-0.9078	0.3656
	1	1.42372	42372242	132	0.1013	0.05269	0.02764	1.922	0.05676
	1	1.42392	42391750	141	-0.05995	0.05636	0.008072	-1.064	0.2894
	1	1.42638	42637583	138	0.08097	0.05123	0.01804	1.581	0.1163
	1	1.42822	42822305	140	0.07145	0.05099	0.01403	1.401	0.1634
	1	1.42948	42948311	133	-0.05481	0.05841	0.006678	-0.9384	0.3497
	1	1.42982	42982161	136	-0.05094	0.0563	0.006071	-0.9047	0.3672
	1	1.43016	43015924	135	-0.05308	0.05239	0.00766	-1.013	0.3128
	1	1.43055	43055297	130	0.01048	0.05158	0.0003226	0.2032	0.8393
	1	1.4307	43069750	137	0.02385	0.06593	0.0009689	0.3618	0.718
	1	1.43086	43086310	129	0.02946	0.04935	0.002798	0.597	0.5516
	1	1.43087	43087215	136	0.1041	0.06097	0.02128	1.707	0.09016
	1	1.43093	43092953	136	0.02625	0.04874	0.002159	0.5385	0.5911
	1	1.43106	43106325	138	0.1032	0.05923	0.02184	1.743	0.08366
	1	1.43128	43127698	133	0.1118	0.0612	0.02484	1.827	0.06999
	1	1.43142	43142392	137	0.106	0.06124	0.02173	1.732	0.08563
	1	1.43154	43153646	137	-0.04947	0.04898	0.007501	-1.01	0.3142
	1	1.43166	43166291	136	0.0004609	0.04864	6.699e-07	0.009474	0.9925
	1	1.43247	43246603	132	-0.02673	0.04886	0.002296	-0.547	0.5853
	1	1.43328	43327605	134	0.05622	0.05795	0.007079	0.9701	0.3338
	1	1.43338	43338121	134	0.1133	0.06412	0.02309	1.766	0.07964
	1	1.43419	43419299	133	0.09158	0.061	0.01692	1.501	0.1357
	1	1.43437	43436707	138	0.03977	0.06985	0.002378	0.5693	0.5701
	1	1.43484	43483518	136	0.02972	0.07191	0.001273	0.4132	0.6801
	1	1.43485	43484626	131	0.04267	0.06846	0.003003	0.6233	0.5342
	1	1.43506	43505609	138	-0.1113	0.07031	0.01809	-1.583	0.1158
	1	1.4356	43559702	138	-0.009663	0.05799	0.0002041	-0.1666	0.8679
	1	1.43569	43568771	133	0.09168	0.0716	0.01236	1.28	0.2027
	1	1.43611	43610924	135	0.01945	0.05787	0.000849	0.3362	0.7373
	1	1.43627	43626606	130	0.009825	0.06116	0.0002016	0.1606	0.8726
	1	1.43659	43659458	136	-0.04043	0.06551	0.002833	-0.6171	0.5382
	1	1.43673	43673107	129	-0.05188	0.06656	0.004762	-0.7795	0.4371
	1	1.43698	43698495	138	-0.04938	0.06464	0.004273	-0.7639	0.4462
	1	1.43703	43702986	134	0.03342	0.05487	0.002802	0.609	0.5436
	1	1.43753	43752589	131	0.1114	0.07403	0.01725	1.505	0.1348
	1	1.43765	43764761	135	0.08383	0.07478	0.009359	1.121	0.2643
	1	1.43766	43765623	136	-0.003409	0.04599	4.102e-05	-0.07414	0.941
	1	1.43828	43827938	136	-0.0716	0.0499	0.01513	-1.435	0.1537
	1	1.4385	43850199	133	-0.1155	0.05364	0.03417	-2.153	0.03316
	1	1.43858	43858168	132	-0.06931	0.05044	0.01432	-1.374	0.1718
	1	1.43869	43869454	133	-0.09434	0.05246	0.02409	-1.798	0.07442
	1	1.43891	43891277	129	-0.06472	0.05386	0.01124	-1.202	0.2318
	1	1.43963	43962747	136	-0.02192	0.05038	0.00141	-0.435	0.6643
	1	1.44001	44001009	133	-0.03019	0.05182	0.002585	-0.5826	0.5611
	1	1.44023	44023136	134	-0.02627	0.05154	0.001965	-0.5098	0.6111
	1	1.4403	44030038	138	-0.0319	0.05105	0.002862	-0.6248	0.5332
	1	1.44065	44064755	136	-0.0398	0.05162	0.004416	-0.771	0.4421
	1	1.44072	44072278	134	0.01525	0.05095	0.0006779	0.2992	0.7652
	1	1.44102	44101858	134	-0.05699	0.045	0.01201	-1.267	0.2075
	1	1.44114	44113690	136	-0.1144	0.07573	0.01676	-1.511	0.1331
	1	1.44185	44185258	135	-0.1133	0.07259	0.01798	-1.561	0.121
	1	1.44193	44192587	135	-0.06635	0.04988	0.01313	-1.33	0.1857
	1	1.44211	44211458	134	-0.04303	0.04926	0.005747	-0.8735	0.384
	1	1.44247	44247375	139	-0.04157	0.04716	0.005639	-0.8814	0.3796
	1	1.44277	44277098	134	-0.007876	0.0527	0.0001692	-0.1495	0.8814
	1	1.44288	44287508	134	-0.1104	0.07397	0.0166	-1.493	0.1379
	1	1.44299	44299415	130	-0.007042	0.05057	0.0001515	-0.1393	0.8895
	1	1.44304	44303560	134	0.02577	0.05102	0.001929	0.5051	0.6143
	1	1.44322	44321806	134	0.009413	0.04986	0.0002699	0.1888	0.8506
	1	1.44324	44324479	134	-0.006066	0.04981	0.0001123	-0.1218	0.9033
	1	1.44344	44343507	138	0.02042	0.04982	0.001234	0.4099	0.6825
	1	1.4435	44350260	136	0.06001	0.0527	0.009584	1.139	0.2568
	1	1.44362	44361551	130	0.08304	0.04996	0.02113	1.662	0.09894
	1	1.44372	44372075	137	-0.02738	0.04775	0.00243	-0.5735	0.5673
	1	1.44389	44388746	136	0.03032	0.05599	0.002184	0.5415	0.589
	1	1.44395	44394819	136	0.1107	0.05992	0.02485	1.848	0.06681
	1	1.44408	44408219	130	0.01924	0.05481	0.000962	0.3511	0.7261
	1	1.44421	44420893	134	0.05492	0.04884	0.009487	1.124	0.2629
	1	1.44433	44432882	130	-0.1173	0.0527	0.03726	-2.226	0.02779
	1	1.44458	44457854	135	0.05781	0.05367	0.008649	1.077	0.2833
	1	1.44472	44471949	137	0.0794	0.05193	0.01702	1.529	0.1286
	1	1.44476	44476005	135	-0.07158	0.04976	0.01532	-1.439	0.1526
	1	1.44487	44487350	130	-0.0131	0.04871	0.0005651	-0.269	0.7884
	1	1.44499	44499318	129	-0.04233	0.0609	0.003789	-0.695	0.4883
	1	1.4451	44509668	134	-0.05199	0.04867	0.008573	-1.068	0.2873
	1	1.44525	44525105	137	-0.05473	0.06177	0.005782	-0.886	0.3772
	1	1.44541	44541061	137	0.01161	0.05249	0.000362	0.2211	0.8253
	1	1.44674	44673898	135	-0.0301	0.06436	0.001642	-0.4677	0.6408
	1	1.44713	44712641	136	-0.004097	0.0745	2.257e-05	-0.055	0.9562
	1	1.44716	44715916	136	-0.02043	0.07072	0.0006222	-0.2888	0.7731
	1	1.4475	44750148	136	0.08575	0.07773	0.009	1.103	0.2719
	1	1.44781	44781406	131	0.0715	0.08039	0.006094	0.8893	0.3755
	1	1.44814	44814155	138	-0.02963	0.04502	0.003175	-0.6582	0.5115
	1	1.44833	44832668	134	0.03236	0.04913	0.003276	0.6586	0.5113
	1	1.44855	44855282	135	-0.02106	0.05006	0.001329	-0.4207	0.6747
	1	1.44865	44865055	138	0.01314	0.05405	0.0004345	0.2432	0.8083
	1	1.44899	44898751	134	0.01474	0.04851	0.0006987	0.3038	0.7618
	1	1.44904	44904277	136	-0.04718	0.04919	0.006817	-0.959	0.3393
	1	1.44906	44906424	133	-0.04313	0.05026	0.005588	-0.858	0.3925
	1	1.44913	44912596	133	-0.01118	0.04964	0.0003869	-0.2252	0.8222
	1	1.4492	44919723	140	-0.07249	0.05404	0.01287	-1.341	0.182
	1	1.44952	44951819	137	-0.01209	0.05027	0.000428	-0.2404	0.8104
	1	1.44985	44985320	129	0.03629	0.07554	0.001814	0.4804	0.6318
	1	1.44995	44995146	135	-0.04332	0.04971	0.005678	-0.8715	0.3851
	1	1.45069	45069404	136	-0.06024	0.05381	0.009266	-1.119	0.2649
	1	1.45072	45072337	138	0.003086	0.04598	3.311e-05	0.06711	0.9466
	1	1.45088	45087544	136	-0.03325	0.05582	0.002641	-0.5957	0.5524
	1	1.45132	45132081	138	-0.009801	0.04878	0.0002968	-0.2009	0.8411
	1	1.45142	45141702	133	0.02428	0.05006	0.001793	0.485	0.6285
	1	1.45161	45161186	131	-0.05343	0.06193	0.005736	-0.8627	0.3899
	1	1.4521	45210046	131	-0.03604	0.04635	0.004666	-0.7777	0.4382
	1	1.45224	45223659	135	-0.06425	0.06097	0.008281	-1.054	0.2939
	1	1.45238	45238023	135	0.04931	0.04773	0.00796	1.033	0.3034
	1	1.45244	45244479	133	0.06818	0.04957	0.01424	1.375	0.1713
	1	1.45258	45257531	129	-0.02658	0.04858	0.002351	-0.547	0.5853
	1	1.45276	45275775	138	-0.01721	0.04697	0.0009862	-0.3664	0.7146
	1	1.4529	45290075	133	0.002162	0.07198	6.886e-06	0.03003	0.9761
	1	1.4531	45310267	138	0.0003517	0.04657	4.193e-07	0.007552	0.994
	1	1.45382	45381667	137	0.03655	0.07391	0.001808	0.4945	0.6217
	1	1.45406	45405601	135	0.05628	0.04956	0.009602	1.136	0.2582
	1	1.45463	45462876	139	-0.006344	0.07905	4.701e-05	-0.08025	0.9362
	1	1.45483	45482819	135	-0.05828	0.04498	0.01246	-1.296	0.1974
	1	1.45559	45558807	136	-0.01059	0.04995	0.0003355	-0.2121	0.8324
	1	1.45581	45580769	134	0.05648	0.04973	0.009675	1.136	0.2582
	1	1.45603	45602659	131	-0.04279	0.0597	0.003967	-0.7168	0.4748
	1	1.45615	45615027	139	0.01555	0.07312	0.0003299	0.2126	0.8319
	1	1.45633	45632904	134	-0.03267	0.04877	0.003389	-0.6699	0.5041
	1	1.4565	45650346	132	-0.03122	0.04782	0.003268	-0.6528	0.515
	1	1.45674	45674435	137	0.04166	0.04922	0.005278	0.8463	0.3989
	1	1.45683	45682515	134	0.04013	0.05059	0.004745	0.7933	0.429
	1	1.45697	45697187	135	0.04855	0.04949	0.007185	0.9811	0.3283
	1	1.45728	45727827	136	-0.04903	0.04495	0.0088	-1.091	0.2774
	1	1.45789	45789090	136	0.01056	0.04895	0.0003472	0.2157	0.8295
	1	1.45793	45793086	131	0.03549	0.05018	0.003862	0.7072	0.4807
	1	1.4583	45830040	137	0.01851	0.05006	0.001012	0.3698	0.7121
	1	1.45832	45832105	135	0.0565	0.04943	0.009729	1.143	0.2551
	1	1.45852	45852419	137	-0.01097	0.05594	0.0002848	-0.1961	0.8448
	1	1.45873	45872929	134	0.03744	0.05052	0.004142	0.741	0.46
	1	1.46058	46057506	137	-0.06981	0.05946	0.01011	-1.174	0.2424
	1	1.46074	46074165	135	-0.05239	0.06253	0.005251	-0.8379	0.4036
	1	1.46087	46086930	136	-0.006236	0.05461	9.73e-05	-0.1142	0.9093
	1	1.46101	46100921	137	-0.04962	0.05188	0.00673	-0.9564	0.3406
	1	1.46108	46108150	138	-0.06146	0.04762	0.0121	-1.291	0.199
	1	1.46119	46118733	134	0.03323	0.05192	0.003092	0.6399	0.5233
	1	1.46131	46130561	137	-0.09074	0.05931	0.01704	-1.53	0.1284
	1	1.46143	46142845	137	-0.07242	0.05902	0.01103	-1.227	0.222
	1	1.46159	46158642	137	-0.07905	0.05959	0.01287	-1.327	0.1869
	1	1.46179	46179192	134	-0.08579	0.05956	0.01548	-1.441	0.1521
	1	1.46188	46188174	133	0.03505	0.05401	0.003205	0.649	0.5175
	1	1.46206	46206086	132	0.04498	0.05387	0.005335	0.835	0.4052
	1	1.46229	46228845	137	-0.03669	0.05389	0.003421	-0.6808	0.4972
	1	1.46387	46386707	134	0.01507	0.0542	0.0005852	0.278	0.7814
	1	1.46396	46395672	135	0.005455	0.05371	7.756e-05	0.1016	0.9193
	1	1.46412	46412297	137	0	0.05344	0	0	1
	1	1.4642	46419550	133	0.0178	0.0508	0.0009357	0.3503	0.7267
	1	1.46434	46433734	133	-0.009259	0.05379	0.0002262	-0.1721	0.8636
	1	1.46462	46461892	132	-0.008017	0.05443	0.0001669	-0.1473	0.8831
	1	1.46466	46465737	131	0.01131	0.05452	0.0003335	0.2074	0.836
	1	1.4648	46479633	137	0.02661	0.05439	0.00177	0.4893	0.6254
	1	1.46555	46554878	131	0.04499	0.05491	0.005176	0.8193	0.4141
	1	1.46835	46834761	135	-0.08562	0.05941	0.01538	-1.441	0.1519
	1	1.46873	46873095	134	-0.02502	0.05343	0.001659	-0.4684	0.6403
	1	1.46873	46873119	134	-0.02804	0.05336	0.002087	-0.5254	0.6002
	1	1.46879	46878682	136	-0.03895	0.06488	0.002682	-0.6003	0.5493
	1	1.46891	46891072	132	-0.007437	0.0544	0.0001438	-0.1367	0.8915
	1	1.46916	46916115	134	0.00665	0.05684	0.0001037	0.117	0.9071
	1	1.46925	46925052	134	0.04273	0.05715	0.004217	0.7477	0.456
	1	1.47021	47020821	136	0.001301	0.05149	4.763e-06	0.02526	0.9799
	1	1.47039	47039178	133	0.02737	0.06858	0.001215	0.3992	0.6904
	1	1.47043	47042731	139	0.01241	0.06702	0.0002503	0.1852	0.8533
	1	1.47068	47067653	139	-0.04793	0.06403	0.004074	-0.7486	0.4554
	1	1.47076	47075808	135	-0.01377	0.04843	0.0006072	-0.2843	0.7766
	1	1.4709	47089958	133	0.01961	0.0732	0.0005474	0.2679	0.7892
	1	1.47103	47103280	132	-0.02719	0.06218	0.001468	-0.4372	0.6627
	1	1.47121	47121253	138	-0.03226	0.06314	0.001916	-0.511	0.6102
	1	1.47132	47132429	131	-0.002022	0.05233	1.158e-05	-0.03865	0.9692
	1	1.47147	47146685	139	-0.04475	0.06319	0.003647	-0.7082	0.48
	1	1.47159	47159194	132	-0.03137	0.0612	0.002017	-0.5126	0.6091
	1	1.47181	47180502	132	-0.01326	0.06632	0.0003072	-0.1999	0.8419
	1	1.47197	47197325	132	0.04169	0.05767	0.004004	0.7229	0.471
	1	1.47212	47212035	131	0.02204	0.05872	0.001091	0.3753	0.708
	1	1.47217	47216843	130	0.00612	0.05387	0.0001008	0.1136	0.9097
	1	1.47224	47223951	131	0.01806	0.07478	0.0004519	0.2415	0.8095
	1	1.4724	47239906	131	-0.002987	0.06812	1.49e-05	-0.04385	0.9651
	1	1.47246	47246454	133	-0.02974	0.06912	0.001411	-0.4303	0.6677
	1	1.4725	47250312	135	0.05606	0.07797	0.003871	0.7189	0.4734
	1	1.4726	47259547	135	0.02116	0.05505	0.00111	0.3844	0.7013
	1	1.47276	47275576	138	-0.01225	0.0634	0.0002744	-0.1932	0.8471
	1	1.47289	47289025	136	0.03961	0.0554	0.003801	0.715	0.4758
	1	1.47295	47294869	136	0.04464	0.0562	0.004685	0.7942	0.4285
	1	1.47306	47305562	134	0.03379	0.05693	0.002662	0.5935	0.5539
	1	1.47342	47341521	129	0.04907	0.05778	0.005646	0.8492	0.3974
	1	1.47381	47381482	131	-0.004972	0.05529	6.267e-05	-0.08992	0.9285
	1	1.47388	47387605	137	0.01829	0.05352	0.0008642	0.3417	0.7331
	1	1.47419	47418918	131	0.01885	0.05543	0.0008957	0.3401	0.7344
	1	1.47423	47423152	138	0.006773	0.06585	7.78e-05	0.1029	0.9182
	1	1.47459	47459383	131	-0.003463	0.0563	2.932e-05	-0.0615	0.9511
	1	1.47466	47466223	131	-0.05799	0.06291	0.006543	-0.9218	0.3584
	1	1.4749	47489790	134	0.001698	0.05379	7.545e-06	0.03156	0.9749
	1	1.47541	47540999	137	-0.01094	0.04854	0.0003761	-0.2254	0.822
	1	1.47553	47552665	136	-0.004065	0.05021	4.89e-05	-0.08095	0.9356
	1	1.47565	47564862	137	0.004582	0.05076	6.037e-05	0.09028	0.9282
	1	1.47575	47574567	136	0.02934	0.07378	0.001179	0.3977	0.6915
	1	1.4758	47579829	133	-0.002084	0.05067	1.292e-05	-0.04114	0.9672
	1	1.47589	47588613	137	-0.007144	0.04832	0.0001619	-0.1478	0.8827
	1	1.47599	47598889	132	0.004715	0.0482	7.362e-05	0.09784	0.9222
	1	1.47624	47623891	129	0.001243	0.04867	5.132e-06	0.02553	0.9797
	1	1.47639	47638607	137	0.01453	0.05054	0.000612	0.2875	0.7741
	1	1.47658	47657742	135	-0.005668	0.04808	0.0001045	-0.1179	0.9063
	1	1.47675	47674846	138	0.004938	0.066	4.116e-05	0.07482	0.9405
	1	1.47701	47701355	136	0.03008	0.07513	0.001194	0.4003	0.6896
	1	1.47955	47955494	133	-0.04624	0.05686	0.005024	-0.8133	0.4175
	1	1.47964	47963521	133	-0.01718	0.05593	0.0007195	-0.3071	0.7592
	1	1.47972	47972098	137	-0.002116	0.05552	1.075e-05	-0.0381	0.9697
	1	1.48	48000309	136	-0.02711	0.06477	0.001305	-0.4185	0.6763
	1	1.48019	48018868	138	-0.05294	0.07131	0.004035	-0.7423	0.4592
	1	1.4809	48089694	133	-0.03229	0.06134	0.002111	-0.5265	0.5994
	1	1.48105	48104861	142	-0.004517	0.05051	5.712e-05	-0.08943	0.9289
	1	1.48117	48116553	131	-0.02485	0.04922	0.001971	-0.5048	0.6146
	1	1.48137	48137235	138	0.01481	0.06592	0.0003713	0.2247	0.8225
	1	1.48216	48215759	131	-0.02386	0.05839	0.001293	-0.4087	0.6834
	1	1.4824	48239545	133	-0.03244	0.05618	0.002539	-0.5774	0.5646
	1	1.48251	48250677	136	-0.04297	0.05406	0.004693	-0.7949	0.4281
	1	1.48275	48274777	132	-0.01415	0.05377	0.0005325	-0.2632	0.7928
	1	1.48285	48285009	133	0.0225	0.06069	0.001048	0.3707	0.7115
	1	1.48305	48305333	132	-0.008432	0.05339	0.0001918	-0.1579	0.8747
	1	1.48454	48454235	137	-0.01832	0.04904	0.001033	-0.3736	0.7093
	1	1.48457	48457283	134	-0.01933	0.04902	0.001177	-0.3943	0.694
	1	1.4859	48589923	133	-0.06247	0.06426	0.007164	-0.9722	0.3327
	1	1.48597	48597127	138	-0.03794	0.04942	0.004315	-0.7677	0.444
	1	1.48605	48604764	132	-0.04634	0.05137	0.00622	-0.902	0.3687
	1	1.4865	48650264	135	-0.03115	0.0616	0.001919	-0.5057	0.6139
	1	1.48674	48673578	139	-0.05899	0.07141	0.004956	-0.8261	0.4102
	1	1.48734	48733552	130	-0.01715	0.05428	0.0007797	-0.316	0.7525
	1	1.48807	48806779	135	-0.03853	0.06098	0.002993	-0.6318	0.5286
	1	1.48813	48813349	137	-0.02817	0.06127	0.001563	-0.4597	0.6465
	1	1.48836	48836083	136	-0.02615	0.07476	0.0009122	-0.3498	0.727
	1	1.48859	48858973	135	-0.01732	0.04907	0.0009355	-0.3529	0.7247
	1	1.4888	48880248	136	-0.02467	0.04656	0.00209	-0.5298	0.5972
	1	1.48903	48903097	134	-0.06974	0.08184	0.005472	-0.8522	0.3956
	1	1.48935	48935114	135	-0.0337	0.04926	0.003506	-0.684	0.4951
	1	1.48958	48958274	139	-0.06855	0.06452	0.008174	-1.063	0.2899
	1	1.48962	48961785	137	-0.06583	0.06724	0.00705	-0.979	0.3293
	1	1.48962	48961954	131	-0.05554	0.06403	0.005799	-0.8675	0.3873
	1	1.49008	49007516	129	-0.05743	0.04966	0.01042	-1.157	0.2496
	1	1.49067	49066955	132	0.003772	0.05172	4.09e-05	0.07292	0.942
	1	1.49096	49095904	137	-0.003442	0.05873	2.545e-05	-0.05861	0.9533
	1	1.49096	49096402	133	0.01589	0.05784	0.000576	0.2748	0.7839
	1	1.49108	49108072	134	-0.004684	0.04661	7.649e-05	-0.1005	0.9201
	1	1.49158	49158154	131	0.05622	0.06322	0.006092	0.8892	0.3755
	1	1.49193	49192824	134	-0.02445	0.04942	0.00185	-0.4947	0.6217
	1	1.49238	49238226	129	-0.0248	0.04953	0.00197	-0.5007	0.6175
	1	1.4928	49280042	132	0.005835	0.04824	0.0001125	0.1209	0.9039
	1	1.49288	49288428	136	0.006276	0.04519	0.0001439	0.1389	0.8898
	1	1.49292	49292375	134	0.002577	0.04582	2.397e-05	0.05625	0.9552
	1	1.49298	49297876	129	0.04592	0.06234	0.004253	0.7365	0.4628
	1	1.49308	49308387	133	-0.06928	0.06651	0.008215	-1.042	0.2995
	1	1.49332	49332370	136	-0.003032	0.05205	2.532e-05	-0.05825	0.9536
	1	1.49343	49342830	136	-0.06544	0.06612	0.007256	-0.9896	0.3241
	1	1.49351	49350941	132	0.02106	0.0586	0.0009924	0.3594	0.7199
	1	1.49375	49375431	130	0.005395	0.05274	8.174e-05	0.1023	0.9187
	1	1.4939	49389981	139	0.07525	0.0624	0.01051	1.206	0.2299
	1	1.49415	49414842	138	-0.08604	0.08338	0.007768	-1.032	0.304
	1	1.49432	49432068	131	0.04646	0.05807	0.004939	0.8002	0.4251
	1	1.49464	49463860	130	0.0106	0.05019	0.0003483	0.2112	0.8331
	1	1.49474	49473578	131	0.08441	0.05219	0.01988	1.617	0.1082
	1	1.49498	49498452	137	0.003118	0.04807	3.117e-05	0.06487	0.9484
	1	1.49502	49501742	131	0.0273	0.04973	0.002331	0.549	0.5839
	1	1.49526	49526248	135	0.04678	0.05754	0.004944	0.8129	0.4177
	1	1.49589	49588960	137	-0.05839	0.05152	0.009425	-1.133	0.2591
	1	1.49617	49616517	132	-0.1415	0.06781	0.0324	-2.086	0.0389
	1	1.49708	49707722	135	-0.06086	0.05025	0.01091	-1.211	0.228
	1	1.49726	49726148	131	-0.06782	0.06367	0.008719	-1.065	0.2888
	1	1.4973	49730069	129	0.03416	0.05175	0.00342	0.6602	0.5103
	1	1.49766	49766307	138	-0.004093	0.04911	5.107e-05	-0.08334	0.9337
	1	1.49789	49788620	136	0.02242	0.04976	0.001513	0.4506	0.653
	1	1.49808	49808393	139	0.01423	0.06468	0.000353	0.22	0.8262
	1	1.49813	49812600	139	-0.02473	0.0586	0.001298	-0.422	0.6737
	1	1.49813	49813277	136	-0.00173	0.05809	6.618e-06	-0.02978	0.9763
	1	1.49832	49831701	142	-0.03237	0.05816	0.002208	-0.5566	0.5787
	1	1.49875	49874871	133	0.00641	0.05889	9.043e-05	0.1088	0.9135
	1	1.49914	49913973	129	-0.02545	0.05485	0.001692	-0.4639	0.6435
	1	1.49927	49927154	134	0.006359	0.05837	8.989e-05	0.1089	0.9134
	1	1.49939	49938509	133	-0.1028	0.05603	0.02504	-1.834	0.06891
	1	1.49979	49978639	133	0.04722	0.05025	0.006697	0.9398	0.3491
	1	1.4999	49989634	134	-0.02446	0.05127	0.001721	-0.4771	0.6341
	1	1.5001	50009545	131	0.05699	0.05888	0.007211	0.968	0.3349
	1	1.50038	50038109	131	-0.0899	0.06935	0.01286	-1.296	0.1972
	1	1.50045	50044617	138	-0.0205	0.05637	0.0009721	-0.3638	0.7166
	1	1.50048	50048163	138	-0.09619	0.06757	0.01468	-1.424	0.1569
	1	1.50068	50068157	135	0.02286	0.06408	0.0009562	0.3568	0.7218
	1	1.50085	50085320	138	0.09608	0.05331	0.02333	1.802	0.07369
	1	1.50086	50086254	137	-0.1181	0.053	0.03551	-2.229	0.02745
	1	1.50101	50100871	135	-0.1056	0.05411	0.02783	-1.951	0.05313
	1	1.50111	50110989	136	0.02123	0.0494	0.001377	0.4298	0.668
	1	1.5013	50129960	137	0.0561	0.04934	0.009486	1.137	0.2575
	1	1.50134	50133644	138	-0.07084	0.0583	0.01074	-1.215	0.2265
	1	1.50215	50214767	131	-0.01643	0.05186	0.0007774	-0.3168	0.7519
	1	1.50234	50233925	136	0.02168	0.05379	0.001211	0.403	0.6876
	1	1.50273	50272515	129	0.06445	0.05097	0.01243	1.265	0.2083
	1	1.50289	50289032	133	0.06478	0.0513	0.01202	1.263	0.2089
	1	1.50294	50294447	137	0.06123	0.04964	0.01114	1.233	0.2196
	1	1.50342	50341601	130	-0.1151	0.0546	0.03353	-2.107	0.03704
	1	1.50362	50362326	134	0.07023	0.05021	0.01461	1.399	0.1642
	1	1.50376	50376434	135	-0.1618	0.07142	0.03714	-2.265	0.02512
	1	1.50395	50394574	133	-0.2047	0.07155	0.05881	-2.861	0.004917
	1	1.50399	50398687	131	-0.03065	0.05602	0.002315	-0.5471	0.5852
	1	1.50415	50415282	133	-0.02982	0.05546	0.002202	-0.5376	0.5917
	1	1.50447	50447348	136	-0.1739	0.0701	0.0439	-2.48	0.01436
	1	1.50508	50507721	138	0.003278	0.08019	1.228e-05	0.04087	0.9675
	1	1.50591	50590735	138	0.0929	0.05244	0.02256	1.772	0.07868
	1	1.50592	50592295	138	-0.04926	0.06512	0.004191	-0.7565	0.4506
	1	1.50621	50621151	137	0.07281	0.05166	0.01451	1.41	0.161
	1	1.50629	50629043	136	-0.0984	0.04953	0.02861	-1.987	0.04899
	1	1.50631	50631122	136	-0.08875	0.04923	0.02368	-1.803	0.07366
	1	1.50648	50647657	136	-0.1061	0.04967	0.03293	-2.136	0.03448
	1	1.50654	50654295	133	-0.108	0.05608	0.02752	-1.925	0.05637
	1	1.5068	50679929	134	-0.08167	0.04967	0.02007	-1.644	0.1025
	1	1.50686	50686285	141	-0.07297	0.07989	0.005966	-0.9134	0.3626
	1	1.50709	50709080	134	0.05289	0.05719	0.006437	0.9248	0.3568
	1	1.50738	50738401	137	0.01921	0.05045	0.001073	0.3808	0.7039
	1	1.50745	50744859	139	0.01306	0.04778	0.0005449	0.2733	0.785
	1	1.50767	50766645	136	-0.06769	0.0754	0.005978	-0.8977	0.3709
	1	1.50778	50778492	137	-0.02793	0.07539	0.001015	-0.3704	0.7116
	1	1.50795	50794763	136	-0.0587	0.0747	0.004587	-0.7858	0.4334
	1	1.50802	50801975	131	-0.05711	0.07812	0.004126	-0.7311	0.4661
	1	1.50817	50816917	134	-0.04259	0.07393	0.002508	-0.5761	0.5655
	1	1.50828	50827732	137	-0.01908	0.06965	0.0005558	-0.274	0.7845
	1	1.50839	50839462	134	-0.01916	0.08117	0.0004219	-0.2361	0.8138
	1	1.5084	50839762	134	-0.04879	0.0679	0.003896	-0.7185	0.4737
	1	1.50862	50861765	133	-0.009431	0.0814	0.0001025	-0.1159	0.9079
	1	1.50892	50891774	132	-0.01646	0.08247	0.0003062	-0.1995	0.8421
	1	1.50942	50942058	133	-0.1038	0.05964	0.02258	-1.74	0.08426
	1	1.50964	50964043	133	-0.1005	0.0586	0.02195	-1.715	0.08875
	1	1.50974	50974072	137	-0.1318	0.05801	0.03683	-2.272	0.02467
	1	1.50984	50983572	129	-0.1393	0.07547	0.02613	-1.846	0.06722
	1	1.50992	50991708	137	-0.08654	0.05746	0.01652	-1.506	0.1344
	1	1.50995	50994782	135	-0.1471	0.06566	0.03634	-2.24	0.02678
	1	1.51025	51025331	135	-0.1205	0.05808	0.03133	-2.074	0.04
	1	1.5103	51030162	134	-0.1069	0.07004	0.01735	-1.526	0.1293
	1	1.51047	51046984	136	-0.1329	0.05791	0.03781	-2.295	0.02331
	1	1.51062	51062168	136	-0.1108	0.05826	0.02628	-1.902	0.05935
	1	1.51064	51064244	134	-0.1107	0.05876	0.02619	-1.884	0.06175
	1	1.51076	51075972	133	-0.09368	0.05788	0.01961	-1.619	0.1079
	1	1.5109	51089943	131	-0.02088	0.06404	0.0008237	-0.3261	0.7449
	1	1.51102	51102278	131	-0.1177	0.05875	0.03019	-2.004	0.04719
	1	1.51205	51204611	131	0.06652	0.04815	0.01458	1.381	0.1695
	1	1.5122	51219606	136	0.07601	0.04816	0.01825	1.578	0.1169
	1	1.51241	51240913	137	-0.09604	0.05303	0.02372	-1.811	0.07236
	1	1.51265	51264597	134	-0.03898	0.06121	0.003063	-0.6368	0.5254
	1	1.51337	51337292	134	-0.1188	0.07546	0.01844	-1.575	0.1177
	1	1.51361	51361043	132	-0.009409	0.04866	0.0002875	-0.1934	0.847
	1	1.51383	51383020	130	-0.02417	0.04698	0.002063	-0.5144	0.6078
	1	1.51392	51392053	137	-0.007618	0.04605	0.0002027	-0.1654	0.8689
	1	1.5144	51440346	133	-0.03517	0.05151	0.003546	-0.6828	0.4959
	1	1.51445	51444521	130	-0.04137	0.05151	0.005015	-0.8032	0.4233
	1	1.51475	51474906	134	-0.1128	0.05792	0.02791	-1.947	0.05367
	1	1.51485	51485232	136	-0.105	0.05595	0.0256	-1.876	0.06281
	1	1.51489	51489312	136	-0.07401	0.05264	0.01454	-1.406	0.1621
	1	1.51508	51507843	138	-0.07862	0.05255	0.01619	-1.496	0.137
	1	1.51569	51569180	134	-0.04268	0.06229	0.003543	-0.6851	0.4945
	1	1.5157	51569929	135	-0.009772	0.06151	0.0001897	-0.1589	0.874
	1	1.51574	51574252	135	-0.03147	0.05446	0.002504	-0.5778	0.5644
	1	1.51628	51628432	133	-0.04904	0.05019	0.007237	-0.9772	0.3303
	1	1.51641	51641056	132	-0.04024	0.05113	0.004742	-0.787	0.4327
	1	1.51704	51703638	132	-0.06989	0.04775	0.01621	-1.464	0.1457
	1	1.51716	51716118	133	-0.07322	0.04697	0.01821	-1.559	0.1215
	1	1.51719	51719212	134	-0.08439	0.06888	0.01124	-1.225	0.2227
	1	1.51764	51764360	130	0.06752	0.04953	0.01431	1.363	0.1752
[truncated: 77,033 more rows]
