# Supplementary material for: De-novo and genome-wide meta-analyses identify a risk haplotype for congenital sensorineural deafness in Dalmatian dogs
Source: Sci Rep. 2022 Sep 14;12:15439. doi: 10.1038/s41598-022-19535-4 (PMC9474838; doi:10.1038/s41598-022-19535-4)
Supplement: Supplementary file 6 — Supplementary Table S3. [file 41598_2022_19535_MOESM6_ESM.xlsx]

## Sheet: Table_S3
##fileformat=VCFv4.2
##FILTER=<ID=PASS,Description="All filters passed">
##samtoolsVersion=1.6+htslib-1.6
##samtoolsCommand=samtools mpileup -D -g -f canfam4.fasta 70_MITF_CF4.sorted.bam 71_MITF_CF4.sorted.bam 79_MITF_CF4.sorted.bam 80_MITF_CF4.sorted.bam 91_MITF_CF4.sorted.bam 131_MITF_CF4.sorted.bam 3360_MITF_CF4.sorted.bam
##reference=file://canfam4.fasta
##contig=<ID=chr1,length=123556469>
##contig=<ID=chr10,length=70643054>
##contig=<ID=chr11,length=74805798>
##contig=<ID=chr12,length=72970719>
##contig=<ID=chr13,length=64299765>
##contig=<ID=chr14,length=61112200>
##contig=<ID=chr15,length=64676183>
##contig=<ID=chr16,length=60362399>
##contig=<ID=chr17,length=65088165>
##contig=<ID=chr18,length=56472973>
##contig=<ID=chr19,length=55516201>
##contig=<ID=chr2,length=84979418>
##contig=<ID=chr20,length=58627490>
##contig=<ID=chr21,length=51742555>
##contig=<ID=chr22,length=61573679>
##contig=<ID=chr23,length=53134997>
##contig=<ID=chr24,length=48566227>
##contig=<ID=chr25,length=51730745>
##contig=<ID=chr26,length=39257614>
##contig=<ID=chr27,length=46662488>
##contig=<ID=chr28,length=41733330>
##contig=<ID=chr29,length=42517134>
##contig=<ID=chr3,length=92479059>
##contig=<ID=chr30,length=40643782>
##contig=<ID=chr31,length=39901454>
##contig=<ID=chr32,length=40225481>
##contig=<ID=chr33,length=32139216>
##contig=<ID=chr34,length=42397973>
##contig=<ID=chr35,length=28051305>
##contig=<ID=chr36,length=31223415>
##contig=<ID=chr37,length=30785915>
##contig=<ID=chr38,length=24803098>
##contig=<ID=chr4,length=89535178>
##contig=<ID=chr5,length=89562946>
##contig=<ID=chr6,length=78113029>
##contig=<ID=chr7,length=81081596>
##contig=<ID=chr8,length=76405709>
##contig=<ID=chr9,length=61171909>
##contig=<ID=chrM,length=16728>
##contig=<ID=chrUn_JAAHUQ010000408v1,length=41486>
##contig=<ID=chrUn_JAAHUQ010000409v1,length=30664>
##contig=<ID=chrUn_JAAHUQ010000410v1,length=30633>
##contig=<ID=chrUn_JAAHUQ010000411v1,length=37465>
##contig=<ID=chrUn_JAAHUQ010000412v1,length=30618>
##contig=<ID=chrUn_JAAHUQ010000413v1,length=30659>
##contig=<ID=chrUn_JAAHUQ010000414v1,length=30734>
##contig=<ID=chrUn_JAAHUQ010000415v1,length=30577>
##contig=<ID=chrUn_JAAHUQ010000416v1,length=30507>
##contig=<ID=chrUn_JAAHUQ010000417v1,length=30386>
##contig=<ID=chrUn_JAAHUQ010000418v1,length=48131>
##contig=<ID=chrUn_JAAHUQ010000419v1,length=30413>
##contig=<ID=chrUn_JAAHUQ010000420v1,length=30367>
##contig=<ID=chrUn_JAAHUQ010000423v1,length=30302>
##contig=<ID=chrUn_JAAHUQ010000424v1,length=30241>
##contig=<ID=chrUn_JAAHUQ010000425v1,length=30297>
##contig=<ID=chrUn_JAAHUQ010000426v1,length=30256>
##contig=<ID=chrUn_JAAHUQ010000427v1,length=30283>
##contig=<ID=chrUn_JAAHUQ010000428v1,length=47980>
##contig=<ID=chrUn_JAAHUQ010000429v1,length=30137>
##contig=<ID=chrUn_JAAHUQ010000430v1,length=30229>
##contig=<ID=chrUn_JAAHUQ010000431v1,length=30124>
##contig=<ID=chrUn_JAAHUQ010000432v1,length=30031>
##contig=<ID=chrUn_JAAHUQ010000433v1,length=30110>
##contig=<ID=chrUn_JAAHUQ010000434v1,length=30427>
##contig=<ID=chrUn_JAAHUQ010000435v1,length=30091>
##contig=<ID=chrUn_JAAHUQ010000436v1,length=30055>
##contig=<ID=chrUn_JAAHUQ010000437v1,length=30046>
##contig=<ID=chrUn_JAAHUQ010000438v1,length=47909>
##contig=<ID=chrUn_JAAHUQ010000439v1,length=68711>
##contig=<ID=chrUn_JAAHUQ010000440v1,length=48882>
##contig=<ID=chrUn_JAAHUQ010000441v1,length=32833>
##contig=<ID=chrUn_JAAHUQ010000442v1,length=29860>
##contig=<ID=chrUn_JAAHUQ010000443v1,length=29765>
##contig=<ID=chrUn_JAAHUQ010000444v1,length=29808>
##contig=<ID=chrUn_JAAHUQ010000445v1,length=29807>
##contig=<ID=chrUn_JAAHUQ010000446v1,length=31027>
##contig=<ID=chrUn_JAAHUQ010000447v1,length=29740>
##contig=<ID=chrUn_JAAHUQ010000448v1,length=29639>
##contig=<ID=chrUn_JAAHUQ010000449v1,length=47858>
##contig=<ID=chrUn_JAAHUQ010000450v1,length=29720>
##contig=<ID=chrUn_JAAHUQ010000451v1,length=30094>
##contig=<ID=chrUn_JAAHUQ010000452v1,length=32463>
##contig=<ID=chrUn_JAAHUQ010000453v1,length=29704>
##contig=<ID=chrUn_JAAHUQ010000454v1,length=30629>
##contig=<ID=chrUn_JAAHUQ010000455v1,length=29647>
##contig=<ID=chrUn_JAAHUQ010000456v1,length=29694>
##contig=<ID=chrUn_JAAHUQ010000457v1,length=29747>
##contig=<ID=chrUn_JAAHUQ010000458v1,length=29638>
##contig=<ID=chrUn_JAAHUQ010000459v1,length=29661>
##contig=<ID=chrUn_JAAHUQ010000460v1,length=29562>
##contig=<ID=chrUn_JAAHUQ010000461v1,length=29608>
##contig=<ID=chrUn_JAAHUQ010000462v1,length=29553>
##contig=<ID=chrUn_JAAHUQ010000463v1,length=29573>
##contig=<ID=chrUn_JAAHUQ010000464v1,length=29533>
##contig=<ID=chrUn_JAAHUQ010000465v1,length=29595>
##contig=<ID=chrUn_JAAHUQ010000466v1,length=30471>
##contig=<ID=chrUn_JAAHUQ010000467v1,length=29515>
##contig=<ID=chrUn_JAAHUQ010000468v1,length=29515>
##contig=<ID=chrUn_JAAHUQ010000469v1,length=29535>
##contig=<ID=chrUn_JAAHUQ010000470v1,length=47765>
##contig=<ID=chrUn_JAAHUQ010000471v1,length=29527>
##contig=<ID=chrUn_JAAHUQ010000472v1,length=29525>
##contig=<ID=chrUn_JAAHUQ010000473v1,length=29485>
##contig=<ID=chrUn_JAAHUQ010000474v1,length=29481>
##contig=<ID=chrUn_JAAHUQ010000475v1,length=29445>
##contig=<ID=chrUn_JAAHUQ010000476v1,length=29420>
##contig=<ID=chrUn_JAAHUQ010000477v1,length=29290>
##contig=<ID=chrUn_JAAHUQ010000478v1,length=29364>
##contig=<ID=chrUn_JAAHUQ010000479v1,length=29373>
##contig=<ID=chrUn_JAAHUQ010000480v1,length=29382>
##contig=<ID=chrUn_JAAHUQ010000481v1,length=47924>
##contig=<ID=chrUn_JAAHUQ010000482v1,length=29387>
##contig=<ID=chrUn_JAAHUQ010000483v1,length=29283>
##contig=<ID=chrUn_JAAHUQ010000484v1,length=29219>
##contig=<ID=chrUn_JAAHUQ010000485v1,length=29354>
##contig=<ID=chrUn_JAAHUQ010000486v1,length=35712>
##contig=<ID=chrUn_JAAHUQ010000487v1,length=29170>
##contig=<ID=chrUn_JAAHUQ010000490v1,length=29081>
##contig=<ID=chrUn_JAAHUQ010000491v1,length=47845>
##contig=<ID=chrUn_JAAHUQ010000492v1,length=29076>
##contig=<ID=chrUn_JAAHUQ010000493v1,length=29057>
##contig=<ID=chrUn_JAAHUQ010000494v1,length=28984>
##contig=<ID=chrUn_JAAHUQ010000495v1,length=29016>
##contig=<ID=chrUn_JAAHUQ010000496v1,length=28991>
##contig=<ID=chrUn_JAAHUQ010000497v1,length=28961>
##contig=<ID=chrUn_JAAHUQ010000498v1,length=28944>
##contig=<ID=chrUn_JAAHUQ010000499v1,length=28925>
##contig=<ID=chrUn_JAAHUQ010000500v1,length=29320>
##contig=<ID=chrUn_JAAHUQ010000501v1,length=28888>
##contig=<ID=chrUn_JAAHUQ010000502v1,length=47806>
##contig=<ID=chrUn_JAAHUQ010000503v1,length=28873>
##contig=<ID=chrUn_JAAHUQ010000504v1,length=28793>
##contig=<ID=chrUn_JAAHUQ010000505v1,length=28811>
##contig=<ID=chrUn_JAAHUQ010000506v1,length=28764>
##contig=<ID=chrUn_JAAHUQ010000507v1,length=28764>
##contig=<ID=chrUn_JAAHUQ010000508v1,length=28725>
##contig=<ID=chrUn_JAAHUQ010000509v1,length=28679>
##contig=<ID=chrUn_JAAHUQ010000510v1,length=28682>
##contig=<ID=chrUn_JAAHUQ010000511v1,length=31329>
##contig=<ID=chrUn_JAAHUQ010000512v1,length=28804>
##contig=<ID=chrUn_JAAHUQ010000513v1,length=47826>
##contig=<ID=chrUn_JAAHUQ010000514v1,length=28691>
##contig=<ID=chrUn_JAAHUQ010000515v1,length=28760>
##contig=<ID=chrUn_JAAHUQ010000516v1,length=28725>
##contig=<ID=chrUn_JAAHUQ010000517v1,length=28809>
##contig=<ID=chrUn_JAAHUQ010000518v1,length=31468>
##contig=<ID=chrUn_JAAHUQ010000519v1,length=28598>
##contig=<ID=chrUn_JAAHUQ010000520v1,length=31548>
##contig=<ID=chrUn_JAAHUQ010000521v1,length=28728>
##contig=<ID=chrUn_JAAHUQ010000522v1,length=31224>
##contig=<ID=chrUn_JAAHUQ010000523v1,length=28407>
##contig=<ID=chrUn_JAAHUQ010000524v1,length=48076>
##contig=<ID=chrUn_JAAHUQ010000525v1,length=28664>
##contig=<ID=chrUn_JAAHUQ010000526v1,length=28540>
##contig=<ID=chrUn_JAAHUQ010000527v1,length=28477>
##contig=<ID=chrUn_JAAHUQ010000528v1,length=28459>
##contig=<ID=chrUn_JAAHUQ010000529v1,length=28551>
##contig=<ID=chrUn_JAAHUQ010000530v1,length=28407>
##contig=<ID=chrUn_JAAHUQ010000531v1,length=28418>
##contig=<ID=chrUn_JAAHUQ010000532v1,length=28451>
##contig=<ID=chrUn_JAAHUQ010000533v1,length=28336>
##contig=<ID=chrUn_JAAHUQ010000534v1,length=28361>
##contig=<ID=chrUn_JAAHUQ010000535v1,length=47749>
##contig=<ID=chrUn_JAAHUQ010000536v1,length=28369>
##contig=<ID=chrUn_JAAHUQ010000537v1,length=28374>
##contig=<ID=chrUn_JAAHUQ010000538v1,length=28342>
##contig=<ID=chrUn_JAAHUQ010000539v1,length=28240>
##contig=<ID=chrUn_JAAHUQ010000540v1,length=28325>
##contig=<ID=chrUn_JAAHUQ010000541v1,length=28273>
##contig=<ID=chrUn_JAAHUQ010000542v1,length=28281>
##contig=<ID=chrUn_JAAHUQ010000543v1,length=28237>
##contig=<ID=chrUn_JAAHUQ010000544v1,length=28399>
##contig=<ID=chrUn_JAAHUQ010000545v1,length=28286>
##contig=<ID=chrUn_JAAHUQ010000546v1,length=51999>
##contig=<ID=chrUn_JAAHUQ010000547v1,length=28226>
##contig=<ID=chrUn_JAAHUQ010000548v1,length=28180>
##contig=<ID=chrUn_JAAHUQ010000549v1,length=28173>
##contig=<ID=chrUn_JAAHUQ010000550v1,length=28136>
##contig=<ID=chrUn_JAAHUQ010000551v1,length=28081>
##contig=<ID=chrUn_JAAHUQ010000552v1,length=28064>
##contig=<ID=chrUn_JAAHUQ010000553v1,length=31993>
##contig=<ID=chrUn_JAAHUQ010000554v1,length=28021>
##contig=<ID=chrUn_JAAHUQ010000555v1,length=27968>
##contig=<ID=chrUn_JAAHUQ010000556v1,length=27936>
##contig=<ID=chrUn_JAAHUQ010000557v1,length=47849>
##contig=<ID=chrUn_JAAHUQ010000558v1,length=27958>
##contig=<ID=chrUn_JAAHUQ010000559v1,length=27953>
##contig=<ID=chrUn_JAAHUQ010000560v1,length=31875>
##contig=<ID=chrUn_JAAHUQ010000561v1,length=27868>
##contig=<ID=chrUn_JAAHUQ010000562v1,length=27772>
##contig=<ID=chrUn_JAAHUQ010000563v1,length=27787>
##contig=<ID=chrUn_JAAHUQ010000564v1,length=27786>
##contig=<ID=chrUn_JAAHUQ010000565v1,length=27732>
##contig=<ID=chrUn_JAAHUQ010000566v1,length=27768>
##contig=<ID=chrUn_JAAHUQ010000567v1,length=30050>
##contig=<ID=chrUn_JAAHUQ010000568v1,length=47697>
##contig=<ID=chrUn_JAAHUQ010000569v1,length=27763>
##contig=<ID=chrUn_JAAHUQ010000570v1,length=27726>
##contig=<ID=chrUn_JAAHUQ010000571v1,length=31369>
##contig=<ID=chrUn_JAAHUQ010000572v1,length=27734>
##contig=<ID=chrUn_JAAHUQ010000573v1,length=28306>
##contig=<ID=chrUn_JAAHUQ010000574v1,length=27679>
##contig=<ID=chrUn_JAAHUQ010000575v1,length=27640>
##contig=<ID=chrUn_JAAHUQ010000576v1,length=27608>
##contig=<ID=chrUn_JAAHUQ010000577v1,length=27587>
##contig=<ID=chrUn_JAAHUQ010000578v1,length=27604>
##contig=<ID=chrUn_JAAHUQ010000579v1,length=47611>
##contig=<ID=chrUn_JAAHUQ010000580v1,length=27590>
##contig=<ID=chrUn_JAAHUQ010000581v1,length=27498>
##contig=<ID=chrUn_JAAHUQ010000582v1,length=27455>
##contig=<ID=chrUn_JAAHUQ010000583v1,length=27445>
##contig=<ID=chrUn_JAAHUQ010000584v1,length=27434>
##contig=<ID=chrUn_JAAHUQ010000585v1,length=27412>
##contig=<ID=chrUn_JAAHUQ010000586v1,length=27371>
##contig=<ID=chrUn_JAAHUQ010000587v1,length=27446>
##contig=<ID=chrUn_JAAHUQ010000588v1,length=27396>
##contig=<ID=chrUn_JAAHUQ010000589v1,length=27347>
##contig=<ID=chrUn_JAAHUQ010000590v1,length=47460>
##contig=<ID=chrUn_JAAHUQ010000591v1,length=27351>
##contig=<ID=chrUn_JAAHUQ010000592v1,length=27418>
##contig=<ID=chrUn_JAAHUQ010000593v1,length=30604>
##contig=<ID=chrUn_JAAHUQ010000594v1,length=27300>
##contig=<ID=chrUn_JAAHUQ010000595v1,length=27253>
##contig=<ID=chrUn_JAAHUQ010000596v1,length=76941>
##contig=<ID=chrUn_JAAHUQ010000597v1,length=27338>
##contig=<ID=chrUn_JAAHUQ010000598v1,length=27201>
##contig=<ID=chrUn_JAAHUQ010000599v1,length=27210>
##contig=<ID=chrUn_JAAHUQ010000600v1,length=27149>
##contig=<ID=chrUn_JAAHUQ010000601v1,length=47644>
##contig=<ID=chrUn_JAAHUQ010000602v1,length=364606>
##contig=<ID=chrUn_JAAHUQ010000603v1,length=27170>
##contig=<ID=chrUn_JAAHUQ010000604v1,length=27046>
##contig=<ID=chrUn_JAAHUQ010000605v1,length=26975>
##contig=<ID=chrUn_JAAHUQ010000606v1,length=26979>
##contig=<ID=chrUn_JAAHUQ010000607v1,length=27081>
##contig=<ID=chrUn_JAAHUQ010000608v1,length=26905>
##contig=<ID=chrUn_JAAHUQ010000609v1,length=47596>
##contig=<ID=chrUn_JAAHUQ010000610v1,length=60043>
##contig=<ID=chrUn_JAAHUQ010000611v1,length=26925>
##contig=<ID=chrUn_JAAHUQ010000612v1,length=26786>
##contig=<ID=chrUn_JAAHUQ010000613v1,length=26781>
##contig=<ID=chrUn_JAAHUQ010000614v1,length=26884>
##contig=<ID=chrUn_JAAHUQ010000615v1,length=26714>
##contig=<ID=chrUn_JAAHUQ010000616v1,length=26307>
##contig=<ID=chrUn_JAAHUQ010000617v1,length=26728>
##contig=<ID=chrUn_JAAHUQ010000618v1,length=26780>
##contig=<ID=chrUn_JAAHUQ010000619v1,length=26693>
##contig=<ID=chrUn_JAAHUQ010000620v1,length=26695>
##contig=<ID=chrUn_JAAHUQ010000621v1,length=26666>
##contig=<ID=chrUn_JAAHUQ010000622v1,length=26605>
##contig=<ID=chrUn_JAAHUQ010000623v1,length=26574>
##contig=<ID=chrUn_JAAHUQ010000624v1,length=26656>
##contig=<ID=chrUn_JAAHUQ010000625v1,length=26573>
##contig=<ID=chrUn_JAAHUQ010000626v1,length=26572>
##contig=<ID=chrUn_JAAHUQ010000627v1,length=26556>
##contig=<ID=chrUn_JAAHUQ010000628v1,length=47507>
##contig=<ID=chrUn_JAAHUQ010000629v1,length=26520>
##contig=<ID=chrUn_JAAHUQ010000630v1,length=26493>
##contig=<ID=chrUn_JAAHUQ010000631v1,length=46846>
##contig=<ID=chrUn_JAAHUQ010000632v1,length=26441>
##contig=<ID=chrUn_JAAHUQ010000633v1,length=28993>
##contig=<ID=chrUn_JAAHUQ010000634v1,length=26605>
##contig=<ID=chrUn_JAAHUQ010000635v1,length=26428>
##contig=<ID=chrUn_JAAHUQ010000636v1,length=26459>
##contig=<ID=chrUn_JAAHUQ010000637v1,length=26398>
##contig=<ID=chrUn_JAAHUQ010000638v1,length=47505>
##contig=<ID=chrUn_JAAHUQ010000639v1,length=26377>
##contig=<ID=chrUn_JAAHUQ010000640v1,length=50079>
##contig=<ID=chrUn_JAAHUQ010000641v1,length=29468>
##contig=<ID=chrUn_JAAHUQ010000642v1,length=26209>
##contig=<ID=chrUn_JAAHUQ010000643v1,length=26243>
##contig=<ID=chrUn_JAAHUQ010000644v1,length=30827>
##contig=<ID=chrUn_JAAHUQ010000645v1,length=26195>
##contig=<ID=chrUn_JAAHUQ010000646v1,length=26148>
##contig=<ID=chrUn_JAAHUQ010000647v1,length=26152>
##contig=<ID=chrUn_JAAHUQ010000648v1,length=26162>
##contig=<ID=chrUn_JAAHUQ010000649v1,length=47509>
##contig=<ID=chrUn_JAAHUQ010000650v1,length=26106>
##contig=<ID=chrUn_JAAHUQ010000651v1,length=26092>
##contig=<ID=chrUn_JAAHUQ010000652v1,length=26267>
##contig=<ID=chrUn_JAAHUQ010000653v1,length=26054>
##contig=<ID=chrUn_JAAHUQ010000654v1,length=25996>
##contig=<ID=chrUn_JAAHUQ010000655v1,length=26020>
##contig=<ID=chrUn_JAAHUQ010000656v1,length=25960>
##contig=<ID=chrUn_JAAHUQ010000657v1,length=30808>
##contig=<ID=chrUn_JAAHUQ010000658v1,length=25908>
##contig=<ID=chrUn_JAAHUQ010000659v1,length=25909>
##contig=<ID=chrUn_JAAHUQ010000660v1,length=47464>
##contig=<ID=chrUn_JAAHUQ010000661v1,length=25795>
##contig=<ID=chrUn_JAAHUQ010000662v1,length=25940>
##contig=<ID=chrUn_JAAHUQ010000663v1,length=25909>
##contig=<ID=chrUn_JAAHUQ010000664v1,length=25868>
##contig=<ID=chrUn_JAAHUQ010000665v1,length=25924>
##contig=<ID=chrUn_JAAHUQ010000666v1,length=25877>
##contig=<ID=chrUn_JAAHUQ010000667v1,length=25829>
##contig=<ID=chrUn_JAAHUQ010000668v1,length=25760>
##contig=<ID=chrUn_JAAHUQ010000669v1,length=25776>
##contig=<ID=chrUn_JAAHUQ010000670v1,length=25888>
##contig=<ID=chrUn_JAAHUQ010000671v1,length=47427>
##contig=<ID=chrUn_JAAHUQ010000672v1,length=25790>
##contig=<ID=chrUn_JAAHUQ010000673v1,length=25766>
##contig=<ID=chrUn_JAAHUQ010000674v1,length=25731>
##contig=<ID=chrUn_JAAHUQ010000675v1,length=25779>
##contig=<ID=chrUn_JAAHUQ010000676v1,length=25614>
##contig=<ID=chrUn_JAAHUQ010000677v1,length=25576>
##contig=<ID=chrUn_JAAHUQ010000678v1,length=25576>
##contig=<ID=chrUn_JAAHUQ010000679v1,length=25561>
##contig=<ID=chrUn_JAAHUQ010000680v1,length=32662>
##contig=<ID=chrUn_JAAHUQ010000681v1,length=47377>
##contig=<ID=chrUn_JAAHUQ010000682v1,length=25536>
##contig=<ID=chrUn_JAAHUQ010000683v1,length=26833>
##contig=<ID=chrUn_JAAHUQ010000684v1,length=25480>
##contig=<ID=chrUn_JAAHUQ010000685v1,length=25416>
##contig=<ID=chrUn_JAAHUQ010000686v1,length=27119>
##contig=<ID=chrUn_JAAHUQ010000687v1,length=25337>
##contig=<ID=chrUn_JAAHUQ010000688v1,length=25285>
##contig=<ID=chrUn_JAAHUQ010000689v1,length=35715>
##contig=<ID=chrUn_JAAHUQ010000690v1,length=25256>
##contig=<ID=chrUn_JAAHUQ010000691v1,length=47583>
##contig=<ID=chrUn_JAAHUQ010000692v1,length=26560>
##contig=<ID=chrUn_JAAHUQ010000693v1,length=25488>
##contig=<ID=chrUn_JAAHUQ010000694v1,length=25174>
##contig=<ID=chrUn_JAAHUQ010000695v1,length=25064>
##contig=<ID=chrUn_JAAHUQ010000696v1,length=25549>
##contig=<ID=chrUn_JAAHUQ010000697v1,length=25017>
##contig=<ID=chrUn_JAAHUQ010000698v1,length=25003>
##contig=<ID=chrUn_JAAHUQ010000699v1,length=25006>
##contig=<ID=chrUn_JAAHUQ010000700v1,length=24974>
##contig=<ID=chrUn_JAAHUQ010000701v1,length=47424>
##contig=<ID=chrUn_JAAHUQ010000702v1,length=24936>
##contig=<ID=chrUn_JAAHUQ010000707v1,length=24933>
##contig=<ID=chrUn_JAAHUQ010000708v1,length=24926>
##contig=<ID=chrUn_JAAHUQ010000709v1,length=24970>
##contig=<ID=chrUn_JAAHUQ010000710v1,length=24900>
##contig=<ID=chrUn_JAAHUQ010000711v1,length=66721>
##contig=<ID=chrUn_JAAHUQ010000712v1,length=42548>
##contig=<ID=chrUn_JAAHUQ010000713v1,length=24842>
##contig=<ID=chrUn_JAAHUQ010000714v1,length=47390>
##contig=<ID=chrUn_JAAHUQ010000715v1,length=24781>
##contig=<ID=chrUn_JAAHUQ010000716v1,length=24728>
##contig=<ID=chrUn_JAAHUQ010000717v1,length=254667>
##contig=<ID=chrUn_JAAHUQ010000718v1,length=24718>
##contig=<ID=chrUn_JAAHUQ010000719v1,length=24682>
##contig=<ID=chrUn_JAAHUQ010000720v1,length=24737>
##contig=<ID=chrUn_JAAHUQ010000721v1,length=24680>
##contig=<ID=chrUn_JAAHUQ010000722v1,length=24696>
##contig=<ID=chrUn_JAAHUQ010000723v1,length=24595>
##contig=<ID=chrUn_JAAHUQ010000724v1,length=47291>
##contig=<ID=chrUn_JAAHUQ010000725v1,length=47432>
##contig=<ID=chrUn_JAAHUQ010000726v1,length=25342>
##contig=<ID=chrUn_JAAHUQ010000727v1,length=24598>
##contig=<ID=chrUn_JAAHUQ010000728v1,length=24584>
##contig=<ID=chrUn_JAAHUQ010000729v1,length=24916>
##contig=<ID=chrUn_JAAHUQ010000730v1,length=26961>
##contig=<ID=chrUn_JAAHUQ010000731v1,length=24578>
##contig=<ID=chrUn_JAAHUQ010000732v1,length=25594>
##contig=<ID=chrUn_JAAHUQ010000733v1,length=24595>
##contig=<ID=chrUn_JAAHUQ010000734v1,length=24448>
##contig=<ID=chrUn_JAAHUQ010000735v1,length=47306>
##contig=<ID=chrUn_JAAHUQ010000736v1,length=29227>
##contig=<ID=chrUn_JAAHUQ010000737v1,length=24372>
##contig=<ID=chrUn_JAAHUQ010000738v1,length=24342>
##contig=<ID=chrUn_JAAHUQ010000739v1,length=24324>
##contig=<ID=chrUn_JAAHUQ010000747v1,length=24344>
##contig=<ID=chrUn_JAAHUQ010000748v1,length=24280>
##contig=<ID=chrUn_JAAHUQ010000749v1,length=24240>
##contig=<ID=chrUn_JAAHUQ010000750v1,length=24247>
##contig=<ID=chrUn_JAAHUQ010000751v1,length=28614>
##contig=<ID=chrUn_JAAHUQ010000752v1,length=47278>
##contig=<ID=chrUn_JAAHUQ010000753v1,length=24019>
##contig=<ID=chrUn_JAAHUQ010000754v1,length=24007>
##contig=<ID=chrUn_JAAHUQ010000755v1,length=24052>
##contig=<ID=chrUn_JAAHUQ010000756v1,length=23977>
##contig=<ID=chrUn_JAAHUQ010000760v1,length=23938>
##contig=<ID=chrUn_JAAHUQ010000761v1,length=23896>
##contig=<ID=chrUn_JAAHUQ010000762v1,length=23877>
##contig=<ID=chrUn_JAAHUQ010000763v1,length=47235>
##contig=<ID=chrUn_JAAHUQ010000764v1,length=23819>
##contig=<ID=chrUn_JAAHUQ010000765v1,length=23827>
##contig=<ID=chrUn_JAAHUQ010000766v1,length=23773>
##contig=<ID=chrUn_JAAHUQ010000767v1,length=60287>
##contig=<ID=chrUn_JAAHUQ010000768v1,length=23666>
##contig=<ID=chrUn_JAAHUQ010000769v1,length=23531>
##contig=<ID=chrUn_JAAHUQ010000770v1,length=23520>
##contig=<ID=chrUn_JAAHUQ010000771v1,length=23908>
##contig=<ID=chrUn_JAAHUQ010000772v1,length=32286>
##contig=<ID=chrUn_JAAHUQ010000773v1,length=47213>
##contig=<ID=chrUn_JAAHUQ010000774v1,length=23491>
##contig=<ID=chrUn_JAAHUQ010000775v1,length=23705>
##contig=<ID=chrUn_JAAHUQ010000776v1,length=23455>
##contig=<ID=chrUn_JAAHUQ010000777v1,length=23483>
##contig=<ID=chrUn_JAAHUQ010000778v1,length=23485>
##contig=<ID=chrUn_JAAHUQ010000779v1,length=23405>
##contig=<ID=chrUn_JAAHUQ010000780v1,length=23446>
##contig=<ID=chrUn_JAAHUQ010000781v1,length=23401>
##contig=<ID=chrUn_JAAHUQ010000782v1,length=23410>
##contig=<ID=chrUn_JAAHUQ010000783v1,length=23370>
##contig=<ID=chrUn_JAAHUQ010000784v1,length=47021>
##contig=<ID=chrUn_JAAHUQ010000785v1,length=23378>
##contig=<ID=chrUn_JAAHUQ010000786v1,length=23352>
##contig=<ID=chrUn_JAAHUQ010000789v1,length=23135>
##contig=<ID=chrUn_JAAHUQ010000790v1,length=23040>
##contig=<ID=chrUn_JAAHUQ010000791v1,length=23043>
##contig=<ID=chrUn_JAAHUQ010000792v1,length=225102>
##contig=<ID=chrUn_JAAHUQ010000793v1,length=23058>
##contig=<ID=chrUn_JAAHUQ010000794v1,length=23001>
##contig=<ID=chrUn_JAAHUQ010000795v1,length=22964>
##contig=<ID=chrUn_JAAHUQ010000796v1,length=47148>
##contig=<ID=chrUn_JAAHUQ010000797v1,length=22946>
##contig=<ID=chrUn_JAAHUQ010000798v1,length=22944>
##contig=<ID=chrUn_JAAHUQ010000799v1,length=22944>
##contig=<ID=chrUn_JAAHUQ010000800v1,length=23008>
##contig=<ID=chrUn_JAAHUQ010000801v1,length=28017>
##contig=<ID=chrUn_JAAHUQ010000802v1,length=22989>
##contig=<ID=chrUn_JAAHUQ010000803v1,length=22870>
##contig=<ID=chrUn_JAAHUQ010000804v1,length=22795>
##contig=<ID=chrUn_JAAHUQ010000805v1,length=22806>
##contig=<ID=chrUn_JAAHUQ010000806v1,length=22757>
##contig=<ID=chrUn_JAAHUQ010000807v1,length=47169>
##contig=<ID=chrUn_JAAHUQ010000808v1,length=22770>
##contig=<ID=chrUn_JAAHUQ010000809v1,length=22666>
##contig=<ID=chrUn_JAAHUQ010000810v1,length=22741>
##contig=<ID=chrUn_JAAHUQ010000813v1,length=22603>
##contig=<ID=chrUn_JAAHUQ010000814v1,length=22578>
##contig=<ID=chrUn_JAAHUQ010000815v1,length=22195>
##contig=<ID=chrUn_JAAHUQ010000816v1,length=217820>
##contig=<ID=chrUn_JAAHUQ010000817v1,length=22483>
##contig=<ID=chrUn_JAAHUQ010000818v1,length=22511>
##contig=<ID=chrUn_JAAHUQ010000819v1,length=47149>
##contig=<ID=chrUn_JAAHUQ010000820v1,length=22386>
##contig=<ID=chrUn_JAAHUQ010000821v1,length=22346>
##contig=<ID=chrUn_JAAHUQ010000822v1,length=22336>
##contig=<ID=chrUn_JAAHUQ010000823v1,length=21749>
##contig=<ID=chrUn_JAAHUQ010000824v1,length=22172>
##contig=<ID=chrUn_JAAHUQ010000825v1,length=22651>
##contig=<ID=chrUn_JAAHUQ010000826v1,length=22109>
##contig=<ID=chrUn_JAAHUQ010000827v1,length=22090>
##contig=<ID=chrUn_JAAHUQ010000828v1,length=22053>
##contig=<ID=chrUn_JAAHUQ010000829v1,length=47146>
##contig=<ID=chrUn_JAAHUQ010000830v1,length=22158>
##contig=<ID=chrUn_JAAHUQ010000831v1,length=21889>
##contig=<ID=chrUn_JAAHUQ010000832v1,length=21961>
##contig=<ID=chrUn_JAAHUQ010000833v1,length=21976>
##contig=<ID=chrUn_JAAHUQ010000834v1,length=23878>
##contig=<ID=chrUn_JAAHUQ010000835v1,length=21884>
##contig=<ID=chrUn_JAAHUQ010000836v1,length=21966>
##contig=<ID=chrUn_JAAHUQ010000837v1,length=21960>
##contig=<ID=chrUn_JAAHUQ010000838v1,length=21850>
##contig=<ID=chrUn_JAAHUQ010000839v1,length=47196>
##contig=<ID=chrUn_JAAHUQ010000840v1,length=21792>
##contig=<ID=chrUn_JAAHUQ010000841v1,length=21734>
##contig=<ID=chrUn_JAAHUQ010000842v1,length=21700>
##contig=<ID=chrUn_JAAHUQ010000843v1,length=21651>
##contig=<ID=chrUn_JAAHUQ010000844v1,length=21678>
##contig=<ID=chrUn_JAAHUQ010000845v1,length=21651>
##contig=<ID=chrUn_JAAHUQ010000846v1,length=21592>
##contig=<ID=chrUn_JAAHUQ010000847v1,length=21507>
##contig=<ID=chrUn_JAAHUQ010000848v1,length=21466>
##contig=<ID=chrUn_JAAHUQ010000849v1,length=21459>
##contig=<ID=chrUn_JAAHUQ010000850v1,length=47174>
##contig=<ID=chrUn_JAAHUQ010000851v1,length=21390>
##contig=<ID=chrUn_JAAHUQ010000852v1,length=21384>
##contig=<ID=chrUn_JAAHUQ010000853v1,length=21514>
##contig=<ID=chrUn_JAAHUQ010000854v1,length=21402>
##contig=<ID=chrUn_JAAHUQ010000855v1,length=21354>
##contig=<ID=chrUn_JAAHUQ010000856v1,length=21255>
##contig=<ID=chrUn_JAAHUQ010000857v1,length=21244>
##contig=<ID=chrUn_JAAHUQ010000858v1,length=32191>
##contig=<ID=chrUn_JAAHUQ010000859v1,length=21704>
##contig=<ID=chrUn_JAAHUQ010000860v1,length=237109>
##contig=<ID=chrUn_JAAHUQ010000861v1,length=47071>
##contig=<ID=chrUn_JAAHUQ010000862v1,length=38389>
##contig=<ID=chrUn_JAAHUQ010000863v1,length=21035>
##contig=<ID=chrUn_JAAHUQ010000864v1,length=21084>
##contig=<ID=chrUn_JAAHUQ010000865v1,length=26137>
##contig=<ID=chrUn_JAAHUQ010000866v1,length=21035>
##contig=<ID=chrUn_JAAHUQ010000867v1,length=20952>
##contig=<ID=chrUn_JAAHUQ010000868v1,length=22649>
##contig=<ID=chrUn_JAAHUQ010000869v1,length=20808>
##contig=<ID=chrUn_JAAHUQ010000874v1,length=47050>
##contig=<ID=chrUn_JAAHUQ010000875v1,length=20807>
##contig=<ID=chrUn_JAAHUQ010000876v1,length=20829>
##contig=<ID=chrUn_JAAHUQ010000877v1,length=21357>
##contig=<ID=chrUn_JAAHUQ010000878v1,length=20679>
##contig=<ID=chrUn_JAAHUQ010000879v1,length=20673>
##contig=<ID=chrUn_JAAHUQ010000880v1,length=20599>
##contig=<ID=chrUn_JAAHUQ010000881v1,length=20569>
##contig=<ID=chrUn_JAAHUQ010000882v1,length=20530>
##contig=<ID=chrUn_JAAHUQ010000883v1,length=20525>
##contig=<ID=chrUn_JAAHUQ010000884v1,length=55408>
##contig=<ID=chrUn_JAAHUQ010000887v1,length=20479>
##contig=<ID=chrUn_JAAHUQ010000888v1,length=22526>
##contig=<ID=chrUn_JAAHUQ010000889v1,length=20384>
##contig=<ID=chrUn_JAAHUQ010000890v1,length=20326>
##contig=<ID=chrUn_JAAHUQ010000891v1,length=20344>
##contig=<ID=chrUn_JAAHUQ010000892v1,length=20369>
##contig=<ID=chrUn_JAAHUQ010000893v1,length=20303>
##contig=<ID=chrUn_JAAHUQ010000894v1,length=24134>
##contig=<ID=chrUn_JAAHUQ010000895v1,length=20244>
##contig=<ID=chrUn_JAAHUQ010000896v1,length=46926>
##contig=<ID=chrUn_JAAHUQ010000897v1,length=20240>
##contig=<ID=chrUn_JAAHUQ010000900v1,length=20215>
##contig=<ID=chrUn_JAAHUQ010000901v1,length=35856>
##contig=<ID=chrUn_JAAHUQ010000902v1,length=20112>
##contig=<ID=chrUn_JAAHUQ010000903v1,length=20689>
##contig=<ID=chrUn_JAAHUQ010000904v1,length=20118>
##contig=<ID=chrUn_JAAHUQ010000905v1,length=19582>
##contig=<ID=chrUn_JAAHUQ010000906v1,length=19948>
##contig=<ID=chrUn_JAAHUQ010000907v1,length=46885>
##contig=<ID=chrUn_JAAHUQ010000908v1,length=19895>
##contig=<ID=chrUn_JAAHUQ010000909v1,length=20016>
##contig=<ID=chrUn_JAAHUQ010000913v1,length=21461>
##contig=<ID=chrUn_JAAHUQ010000914v1,length=20059>
##contig=<ID=chrUn_JAAHUQ010000915v1,length=19738>
##contig=<ID=chrUn_JAAHUQ010000916v1,length=19696>
##contig=<ID=chrUn_JAAHUQ010000917v1,length=19747>
##contig=<ID=chrUn_JAAHUQ010000918v1,length=19574>
##contig=<ID=chrUn_JAAHUQ010000919v1,length=46858>
##contig=<ID=chrUn_JAAHUQ010000920v1,length=19517>
##contig=<ID=chrUn_JAAHUQ010000921v1,length=19503>
##contig=<ID=chrUn_JAAHUQ010000922v1,length=19496>
##contig=<ID=chrUn_JAAHUQ010000925v1,length=19455>
##contig=<ID=chrUn_JAAHUQ010000926v1,length=19437>
##contig=<ID=chrUn_JAAHUQ010000927v1,length=23251>
##contig=<ID=chrUn_JAAHUQ010000928v1,length=19312>
##contig=<ID=chrUn_JAAHUQ010000929v1,length=27174>
##contig=<ID=chrUn_JAAHUQ010000930v1,length=19302>
##contig=<ID=chrUn_JAAHUQ010000931v1,length=46860>
##contig=<ID=chrUn_JAAHUQ010000932v1,length=19198>
##contig=<ID=chrUn_JAAHUQ010000933v1,length=19423>
##contig=<ID=chrUn_JAAHUQ010000934v1,length=19249>
##contig=<ID=chrUn_JAAHUQ010000935v1,length=19213>
##contig=<ID=chrUn_JAAHUQ010000936v1,length=746366>
##contig=<ID=chrUn_JAAHUQ010000937v1,length=19175>
##contig=<ID=chrUn_JAAHUQ010000938v1,length=19063>
##contig=<ID=chrUn_JAAHUQ010000939v1,length=18980>
##contig=<ID=chrUn_JAAHUQ010000940v1,length=18961>
##contig=<ID=chrUn_JAAHUQ010000941v1,length=65368>
##contig=<ID=chrUn_JAAHUQ010000942v1,length=46835>
##contig=<ID=chrUn_JAAHUQ010000943v1,length=18824>
##contig=<ID=chrUn_JAAHUQ010000944v1,length=18769>
##contig=<ID=chrUn_JAAHUQ010000945v1,length=18718>
##contig=<ID=chrUn_JAAHUQ010000946v1,length=18623>
##contig=<ID=chrUn_JAAHUQ010000947v1,length=18650>
##contig=<ID=chrUn_JAAHUQ010000950v1,length=20708>
##contig=<ID=chrUn_JAAHUQ010000951v1,length=18460>
##contig=<ID=chrUn_JAAHUQ010000952v1,length=18509>
##contig=<ID=chrUn_JAAHUQ010000953v1,length=18438>
##contig=<ID=chrUn_JAAHUQ010000954v1,length=46824>
##contig=<ID=chrUn_JAAHUQ010000955v1,length=18185>
##contig=<ID=chrUn_JAAHUQ010000956v1,length=18256>
##contig=<ID=chrUn_JAAHUQ010000957v1,length=18160>
##contig=<ID=chrUn_JAAHUQ010000958v1,length=18021>
##contig=<ID=chrUn_JAAHUQ010000959v1,length=18120>
##contig=<ID=chrUn_JAAHUQ010000960v1,length=18143>
##contig=<ID=chrUn_JAAHUQ010000964v1,length=18131>
##contig=<ID=chrUn_JAAHUQ010000965v1,length=35626>
##contig=<ID=chrUn_JAAHUQ010000966v1,length=17918>
##contig=<ID=chrUn_JAAHUQ010000967v1,length=46851>
##contig=<ID=chrUn_JAAHUQ010000968v1,length=17929>
##contig=<ID=chrUn_JAAHUQ010000969v1,length=17825>
##contig=<ID=chrUn_JAAHUQ010000970v1,length=17780>
##contig=<ID=chrUn_JAAHUQ010000971v1,length=17754>
##contig=<ID=chrUn_JAAHUQ010000972v1,length=17736>
##contig=<ID=chrUn_JAAHUQ010000973v1,length=17634>
##contig=<ID=chrUn_JAAHUQ010000974v1,length=17502>
##contig=<ID=chrUn_JAAHUQ010000977v1,length=17482>
##contig=<ID=chrUn_JAAHUQ010000978v1,length=17506>
##contig=<ID=chrUn_JAAHUQ010000979v1,length=46777>
##contig=<ID=chrUn_JAAHUQ010000980v1,length=17476>
##contig=<ID=chrUn_JAAHUQ010000981v1,length=17331>
##contig=<ID=chrUn_JAAHUQ010000982v1,length=17540>
##contig=<ID=chrUn_JAAHUQ010000983v1,length=17173>
##contig=<ID=chrUn_JAAHUQ010000984v1,length=23771>
##contig=<ID=chrUn_JAAHUQ010000985v1,length=16847>
##contig=<ID=chrUn_JAAHUQ010000986v1,length=16772>
##contig=<ID=chrUn_JAAHUQ010000987v1,length=22754>
##contig=<ID=chrUn_JAAHUQ010000988v1,length=16754>
##contig=<ID=chrUn_JAAHUQ010000989v1,length=46826>
##contig=<ID=chrUn_JAAHUQ010000990v1,length=18376>
##contig=<ID=chrUn_JAAHUQ010000991v1,length=16399>
##contig=<ID=chrUn_JAAHUQ010000992v1,length=15999>
##contig=<ID=chrUn_JAAHUQ010000993v1,length=15628>
##contig=<ID=chrUn_JAAHUQ010000994v1,length=13084>
##contig=<ID=chrUn_JAAHUQ010001000v1,length=309621>
##contig=<ID=chrUn_JAAHUQ010001008v1,length=46710>
##contig=<ID=chrUn_JAAHUQ010001011v1,length=155061>
##contig=<ID=chrUn_JAAHUQ010001016v1,length=154246>
##contig=<ID=chrUn_JAAHUQ010001017v1,length=153334>
##contig=<ID=chrUn_JAAHUQ010001021v1,length=151163>
##contig=<ID=chrUn_JAAHUQ010001026v1,length=46662>
##contig=<ID=chrUn_JAAHUQ010001033v1,length=146424>
##contig=<ID=chrUn_JAAHUQ010001042v1,length=228915>
##contig=<ID=chrUn_JAAHUQ010001043v1,length=143121>
##contig=<ID=chrUn_JAAHUQ010001044v1,length=292563>
##contig=<ID=chrUn_JAAHUQ010001045v1,length=216915>
##contig=<ID=chrUn_JAAHUQ010001046v1,length=140228>
##contig=<ID=chrUn_JAAHUQ010001049v1,length=138305>
##contig=<ID=chrUn_JAAHUQ010001050v1,length=138537>
##contig=<ID=chrUn_JAAHUQ010001053v1,length=135758>
##contig=<ID=chrUn_JAAHUQ010001054v1,length=134115>
##contig=<ID=chrUn_JAAHUQ010001059v1,length=46714>
##contig=<ID=chrUn_JAAHUQ010001064v1,length=132992>
##contig=<ID=chrUn_JAAHUQ010001065v1,length=131380>
##contig=<ID=chrUn_JAAHUQ010001068v1,length=130062>
##contig=<ID=chrUn_JAAHUQ010001071v1,length=170511>
##contig=<ID=chrUn_JAAHUQ010001072v1,length=127776>
##contig=<ID=chrUn_JAAHUQ010001073v1,length=127070>
##contig=<ID=chrUn_JAAHUQ010001074v1,length=46707>
##contig=<ID=chrUn_JAAHUQ010001084v1,length=122323>
##contig=<ID=chrUn_JAAHUQ010001085v1,length=162336>
##contig=<ID=chrUn_JAAHUQ010001091v1,length=124751>
##contig=<ID=chrUn_JAAHUQ010001092v1,length=48383>
##contig=<ID=chrUn_JAAHUQ010001095v1,length=120141>
##contig=<ID=chrUn_JAAHUQ010001096v1,length=157933>
##contig=<ID=chrUn_JAAHUQ010001100v1,length=116723>
##contig=<ID=chrUn_JAAHUQ010001101v1,length=116578>
##contig=<ID=chrUn_JAAHUQ010001102v1,length=124712>
##contig=<ID=chrUn_JAAHUQ010001103v1,length=164604>
##contig=<ID=chrUn_JAAHUQ010001104v1,length=50905>
##contig=<ID=chrUn_JAAHUQ010001105v1,length=118648>
##contig=<ID=chrUn_JAAHUQ010001106v1,length=113510>
##contig=<ID=chrUn_JAAHUQ010001107v1,length=174413>
##contig=<ID=chrUn_JAAHUQ010001113v1,length=115399>
##contig=<ID=chrUn_JAAHUQ010001114v1,length=112015>
##contig=<ID=chrUn_JAAHUQ010001122v1,length=113416>
##contig=<ID=chrUn_JAAHUQ010001123v1,length=46637>
##contig=<ID=chrUn_JAAHUQ010001124v1,length=109253>
##contig=<ID=chrUn_JAAHUQ010001125v1,length=109296>
##contig=<ID=chrUn_JAAHUQ010001126v1,length=109078>
##contig=<ID=chrUn_JAAHUQ010001127v1,length=108679>
##contig=<ID=chrUn_JAAHUQ010001132v1,length=106297>
##contig=<ID=chrUn_JAAHUQ010001133v1,length=106051>
##contig=<ID=chrUn_JAAHUQ010001134v1,length=104932>
##contig=<ID=chrUn_JAAHUQ010001135v1,length=104797>
##contig=<ID=chrUn_JAAHUQ010001143v1,length=106186>
##contig=<ID=chrUn_JAAHUQ010001146v1,length=178054>
##contig=<ID=chrUn_JAAHUQ010001147v1,length=103649>
##contig=<ID=chrUn_JAAHUQ010001156v1,length=107882>
##contig=<ID=chrUn_JAAHUQ010001159v1,length=46638>
##contig=<ID=chrUn_JAAHUQ010001160v1,length=100374>
##contig=<ID=chrUn_JAAHUQ010001163v1,length=224193>
##contig=<ID=chrUn_JAAHUQ010001164v1,length=100624>
##contig=<ID=chrUn_JAAHUQ010001165v1,length=100122>
##contig=<ID=chrUn_JAAHUQ010001172v1,length=150707>
##contig=<ID=chrUn_JAAHUQ010001178v1,length=96316>
##contig=<ID=chrUn_JAAHUQ010001181v1,length=96088>
##contig=<ID=chrUn_JAAHUQ010001182v1,length=96191>
##contig=<ID=chrUn_JAAHUQ010001183v1,length=238573>
##contig=<ID=chrUn_JAAHUQ010001184v1,length=95684>
##contig=<ID=chrUn_JAAHUQ010001185v1,length=95492>
##contig=<ID=chrUn_JAAHUQ010001188v1,length=95109>
##contig=<ID=chrUn_JAAHUQ010001193v1,length=103585>
##contig=<ID=chrUn_JAAHUQ010001194v1,length=49456>
##contig=<ID=chrUn_JAAHUQ010001195v1,length=93579>
##contig=<ID=chrUn_JAAHUQ010001198v1,length=92091>
##contig=<ID=chrUn_JAAHUQ010001199v1,length=92215>
##contig=<ID=chrUn_JAAHUQ010001202v1,length=91563>
##contig=<ID=chrUn_JAAHUQ010001205v1,length=90063>
##contig=<ID=chrUn_JAAHUQ010001206v1,length=141481>
##contig=<ID=chrUn_JAAHUQ010001207v1,length=89678>
##contig=<ID=chrUn_JAAHUQ010001208v1,length=46619>
##contig=<ID=chrUn_JAAHUQ010001209v1,length=89520>
##contig=<ID=chrUn_JAAHUQ010001210v1,length=89235>
##contig=<ID=chrUn_JAAHUQ010001211v1,length=89233>
##contig=<ID=chrUn_JAAHUQ010001212v1,length=89164>
##contig=<ID=chrUn_JAAHUQ010001216v1,length=266340>
##contig=<ID=chrUn_JAAHUQ010001217v1,length=88533>
##contig=<ID=chrUn_JAAHUQ010001218v1,length=88361>
##contig=<ID=chrUn_JAAHUQ010001219v1,length=88278>
##contig=<ID=chrUn_JAAHUQ010001220v1,length=88131>
##contig=<ID=chrUn_JAAHUQ010001221v1,length=53994>
##contig=<ID=chrUn_JAAHUQ010001225v1,length=87846>
##contig=<ID=chrUn_JAAHUQ010001226v1,length=87807>
##contig=<ID=chrUn_JAAHUQ010001229v1,length=87359>
##contig=<ID=chrUn_JAAHUQ010001230v1,length=87233>
##contig=<ID=chrUn_JAAHUQ010001231v1,length=87191>
##contig=<ID=chrUn_JAAHUQ010001232v1,length=147991>
##contig=<ID=chrUn_JAAHUQ010001233v1,length=87017>
##contig=<ID=chrUn_JAAHUQ010001234v1,length=99116>
##contig=<ID=chrUn_JAAHUQ010001235v1,length=46466>
##contig=<ID=chrUn_JAAHUQ010001236v1,length=125460>
##contig=<ID=chrUn_JAAHUQ010001237v1,length=86297>
##contig=<ID=chrUn_JAAHUQ010001238v1,length=87080>
##contig=<ID=chrUn_JAAHUQ010001239v1,length=135052>
##contig=<ID=chrUn_JAAHUQ010001240v1,length=86074>
##contig=<ID=chrUn_JAAHUQ010001241v1,length=89888>
##contig=<ID=chrUn_JAAHUQ010001244v1,length=85792>
##contig=<ID=chrUn_JAAHUQ010001247v1,length=46419>
##contig=<ID=chrUn_JAAHUQ010001248v1,length=85322>
##contig=<ID=chrUn_JAAHUQ010001249v1,length=161346>
##contig=<ID=chrUn_JAAHUQ010001250v1,length=84627>
##contig=<ID=chrUn_JAAHUQ010001251v1,length=84415>
##contig=<ID=chrUn_JAAHUQ010001252v1,length=84442>
##contig=<ID=chrUn_JAAHUQ010001255v1,length=161414>
##contig=<ID=chrUn_JAAHUQ010001258v1,length=83154>
##contig=<ID=chrUn_JAAHUQ010001259v1,length=133655>
##contig=<ID=chrUn_JAAHUQ010001260v1,length=46389>
##contig=<ID=chrUn_JAAHUQ010001261v1,length=82332>
##contig=<ID=chrUn_JAAHUQ010001262v1,length=82311>
##contig=<ID=chrUn_JAAHUQ010001263v1,length=82422>
##contig=<ID=chrUn_JAAHUQ010001264v1,length=135328>
##contig=<ID=chrUn_JAAHUQ010001265v1,length=82064>
##contig=<ID=chrUn_JAAHUQ010001268v1,length=81121>
##contig=<ID=chrUn_JAAHUQ010001271v1,length=81131>
##contig=<ID=chrUn_JAAHUQ010001272v1,length=46568>
##contig=<ID=chrUn_JAAHUQ010001273v1,length=81110>
##contig=<ID=chrUn_JAAHUQ010001274v1,length=81343>
##contig=<ID=chrUn_JAAHUQ010001275v1,length=107007>
##contig=<ID=chrUn_JAAHUQ010001276v1,length=80303>
##contig=<ID=chrUn_JAAHUQ010001277v1,length=81299>
##contig=<ID=chrUn_JAAHUQ010001278v1,length=80015>
##contig=<ID=chrUn_JAAHUQ010001279v1,length=79727>
##contig=<ID=chrUn_JAAHUQ010001280v1,length=79604>
##contig=<ID=chrUn_JAAHUQ010001281v1,length=79455>
##contig=<ID=chrUn_JAAHUQ010001282v1,length=79426>
##contig=<ID=chrUn_JAAHUQ010001283v1,length=46389>
##contig=<ID=chrUn_JAAHUQ010001284v1,length=79781>
##contig=<ID=chrUn_JAAHUQ010001285v1,length=87743>
##contig=<ID=chrUn_JAAHUQ010001286v1,length=79083>
##contig=<ID=chrUn_JAAHUQ010001287v1,length=78789>
##contig=<ID=chrUn_JAAHUQ010001290v1,length=78631>
##contig=<ID=chrUn_JAAHUQ010001291v1,length=158673>
##contig=<ID=chrUn_JAAHUQ010001294v1,length=78443>
##contig=<ID=chrUn_JAAHUQ010001295v1,length=46407>
##contig=<ID=chrUn_JAAHUQ010001296v1,length=78289>
##contig=<ID=chrUn_JAAHUQ010001299v1,length=80937>
##contig=<ID=chrUn_JAAHUQ010001302v1,length=77223>
##contig=<ID=chrUn_JAAHUQ010001303v1,length=77149>
##contig=<ID=chrUn_JAAHUQ010001304v1,length=136048>
##contig=<ID=chrUn_JAAHUQ010001305v1,length=76970>
##contig=<ID=chrUn_JAAHUQ010001306v1,length=76883>
##contig=<ID=chrUn_JAAHUQ010001307v1,length=76595>
##contig=<ID=chrUn_JAAHUQ010001308v1,length=46375>
##contig=<ID=chrUn_JAAHUQ010001317v1,length=75663>
##contig=<ID=chrUn_JAAHUQ010001318v1,length=75713>
##contig=<ID=chrUn_JAAHUQ010001321v1,length=75078>
##contig=<ID=chrUn_JAAHUQ010001322v1,length=220787>
##contig=<ID=chrUn_JAAHUQ010001325v1,length=75043>
##contig=<ID=chrUn_JAAHUQ010001326v1,length=46349>
##contig=<ID=chrUn_JAAHUQ010001327v1,length=75030>
##contig=<ID=chrUn_JAAHUQ010001328v1,length=74663>
##contig=<ID=chrUn_JAAHUQ010001329v1,length=74941>
##contig=<ID=chrUn_JAAHUQ010001332v1,length=74543>
##contig=<ID=chrUn_JAAHUQ010001336v1,length=74341>
##contig=<ID=chrUn_JAAHUQ010001339v1,length=73669>
##contig=<ID=chrUn_JAAHUQ010001340v1,length=73309>
##contig=<ID=chrUn_JAAHUQ010001341v1,length=94866>
##contig=<ID=chrUn_JAAHUQ010001344v1,length=73223>
##contig=<ID=chrUn_JAAHUQ010001345v1,length=73188>
##contig=<ID=chrUn_JAAHUQ010001346v1,length=73155>
##contig=<ID=chrUn_JAAHUQ010001347v1,length=100545>
##contig=<ID=chrUn_JAAHUQ010001352v1,length=73148>
##contig=<ID=chrUn_JAAHUQ010001355v1,length=72740>
##contig=<ID=chrUn_JAAHUQ010001356v1,length=72594>
##contig=<ID=chrUn_JAAHUQ010001357v1,length=56416>
##contig=<ID=chrUn_JAAHUQ010001360v1,length=82345>
##contig=<ID=chrUn_JAAHUQ010001361v1,length=72536>
##contig=<ID=chrUn_JAAHUQ010001362v1,length=72018>
##contig=<ID=chrUn_JAAHUQ010001363v1,length=72003>
##contig=<ID=chrUn_JAAHUQ010001364v1,length=71942>
##contig=<ID=chrUn_JAAHUQ010001367v1,length=71678>
##contig=<ID=chrUn_JAAHUQ010001368v1,length=71593>
##contig=<ID=chrUn_JAAHUQ010001369v1,length=71580>
##contig=<ID=chrUn_JAAHUQ010001370v1,length=92523>
##contig=<ID=chrUn_JAAHUQ010001371v1,length=71629>
##contig=<ID=chrUn_JAAHUQ010001372v1,length=71812>
##contig=<ID=chrUn_JAAHUQ010001376v1,length=135030>
##contig=<ID=chrUn_JAAHUQ010001379v1,length=71091>
##contig=<ID=chrUn_JAAHUQ010001380v1,length=70961>
##contig=<ID=chrUn_JAAHUQ010001381v1,length=70928>
##contig=<ID=chrUn_JAAHUQ010001382v1,length=71395>
##contig=<ID=chrUn_JAAHUQ010001383v1,length=70919>
##contig=<ID=chrUn_JAAHUQ010001384v1,length=46253>
##contig=<ID=chrUn_JAAHUQ010001385v1,length=70921>
##contig=<ID=chrUn_JAAHUQ010001386v1,length=70807>
##contig=<ID=chrUn_JAAHUQ010001387v1,length=70518>
##contig=<ID=chrUn_JAAHUQ010001396v1,length=70243>
##contig=<ID=chrUn_JAAHUQ010001397v1,length=70363>
##contig=<ID=chrUn_JAAHUQ010001398v1,length=70198>
##contig=<ID=chrUn_JAAHUQ010001399v1,length=46231>
##contig=<ID=chrUn_JAAHUQ010001400v1,length=70134>
##contig=<ID=chrUn_JAAHUQ010001401v1,length=81436>
##contig=<ID=chrUn_JAAHUQ010001402v1,length=70046>
##contig=<ID=chrUn_JAAHUQ010001403v1,length=70368>
##contig=<ID=chrUn_JAAHUQ010001406v1,length=71815>
##contig=<ID=chrUn_JAAHUQ010001407v1,length=69712>
##contig=<ID=chrUn_JAAHUQ010001408v1,length=69689>
##contig=<ID=chrUn_JAAHUQ010001409v1,length=69618>
##contig=<ID=chrUn_JAAHUQ010001412v1,length=46116>
##contig=<ID=chrUn_JAAHUQ010001415v1,length=69156>
##contig=<ID=chrUn_JAAHUQ010001416v1,length=69134>
##contig=<ID=chrUn_JAAHUQ010001417v1,length=69233>
##contig=<ID=chrUn_JAAHUQ010001418v1,length=69069>
##contig=<ID=chrUn_JAAHUQ010001422v1,length=69185>
##contig=<ID=chrUn_JAAHUQ010001423v1,length=70638>
##contig=<ID=chrUn_JAAHUQ010001424v1,length=68922>
##contig=<ID=chrUn_JAAHUQ010001425v1,length=68881>
##contig=<ID=chrUn_JAAHUQ010001426v1,length=46142>
##contig=<ID=chrUn_JAAHUQ010001427v1,length=68562>
##contig=<ID=chrUn_JAAHUQ010001428v1,length=68565>
##contig=<ID=chrUn_JAAHUQ010001435v1,length=68298>
##contig=<ID=chrUn_JAAHUQ010001436v1,length=68284>
##contig=<ID=chrUn_JAAHUQ010001437v1,length=68239>
##contig=<ID=chrUn_JAAHUQ010001438v1,length=67795>
##contig=<ID=chrUn_JAAHUQ010001439v1,length=67540>
##contig=<ID=chrUn_JAAHUQ010001442v1,length=46120>
##contig=<ID=chrUn_JAAHUQ010001443v1,length=67472>
##contig=<ID=chrUn_JAAHUQ010001444v1,length=67739>
##contig=<ID=chrUn_JAAHUQ010001445v1,length=67325>
##contig=<ID=chrUn_JAAHUQ010001446v1,length=112272>
##contig=<ID=chrUn_JAAHUQ010001447v1,length=67180>
##contig=<ID=chrUn_JAAHUQ010001450v1,length=67094>
##contig=<ID=chrUn_JAAHUQ010001451v1,length=66956>
##contig=<ID=chrUn_JAAHUQ010001452v1,length=67108>
##contig=<ID=chrUn_JAAHUQ010001453v1,length=113444>
##contig=<ID=chrUn_JAAHUQ010001454v1,length=46083>
##contig=<ID=chrUn_JAAHUQ010001455v1,length=67036>
##contig=<ID=chrUn_JAAHUQ010001456v1,length=67346>
##contig=<ID=chrUn_JAAHUQ010001459v1,length=66896>
##contig=<ID=chrUn_JAAHUQ010001460v1,length=66888>
##contig=<ID=chrUn_JAAHUQ010001461v1,length=66807>
##contig=<ID=chrUn_JAAHUQ010001462v1,length=66718>
##contig=<ID=chrUn_JAAHUQ010001463v1,length=66763>
##contig=<ID=chrUn_JAAHUQ010001464v1,length=66747>
##contig=<ID=chrUn_JAAHUQ010001465v1,length=46100>
##contig=<ID=chrUn_JAAHUQ010001466v1,length=66674>
##contig=<ID=chrUn_JAAHUQ010001467v1,length=66709>
##contig=<ID=chrUn_JAAHUQ010001468v1,length=66502>
##contig=<ID=chrUn_JAAHUQ010001471v1,length=66154>
##contig=<ID=chrUn_JAAHUQ010001474v1,length=65998>
##contig=<ID=chrUn_JAAHUQ010001475v1,length=66002>
##contig=<ID=chrUn_JAAHUQ010001476v1,length=65662>
##contig=<ID=chrUn_JAAHUQ010001477v1,length=54986>
##contig=<ID=chrUn_JAAHUQ010001478v1,length=65900>
##contig=<ID=chrUn_JAAHUQ010001479v1,length=65831>
##contig=<ID=chrUn_JAAHUQ010001483v1,length=66203>
##contig=<ID=chrUn_JAAHUQ010001484v1,length=65598>
##contig=<ID=chrUn_JAAHUQ010001485v1,length=66388>
##contig=<ID=chrUn_JAAHUQ010001488v1,length=65540>
##contig=<ID=chrUn_JAAHUQ010001489v1,length=65515>
##contig=<ID=chrUn_JAAHUQ010001490v1,length=65398>
##contig=<ID=chrUn_JAAHUQ010001491v1,length=46047>
##contig=<ID=chrUn_JAAHUQ010001494v1,length=65391>
##contig=<ID=chrUn_JAAHUQ010001497v1,length=65519>
##contig=<ID=chrUn_JAAHUQ010001498v1,length=65279>
##contig=<ID=chrUn_JAAHUQ010001501v1,length=65084>
##contig=<ID=chrUn_JAAHUQ010001502v1,length=65179>
##contig=<ID=chrUn_JAAHUQ010001503v1,length=64916>
##contig=<ID=chrUn_JAAHUQ010001506v1,length=46062>
##contig=<ID=chrUn_JAAHUQ010001511v1,length=64439>
##contig=<ID=chrUn_JAAHUQ010001516v1,length=64332>
##contig=<ID=chrUn_JAAHUQ010001517v1,length=64236>
##contig=<ID=chrUn_JAAHUQ010001518v1,length=64311>
##contig=<ID=chrUn_JAAHUQ010001519v1,length=64106>
##contig=<ID=chrUn_JAAHUQ010001520v1,length=64065>
##contig=<ID=chrUn_JAAHUQ010001521v1,length=46069>
##contig=<ID=chrUn_JAAHUQ010001522v1,length=64074>
##contig=<ID=chrUn_JAAHUQ010001525v1,length=63810>
##contig=<ID=chrUn_JAAHUQ010001526v1,length=63737>
##contig=<ID=chrUn_JAAHUQ010001527v1,length=63825>
##contig=<ID=chrUn_JAAHUQ010001528v1,length=63869>
##contig=<ID=chrUn_JAAHUQ010001529v1,length=63726>
##contig=<ID=chrUn_JAAHUQ010001530v1,length=63664>
##contig=<ID=chrUn_JAAHUQ010001531v1,length=63626>
##contig=<ID=chrUn_JAAHUQ010001532v1,length=63633>
##contig=<ID=chrUn_JAAHUQ010001533v1,length=46016>
##contig=<ID=chrUn_JAAHUQ010001534v1,length=63545>
##contig=<ID=chrUn_JAAHUQ010001535v1,length=72055>
##contig=<ID=chrUn_JAAHUQ010001536v1,length=63499>
##contig=<ID=chrUn_JAAHUQ010001537v1,length=63282>
##contig=<ID=chrUn_JAAHUQ010001542v1,length=110623>
##contig=<ID=chrUn_JAAHUQ010001543v1,length=63062>
##contig=<ID=chrUn_JAAHUQ010001546v1,length=62417>
##contig=<ID=chrUn_JAAHUQ010001547v1,length=46075>
##contig=<ID=chrUn_JAAHUQ010001548v1,length=62319>
##contig=<ID=chrUn_JAAHUQ010001549v1,length=62403>
##contig=<ID=chrUn_JAAHUQ010001550v1,length=62291>
##contig=<ID=chrUn_JAAHUQ010001551v1,length=62203>
##contig=<ID=chrUn_JAAHUQ010001552v1,length=62259>
##contig=<ID=chrUn_JAAHUQ010001555v1,length=62187>
##contig=<ID=chrUn_JAAHUQ010001556v1,length=62149>
##contig=<ID=chrUn_JAAHUQ010001557v1,length=62091>
##contig=<ID=chrUn_JAAHUQ010001558v1,length=45934>
##contig=<ID=chrUn_JAAHUQ010001559v1,length=61907>
##contig=<ID=chrUn_JAAHUQ010001562v1,length=61784>
##contig=<ID=chrUn_JAAHUQ010001563v1,length=61621>
##contig=<ID=chrUn_JAAHUQ010001564v1,length=116704>
##contig=<ID=chrUn_JAAHUQ010001565v1,length=61794>
##contig=<ID=chrUn_JAAHUQ010001566v1,length=81529>
##contig=<ID=chrUn_JAAHUQ010001567v1,length=61673>
##contig=<ID=chrUn_JAAHUQ010001568v1,length=61673>
##contig=<ID=chrUn_JAAHUQ010001569v1,length=61615>
##contig=<ID=chrUn_JAAHUQ010001570v1,length=45931>
##contig=<ID=chrUn_JAAHUQ010001571v1,length=61416>
##contig=<ID=chrUn_JAAHUQ010001572v1,length=63554>
##contig=<ID=chrUn_JAAHUQ010001573v1,length=61326>
##contig=<ID=chrUn_JAAHUQ010001574v1,length=61292>
##contig=<ID=chrUn_JAAHUQ010001575v1,length=61317>
##contig=<ID=chrUn_JAAHUQ010001576v1,length=61234>
##contig=<ID=chrUn_JAAHUQ010001577v1,length=61226>
##contig=<ID=chrUn_JAAHUQ010001578v1,length=61191>
##contig=<ID=chrUn_JAAHUQ010001579v1,length=61136>
##contig=<ID=chrUn_JAAHUQ010001580v1,length=92294>
##contig=<ID=chrUn_JAAHUQ010001581v1,length=116766>
##contig=<ID=chrUn_JAAHUQ010001582v1,length=61135>
##contig=<ID=chrUn_JAAHUQ010001583v1,length=67323>
##contig=<ID=chrUn_JAAHUQ010001584v1,length=60752>
##contig=<ID=chrUn_JAAHUQ010001585v1,length=60722>
##contig=<ID=chrUn_JAAHUQ010001586v1,length=60723>
##contig=<ID=chrUn_JAAHUQ010001587v1,length=60655>
##contig=<ID=chrUn_JAAHUQ010001588v1,length=60580>
##contig=<ID=chrUn_JAAHUQ010001589v1,length=60083>
##contig=<ID=chrUn_JAAHUQ010001592v1,length=45882>
##contig=<ID=chrUn_JAAHUQ010001593v1,length=60520>
##contig=<ID=chrUn_JAAHUQ010001594v1,length=60333>
##contig=<ID=chrUn_JAAHUQ010001595v1,length=62288>
##contig=<ID=chrUn_JAAHUQ010001596v1,length=60320>
##contig=<ID=chrUn_JAAHUQ010001601v1,length=60217>
##contig=<ID=chrUn_JAAHUQ010001602v1,length=60285>
##contig=<ID=chrUn_JAAHUQ010001603v1,length=60049>
##contig=<ID=chrUn_JAAHUQ010001604v1,length=60057>
##contig=<ID=chrUn_JAAHUQ010001605v1,length=51880>
##contig=<ID=chrUn_JAAHUQ010001606v1,length=59999>
##contig=<ID=chrUn_JAAHUQ010001607v1,length=60023>
##contig=<ID=chrUn_JAAHUQ010001608v1,length=77119>
##contig=<ID=chrUn_JAAHUQ010001609v1,length=59902>
##contig=<ID=chrUn_JAAHUQ010001610v1,length=59714>
##contig=<ID=chrUn_JAAHUQ010001611v1,length=59799>
##contig=<ID=chrUn_JAAHUQ010001612v1,length=59760>
##contig=<ID=chrUn_JAAHUQ010001613v1,length=59716>
##contig=<ID=chrUn_JAAHUQ010001614v1,length=59653>
##contig=<ID=chrUn_JAAHUQ010001615v1,length=59654>
##contig=<ID=chrUn_JAAHUQ010001616v1,length=47144>
##contig=<ID=chrUn_JAAHUQ010001617v1,length=59456>
##contig=<ID=chrUn_JAAHUQ010001620v1,length=61022>
##contig=<ID=chrUn_JAAHUQ010001621v1,length=59236>
##contig=<ID=chrUn_JAAHUQ010001622v1,length=59230>
##contig=<ID=chrUn_JAAHUQ010001623v1,length=59093>
##contig=<ID=chrUn_JAAHUQ010001630v1,length=138643>
##contig=<ID=chrUn_JAAHUQ010001631v1,length=45774>
##contig=<ID=chrUn_JAAHUQ010001632v1,length=58726>
##contig=<ID=chrUn_JAAHUQ010001633v1,length=58720>
##contig=<ID=chrUn_JAAHUQ010001634v1,length=58702>
##contig=<ID=chrUn_JAAHUQ010001635v1,length=58617>
##contig=<ID=chrUn_JAAHUQ010001636v1,length=58339>
##contig=<ID=chrUn_JAAHUQ010001637v1,length=58333>
##contig=<ID=chrUn_JAAHUQ010001640v1,length=58299>
##contig=<ID=chrUn_JAAHUQ010001641v1,length=58310>
##contig=<ID=chrUn_JAAHUQ010001642v1,length=121628>
##contig=<ID=chrUn_JAAHUQ010001643v1,length=45839>
##contig=<ID=chrUn_JAAHUQ010001644v1,length=58331>
##contig=<ID=chrUn_JAAHUQ010001645v1,length=58149>
##contig=<ID=chrUn_JAAHUQ010001646v1,length=58176>
##contig=<ID=chrUn_JAAHUQ010001647v1,length=57984>
##contig=<ID=chrUn_JAAHUQ010001648v1,length=57857>
##contig=<ID=chrUn_JAAHUQ010001649v1,length=57867>
##contig=<ID=chrUn_JAAHUQ010001650v1,length=57892>
##contig=<ID=chrUn_JAAHUQ010001651v1,length=57799>
##contig=<ID=chrUn_JAAHUQ010001654v1,length=57739>
##contig=<ID=chrUn_JAAHUQ010001655v1,length=45823>
##contig=<ID=chrUn_JAAHUQ010001656v1,length=57583>
##contig=<ID=chrUn_JAAHUQ010001657v1,length=57567>
##contig=<ID=chrUn_JAAHUQ010001658v1,length=57531>
##contig=<ID=chrUn_JAAHUQ010001659v1,length=57434>
##contig=<ID=chrUn_JAAHUQ010001660v1,length=57375>
##contig=<ID=chrUn_JAAHUQ010001664v1,length=57332>
##contig=<ID=chrUn_JAAHUQ010001665v1,length=57339>
##contig=<ID=chrUn_JAAHUQ010001666v1,length=57382>
##contig=<ID=chrUn_JAAHUQ010001667v1,length=57323>
##contig=<ID=chrUn_JAAHUQ010001668v1,length=45888>
##contig=<ID=chrUn_JAAHUQ010001669v1,length=57274>
##contig=<ID=chrUn_JAAHUQ010001670v1,length=57212>
##contig=<ID=chrUn_JAAHUQ010001671v1,length=57272>
##contig=<ID=chrUn_JAAHUQ010001672v1,length=57218>
##contig=<ID=chrUn_JAAHUQ010001673v1,length=57202>
##contig=<ID=chrUn_JAAHUQ010001674v1,length=57023>
##contig=<ID=chrUn_JAAHUQ010001675v1,length=57169>
##contig=<ID=chrUn_JAAHUQ010001676v1,length=57078>
##contig=<ID=chrUn_JAAHUQ010001677v1,length=57055>
##contig=<ID=chrUn_JAAHUQ010001678v1,length=57031>
##contig=<ID=chrUn_JAAHUQ010001679v1,length=45961>
##contig=<ID=chrUn_JAAHUQ010001680v1,length=57005>
##contig=<ID=chrUn_JAAHUQ010001681v1,length=56974>
##contig=<ID=chrUn_JAAHUQ010001682v1,length=59301>
##contig=<ID=chrUn_JAAHUQ010001683v1,length=56881>
##contig=<ID=chrUn_JAAHUQ010001684v1,length=56838>
##contig=<ID=chrUn_JAAHUQ010001685v1,length=56798>
##contig=<ID=chrUn_JAAHUQ010001686v1,length=56800>
##contig=<ID=chrUn_JAAHUQ010001687v1,length=56809>
##contig=<ID=chrUn_JAAHUQ010001688v1,length=56804>
##contig=<ID=chrUn_JAAHUQ010001689v1,length=56670>
##contig=<ID=chrUn_JAAHUQ010001690v1,length=45773>
##contig=<ID=chrUn_JAAHUQ010001691v1,length=56705>
##contig=<ID=chrUn_JAAHUQ010001695v1,length=56577>
##contig=<ID=chrUn_JAAHUQ010001696v1,length=92658>
##contig=<ID=chrUn_JAAHUQ010001697v1,length=56569>
##contig=<ID=chrUn_JAAHUQ010001698v1,length=56594>
##contig=<ID=chrUn_JAAHUQ010001701v1,length=56168>
##contig=<ID=chrUn_JAAHUQ010001704v1,length=56264>
##contig=<ID=chrUn_JAAHUQ010001705v1,length=45642>
##contig=<ID=chrUn_JAAHUQ010001706v1,length=56165>
##contig=<ID=chrUn_JAAHUQ010001709v1,length=56105>
##contig=<ID=chrUn_JAAHUQ010001710v1,length=72482>
##contig=<ID=chrUn_JAAHUQ010001711v1,length=56136>
##contig=<ID=chrUn_JAAHUQ010001714v1,length=56045>
##contig=<ID=chrUn_JAAHUQ010001715v1,length=57902>
##contig=<ID=chrUn_JAAHUQ010001716v1,length=55874>
##contig=<ID=chrUn_JAAHUQ010001717v1,length=55849>
##contig=<ID=chrUn_JAAHUQ010001718v1,length=45774>
##contig=<ID=chrUn_JAAHUQ010001719v1,length=56322>
##contig=<ID=chrUn_JAAHUQ010001720v1,length=57090>
##contig=<ID=chrUn_JAAHUQ010001721v1,length=55589>
##contig=<ID=chrUn_JAAHUQ010001722v1,length=55406>
##contig=<ID=chrUn_JAAHUQ010001725v1,length=55471>
##contig=<ID=chrUn_JAAHUQ010001726v1,length=55411>
##contig=<ID=chrUn_JAAHUQ010001727v1,length=55448>
##contig=<ID=chrUn_JAAHUQ010001728v1,length=55390>
##contig=<ID=chrUn_JAAHUQ010001729v1,length=56416>
##contig=<ID=chrUn_JAAHUQ010001730v1,length=45757>
##contig=<ID=chrUn_JAAHUQ010001731v1,length=55440>
##contig=<ID=chrUn_JAAHUQ010001732v1,length=55380>
##contig=<ID=chrUn_JAAHUQ010001733v1,length=55329>
##contig=<ID=chrUn_JAAHUQ010001734v1,length=55350>
##contig=<ID=chrUn_JAAHUQ010001735v1,length=55342>
##contig=<ID=chrUn_JAAHUQ010001736v1,length=55254>
##contig=<ID=chrUn_JAAHUQ010001737v1,length=55257>
##contig=<ID=chrUn_JAAHUQ010001738v1,length=86003>
##contig=<ID=chrUn_JAAHUQ010001739v1,length=55279>
##contig=<ID=chrUn_JAAHUQ010001740v1,length=55143>
##contig=<ID=chrUn_JAAHUQ010001741v1,length=45719>
##contig=<ID=chrUn_JAAHUQ010001742v1,length=55080>
##contig=<ID=chrUn_JAAHUQ010001743v1,length=55116>
##contig=<ID=chrUn_JAAHUQ010001744v1,length=54993>
##contig=<ID=chrUn_JAAHUQ010001745v1,length=55154>
##contig=<ID=chrUn_JAAHUQ010001746v1,length=55038>
##contig=<ID=chrUn_JAAHUQ010001747v1,length=55101>
##contig=<ID=chrUn_JAAHUQ010001748v1,length=55084>
##contig=<ID=chrUn_JAAHUQ010001749v1,length=55062>
##contig=<ID=chrUn_JAAHUQ010001750v1,length=54979>
##contig=<ID=chrUn_JAAHUQ010001751v1,length=54968>
##contig=<ID=chrUn_JAAHUQ010001752v1,length=45690>
##contig=<ID=chrUn_JAAHUQ010001753v1,length=54926>
##contig=<ID=chrUn_JAAHUQ010001756v1,length=54865>
##contig=<ID=chrUn_JAAHUQ010001757v1,length=54857>
##contig=<ID=chrUn_JAAHUQ010001758v1,length=54895>
##contig=<ID=chrUn_JAAHUQ010001759v1,length=54904>
##contig=<ID=chrUn_JAAHUQ010001760v1,length=54880>
##contig=<ID=chrUn_JAAHUQ010001761v1,length=54821>
##contig=<ID=chrUn_JAAHUQ010001762v1,length=54869>
##contig=<ID=chrUn_JAAHUQ010001763v1,length=61764>
##contig=<ID=chrUn_JAAHUQ010001764v1,length=47011>
##contig=<ID=chrUn_JAAHUQ010001765v1,length=54602>
##contig=<ID=chrUn_JAAHUQ010001766v1,length=54648>
##contig=<ID=chrUn_JAAHUQ010001767v1,length=54606>
##contig=<ID=chrUn_JAAHUQ010001768v1,length=54516>
##contig=<ID=chrUn_JAAHUQ010001769v1,length=54672>
##contig=<ID=chrUn_JAAHUQ010001770v1,length=54422>
##contig=<ID=chrUn_JAAHUQ010001771v1,length=54379>
##contig=<ID=chrUn_JAAHUQ010001772v1,length=54335>
##contig=<ID=chrUn_JAAHUQ010001773v1,length=54273>
##contig=<ID=chrUn_JAAHUQ010001774v1,length=54188>
##contig=<ID=chrUn_JAAHUQ010001775v1,length=54142>
##contig=<ID=chrUn_JAAHUQ010001776v1,length=54167>
##contig=<ID=chrUn_JAAHUQ010001777v1,length=54166>
##contig=<ID=chrUn_JAAHUQ010001778v1,length=54110>
##contig=<ID=chrUn_JAAHUQ010001781v1,length=54142>
##contig=<ID=chrUn_JAAHUQ010001782v1,length=54099>
##contig=<ID=chrUn_JAAHUQ010001783v1,length=54132>
##contig=<ID=chrUn_JAAHUQ010001784v1,length=54032>
##contig=<ID=chrUn_JAAHUQ010001785v1,length=45646>
##contig=<ID=chrUn_JAAHUQ010001786v1,length=53983>
##contig=<ID=chrUn_JAAHUQ010001787v1,length=53912>
##contig=<ID=chrUn_JAAHUQ010001788v1,length=166575>
##contig=<ID=chrUn_JAAHUQ010001789v1,length=53901>
##contig=<ID=chrUn_JAAHUQ010001790v1,length=53871>
##contig=<ID=chrUn_JAAHUQ010001791v1,length=53819>
##contig=<ID=chrUn_JAAHUQ010001792v1,length=53767>
##contig=<ID=chrUn_JAAHUQ010001793v1,length=53762>
##contig=<ID=chrUn_JAAHUQ010001794v1,length=53756>
##contig=<ID=chrUn_JAAHUQ010001795v1,length=57398>
##contig=<ID=chrUn_JAAHUQ010001796v1,length=53661>
##contig=<ID=chrUn_JAAHUQ010001797v1,length=53648>
##contig=<ID=chrUn_JAAHUQ010001798v1,length=53701>
##contig=<ID=chrUn_JAAHUQ010001799v1,length=53541>
##contig=<ID=chrUn_JAAHUQ010001800v1,length=53693>
##contig=<ID=chrUn_JAAHUQ010001801v1,length=53637>
##contig=<ID=chrUn_JAAHUQ010001804v1,length=53460>
##contig=<ID=chrUn_JAAHUQ010001805v1,length=53483>
##contig=<ID=chrUn_JAAHUQ010001806v1,length=53456>
##contig=<ID=chrUn_JAAHUQ010001807v1,length=45441>
##contig=<ID=chrUn_JAAHUQ010001808v1,length=53408>
##contig=<ID=chrUn_JAAHUQ010001809v1,length=53435>
##contig=<ID=chrUn_JAAHUQ010001810v1,length=53418>
##contig=<ID=chrUn_JAAHUQ010001811v1,length=53361>
##contig=<ID=chrUn_JAAHUQ010001812v1,length=53345>
##contig=<ID=chrUn_JAAHUQ010001813v1,length=53298>
##contig=<ID=chrUn_JAAHUQ010001814v1,length=53258>
##contig=<ID=chrUn_JAAHUQ010001815v1,length=53228>
##contig=<ID=chrUn_JAAHUQ010001816v1,length=53271>
##contig=<ID=chrUn_JAAHUQ010001817v1,length=53259>
##contig=<ID=chrUn_JAAHUQ010001818v1,length=45552>
##contig=<ID=chrUn_JAAHUQ010001819v1,length=53245>
##contig=<ID=chrUn_JAAHUQ010001820v1,length=53252>
##contig=<ID=chrUn_JAAHUQ010001821v1,length=53180>
##contig=<ID=chrUn_JAAHUQ010001822v1,length=52996>
##contig=<ID=chrUn_JAAHUQ010001823v1,length=52963>
##contig=<ID=chrUn_JAAHUQ010001824v1,length=53045>
##contig=<ID=chrUn_JAAHUQ010001825v1,length=55822>
##contig=<ID=chrUn_JAAHUQ010001826v1,length=52883>
##contig=<ID=chrUn_JAAHUQ010001827v1,length=52949>
##contig=<ID=chrUn_JAAHUQ010001828v1,length=45378>
##contig=<ID=chrUn_JAAHUQ010001829v1,length=94893>
##contig=<ID=chrUn_JAAHUQ010001830v1,length=52772>
##contig=<ID=chrUn_JAAHUQ010001831v1,length=52929>
##contig=<ID=chrUn_JAAHUQ010001832v1,length=52766>
##contig=<ID=chrUn_JAAHUQ010001833v1,length=52737>
##contig=<ID=chrUn_JAAHUQ010001834v1,length=52663>
##contig=<ID=chrUn_JAAHUQ010001835v1,length=52657>
##contig=<ID=chrUn_JAAHUQ010001836v1,length=52644>
##contig=<ID=chrUn_JAAHUQ010001837v1,length=55447>
##contig=<ID=chrUn_JAAHUQ010001838v1,length=45681>
##contig=<ID=chrUn_JAAHUQ010001839v1,length=52486>
##contig=<ID=chrUn_JAAHUQ010001840v1,length=52492>
##contig=<ID=chrUn_JAAHUQ010001841v1,length=52492>
##contig=<ID=chrUn_JAAHUQ010001842v1,length=52471>
##contig=<ID=chrUn_JAAHUQ010001843v1,length=52802>
##contig=<ID=chrUn_JAAHUQ010001844v1,length=52443>
##contig=<ID=chrUn_JAAHUQ010001847v1,length=52378>
##contig=<ID=chrUn_JAAHUQ010001848v1,length=52378>
##contig=<ID=chrUn_JAAHUQ010001849v1,length=45297>
##contig=<ID=chrUn_JAAHUQ010001850v1,length=52640>
##contig=<ID=chrUn_JAAHUQ010001851v1,length=52222>
##contig=<ID=chrUn_JAAHUQ010001852v1,length=52258>
##contig=<ID=chrUn_JAAHUQ010001853v1,length=113523>
##contig=<ID=chrUn_JAAHUQ010001854v1,length=52221>
##contig=<ID=chrUn_JAAHUQ010001855v1,length=52086>
##contig=<ID=chrUn_JAAHUQ010001856v1,length=52013>
##contig=<ID=chrUn_JAAHUQ010001857v1,length=45306>
##contig=<ID=chrUn_JAAHUQ010001858v1,length=51982>
##contig=<ID=chrUn_JAAHUQ010001859v1,length=51973>
##contig=<ID=chrUn_JAAHUQ010001860v1,length=51998>
##contig=<ID=chrUn_JAAHUQ010001861v1,length=51963>
##contig=<ID=chrUn_JAAHUQ010001862v1,length=51894>
##contig=<ID=chrUn_JAAHUQ010001863v1,length=51896>
##contig=<ID=chrUn_JAAHUQ010001866v1,length=51961>
##contig=<ID=chrUn_JAAHUQ010001867v1,length=51943>
##contig=<ID=chrUn_JAAHUQ010001868v1,length=51705>
##contig=<ID=chrUn_JAAHUQ010001869v1,length=45304>
##contig=<ID=chrUn_JAAHUQ010001870v1,length=51651>
##contig=<ID=chrUn_JAAHUQ010001871v1,length=51672>
##contig=<ID=chrUn_JAAHUQ010001872v1,length=51662>
##contig=<ID=chrUn_JAAHUQ010001873v1,length=51623>
##contig=<ID=chrUn_JAAHUQ010001874v1,length=51596>
##contig=<ID=chrUn_JAAHUQ010001875v1,length=51522>
##contig=<ID=chrUn_JAAHUQ010001876v1,length=51555>
##contig=<ID=chrUn_JAAHUQ010001877v1,length=54456>
##contig=<ID=chrUn_JAAHUQ010001880v1,length=45306>
##contig=<ID=chrUn_JAAHUQ010001883v1,length=51395>
##contig=<ID=chrUn_JAAHUQ010001884v1,length=85228>
##contig=<ID=chrUn_JAAHUQ010001885v1,length=51308>
##contig=<ID=chrUn_JAAHUQ010001886v1,length=51244>
##contig=<ID=chrUn_JAAHUQ010001887v1,length=51163>
##contig=<ID=chrUn_JAAHUQ010001888v1,length=51159>
##contig=<ID=chrUn_JAAHUQ010001889v1,length=51177>
##contig=<ID=chrUn_JAAHUQ010001890v1,length=51152>
##contig=<ID=chrUn_JAAHUQ010001891v1,length=51152>
##contig=<ID=chrUn_JAAHUQ010001892v1,length=45244>
##contig=<ID=chrUn_JAAHUQ010001893v1,length=51178>
##contig=<ID=chrUn_JAAHUQ010001894v1,length=51066>
##contig=<ID=chrUn_JAAHUQ010001895v1,length=53952>
##contig=<ID=chrUn_JAAHUQ010001896v1,length=50953>
##contig=<ID=chrUn_JAAHUQ010001897v1,length=51049>
##contig=<ID=chrUn_JAAHUQ010001898v1,length=50973>
##contig=<ID=chrUn_JAAHUQ010001899v1,length=50939>
##contig=<ID=chrUn_JAAHUQ010001900v1,length=50939>
##contig=<ID=chrUn_JAAHUQ010001901v1,length=50864>
##contig=<ID=chrUn_JAAHUQ010001902v1,length=50897>
##contig=<ID=chrUn_JAAHUQ010001903v1,length=45118>
##contig=<ID=chrUn_JAAHUQ010001904v1,length=50839>
##contig=<ID=chrUn_JAAHUQ010001905v1,length=50894>
##contig=<ID=chrUn_JAAHUQ010001906v1,length=50844>
##contig=<ID=chrUn_JAAHUQ010001907v1,length=59408>
##contig=<ID=chrUn_JAAHUQ010001908v1,length=50793>
##contig=<ID=chrUn_JAAHUQ010001909v1,length=50771>
##contig=<ID=chrUn_JAAHUQ010001910v1,length=50673>
##contig=<ID=chrUn_JAAHUQ010001911v1,length=50826>
##contig=<ID=chrUn_JAAHUQ010001912v1,length=50625>
##contig=<ID=chrUn_JAAHUQ010001913v1,length=61403>
##contig=<ID=chrUn_JAAHUQ010001914v1,length=45068>
##contig=<ID=chrUn_JAAHUQ010001915v1,length=50519>
##contig=<ID=chrUn_JAAHUQ010001916v1,length=50566>
##contig=<ID=chrUn_JAAHUQ010001917v1,length=50597>
##contig=<ID=chrUn_JAAHUQ010001918v1,length=50528>
##contig=<ID=chrUn_JAAHUQ010001919v1,length=50528>
##contig=<ID=chrUn_JAAHUQ010001920v1,length=50433>
##contig=<ID=chrUn_JAAHUQ010001923v1,length=50486>
##contig=<ID=chrUn_JAAHUQ010001924v1,length=50338>
##contig=<ID=chrUn_JAAHUQ010001925v1,length=50295>
##contig=<ID=chrUn_JAAHUQ010001926v1,length=81306>
##contig=<ID=chrUn_JAAHUQ010001927v1,length=50270>
##contig=<ID=chrUn_JAAHUQ010001928v1,length=50238>
##contig=<ID=chrUn_JAAHUQ010001929v1,length=50256>
##contig=<ID=chrUn_JAAHUQ010001930v1,length=50301>
##contig=<ID=chrUn_JAAHUQ010001931v1,length=50214>
##contig=<ID=chrUn_JAAHUQ010001934v1,length=50086>
##contig=<ID=chrUn_JAAHUQ010001935v1,length=50090>
##contig=<ID=chrUn_JAAHUQ010001936v1,length=50179>
##contig=<ID=chrUn_JAAHUQ010001937v1,length=50098>
##contig=<ID=chrUn_JAAHUQ010001938v1,length=45078>
##contig=<ID=chrUn_JAAHUQ010001941v1,length=50002>
##contig=<ID=chrUn_JAAHUQ010001942v1,length=49913>
##contig=<ID=chrUn_JAAHUQ010001943v1,length=49907>
##contig=<ID=chrUn_JAAHUQ010001944v1,length=49861>
##contig=<ID=chrUn_JAAHUQ010001950v1,length=49906>
##contig=<ID=chrUn_JAAHUQ010001953v1,length=45082>
##contig=<ID=chrUn_JAAHUQ010001954v1,length=49724>
##contig=<ID=chrUn_JAAHUQ010001955v1,length=49758>
##contig=<ID=chrUn_JAAHUQ010001956v1,length=49782>
##contig=<ID=chrUn_JAAHUQ010001957v1,length=49722>
##contig=<ID=chrUn_JAAHUQ010001958v1,length=51805>
##contig=<ID=chrUn_JAAHUQ010001959v1,length=49741>
##contig=<ID=chrUn_JAAHUQ010001960v1,length=49718>
##contig=<ID=chrUn_JAAHUQ010001961v1,length=49683>
##contig=<ID=chrUn_JAAHUQ010001962v1,length=49686>
##contig=<ID=chrUn_JAAHUQ010001963v1,length=45042>
##contig=<ID=chrUn_JAAHUQ010001964v1,length=44983>
##contig=<ID=chrUn_JAAHUQ010001965v1,length=46450>
##contig=<ID=chrUn_JAAHUQ010001966v1,length=44978>
##contig=<ID=chrUn_JAAHUQ010001967v1,length=44942>
##contig=<ID=chrUn_JAAHUQ010001968v1,length=100876>
##contig=<ID=chrUn_JAAHUQ010001969v1,length=77220>
##contig=<ID=chrUn_JAAHUQ010001970v1,length=44892>
##contig=<ID=chrUn_JAAHUQ010001971v1,length=44964>
##contig=<ID=chrUn_JAAHUQ010001972v1,length=44906>
##contig=<ID=chrUn_JAAHUQ010001973v1,length=44746>
##contig=<ID=chrUn_JAAHUQ010001974v1,length=44772>
##contig=<ID=chrUn_JAAHUQ010001975v1,length=44638>
##contig=<ID=chrUn_JAAHUQ010001976v1,length=44620>
##contig=<ID=chrUn_JAAHUQ010001977v1,length=44630>
##contig=<ID=chrUn_JAAHUQ010001978v1,length=44544>
##contig=<ID=chrUn_JAAHUQ010001979v1,length=44475>
##contig=<ID=chrUn_JAAHUQ010001980v1,length=44526>
##contig=<ID=chrUn_JAAHUQ010001981v1,length=44412>
##contig=<ID=chrUn_JAAHUQ010001982v1,length=44450>
##contig=<ID=chrUn_JAAHUQ010001983v1,length=44448>
##contig=<ID=chrUn_JAAHUQ010001984v1,length=44355>
##contig=<ID=chrUn_JAAHUQ010001985v1,length=44324>
##contig=<ID=chrUn_JAAHUQ010001986v1,length=44371>
##contig=<ID=chrUn_JAAHUQ010001987v1,length=44252>
##contig=<ID=chrUn_JAAHUQ010001988v1,length=44394>
##contig=<ID=chrUn_JAAHUQ010001989v1,length=110934>
##contig=<ID=chrUn_JAAHUQ010001990v1,length=44217>
##contig=<ID=chrUn_JAAHUQ010001991v1,length=44129>
##contig=<ID=chrUn_JAAHUQ010001992v1,length=44218>
##contig=<ID=chrUn_JAAHUQ010001993v1,length=44124>
##contig=<ID=chrUn_JAAHUQ010001994v1,length=44092>
##contig=<ID=chrUn_JAAHUQ010001995v1,length=44099>
##contig=<ID=chrUn_JAAHUQ010001996v1,length=44082>
##contig=<ID=chrUn_JAAHUQ010001997v1,length=44034>
##contig=<ID=chrUn_JAAHUQ010001998v1,length=44062>
##contig=<ID=chrUn_JAAHUQ010001999v1,length=44258>
##contig=<ID=chrUn_JAAHUQ010002000v1,length=43967>
##contig=<ID=chrUn_JAAHUQ010002001v1,length=43974>
##contig=<ID=chrUn_JAAHUQ010002002v1,length=43973>
##contig=<ID=chrUn_JAAHUQ010002003v1,length=43979>
##contig=<ID=chrUn_JAAHUQ010002004v1,length=43946>
##contig=<ID=chrUn_JAAHUQ010002005v1,length=43964>
##contig=<ID=chrUn_JAAHUQ010002006v1,length=43918>
##contig=<ID=chrUn_JAAHUQ010002007v1,length=43931>
##contig=<ID=chrUn_JAAHUQ010002008v1,length=44258>
##contig=<ID=chrUn_JAAHUQ010002009v1,length=43928>
##contig=<ID=chrUn_JAAHUQ010002010v1,length=43911>
##contig=<ID=chrUn_JAAHUQ010002011v1,length=70799>
##contig=<ID=chrUn_JAAHUQ010002012v1,length=43856>
##contig=<ID=chrUn_JAAHUQ010002013v1,length=50545>
##contig=<ID=chrUn_JAAHUQ010002014v1,length=43805>
##contig=<ID=chrUn_JAAHUQ010002015v1,length=43778>
##contig=<ID=chrUn_JAAHUQ010002016v1,length=43752>
##contig=<ID=chrUn_JAAHUQ010002017v1,length=43697>
##contig=<ID=chrUn_JAAHUQ010002018v1,length=43741>
##contig=<ID=chrUn_JAAHUQ010002019v1,length=43726>
##contig=<ID=chrUn_JAAHUQ010002020v1,length=44144>
##contig=<ID=chrUn_JAAHUQ010002021v1,length=43617>
##contig=<ID=chrUn_JAAHUQ010002022v1,length=43638>
##contig=<ID=chrUn_JAAHUQ010002023v1,length=82065>
##contig=<ID=chrUn_JAAHUQ010002024v1,length=43635>
##contig=<ID=chrUn_JAAHUQ010002025v1,length=43714>
##contig=<ID=chrUn_JAAHUQ010002026v1,length=43577>
##contig=<ID=chrUn_JAAHUQ010002027v1,length=43539>
##contig=<ID=chrUn_JAAHUQ010002028v1,length=43536>
##contig=<ID=chrUn_JAAHUQ010002029v1,length=43504>
##contig=<ID=chrUn_JAAHUQ010002030v1,length=43504>
##contig=<ID=chrUn_JAAHUQ010002031v1,length=44647>
##contig=<ID=chrUn_JAAHUQ010002032v1,length=43509>
##contig=<ID=chrUn_JAAHUQ010002033v1,length=52147>
##contig=<ID=chrUn_JAAHUQ010002034v1,length=43404>
##contig=<ID=chrUn_JAAHUQ010002035v1,length=43343>
##contig=<ID=chrUn_JAAHUQ010002036v1,length=44297>
##contig=<ID=chrUn_JAAHUQ010002037v1,length=43339>
##contig=<ID=chrUn_JAAHUQ010002038v1,length=43359>
##contig=<ID=chrUn_JAAHUQ010002039v1,length=43246>
##contig=<ID=chrUn_JAAHUQ010002040v1,length=43259>
##contig=<ID=chrUn_JAAHUQ010002041v1,length=43232>
##contig=<ID=chrUn_JAAHUQ010002042v1,length=43216>
##contig=<ID=chrUn_JAAHUQ010002043v1,length=43214>
##contig=<ID=chrUn_JAAHUQ010002044v1,length=49887>
##contig=<ID=chrUn_JAAHUQ010002045v1,length=43123>
##contig=<ID=chrUn_JAAHUQ010002046v1,length=43137>
##contig=<ID=chrUn_JAAHUQ010002047v1,length=43086>
##contig=<ID=chrUn_JAAHUQ010002048v1,length=43134>
##contig=<ID=chrUn_JAAHUQ010002049v1,length=43099>
##contig=<ID=chrUn_JAAHUQ010002050v1,length=43072>
##contig=<ID=chrUn_JAAHUQ010002051v1,length=43109>
##contig=<ID=chrUn_JAAHUQ010002052v1,length=43039>
##contig=<ID=chrUn_JAAHUQ010002053v1,length=43071>
##contig=<ID=chrUn_JAAHUQ010002054v1,length=43024>
##contig=<ID=chrUn_JAAHUQ010002055v1,length=42997>
##contig=<ID=chrUn_JAAHUQ010002056v1,length=42979>
##contig=<ID=chrUn_JAAHUQ010002057v1,length=43014>
##contig=<ID=chrUn_JAAHUQ010002058v1,length=80644>
##contig=<ID=chrUn_JAAHUQ010002059v1,length=43690>
##contig=<ID=chrUn_JAAHUQ010002060v1,length=42941>
##contig=<ID=chrUn_JAAHUQ010002061v1,length=76741>
##contig=<ID=chrUn_JAAHUQ010002062v1,length=42804>
##contig=<ID=chrUn_JAAHUQ010002063v1,length=42790>
##contig=<ID=chrUn_JAAHUQ010002064v1,length=43466>
##contig=<ID=chrUn_JAAHUQ010002065v1,length=42724>
##contig=<ID=chrUn_JAAHUQ010002066v1,length=42786>
##contig=<ID=chrUn_JAAHUQ010002067v1,length=42792>
##contig=<ID=chrUn_JAAHUQ010002068v1,length=42724>
##contig=<ID=chrUn_JAAHUQ010002069v1,length=42722>
##contig=<ID=chrUn_JAAHUQ010002070v1,length=42689>
##contig=<ID=chrUn_JAAHUQ010002071v1,length=65977>
##contig=<ID=chrUn_JAAHUQ010002072v1,length=49675>
##contig=<ID=chrUn_JAAHUQ010002073v1,length=42645>
##contig=<ID=chrUn_JAAHUQ010002074v1,length=44817>
##contig=<ID=chrUn_JAAHUQ010002075v1,length=42642>
##contig=<ID=chrUn_JAAHUQ010002076v1,length=42562>
##contig=<ID=chrUn_JAAHUQ010002077v1,length=42588>
##contig=<ID=chrUn_JAAHUQ010002078v1,length=42798>
##contig=<ID=chrUn_JAAHUQ010002079v1,length=42529>
##contig=<ID=chrUn_JAAHUQ010002080v1,length=42508>
##contig=<ID=chrUn_JAAHUQ010002081v1,length=42491>
##contig=<ID=chrUn_JAAHUQ010002082v1,length=42412>
##contig=<ID=chrUn_JAAHUQ010002083v1,length=49670>
##contig=<ID=chrUn_JAAHUQ010002084v1,length=42442>
##contig=<ID=chrUn_JAAHUQ010002085v1,length=42384>
##contig=<ID=chrUn_JAAHUQ010002086v1,length=42486>
##contig=<ID=chrUn_JAAHUQ010002087v1,length=42391>
##contig=<ID=chrUn_JAAHUQ010002088v1,length=42375>
##contig=<ID=chrUn_JAAHUQ010002089v1,length=42351>
##contig=<ID=chrUn_JAAHUQ010002090v1,length=42373>
##contig=<ID=chrUn_JAAHUQ010002091v1,length=42341>
##contig=<ID=chrUn_JAAHUQ010002094v1,length=42288>
##contig=<ID=chrUn_JAAHUQ010002095v1,length=42093>
##contig=<ID=chrUn_JAAHUQ010002096v1,length=42332>
##contig=<ID=chrUn_JAAHUQ010002097v1,length=42242>
##contig=<ID=chrUn_JAAHUQ010002098v1,length=42231>
##contig=<ID=chrUn_JAAHUQ010002099v1,length=88187>
##contig=<ID=chrUn_JAAHUQ010002100v1,length=42202>
##contig=<ID=chrUn_JAAHUQ010002101v1,length=42231>
##contig=<ID=chrUn_JAAHUQ010002102v1,length=42186>
##contig=<ID=chrUn_JAAHUQ010002103v1,length=49579>
##contig=<ID=chrUn_JAAHUQ010002104v1,length=42192>
##contig=<ID=chrUn_JAAHUQ010002105v1,length=42269>
##contig=<ID=chrUn_JAAHUQ010002106v1,length=42167>
##contig=<ID=chrUn_JAAHUQ010002107v1,length=42119>
##contig=<ID=chrUn_JAAHUQ010002108v1,length=42166>
##contig=<ID=chrUn_JAAHUQ010002109v1,length=42112>
##contig=<ID=chrUn_JAAHUQ010002110v1,length=43611>
##contig=<ID=chrUn_JAAHUQ010002111v1,length=42153>
##contig=<ID=chrUn_JAAHUQ010002112v1,length=42077>
##contig=<ID=chrUn_JAAHUQ010002113v1,length=52311>
##contig=<ID=chrUn_JAAHUQ010002114v1,length=42009>
##contig=<ID=chrUn_JAAHUQ010002115v1,length=41992>
##contig=<ID=chrUn_JAAHUQ010002116v1,length=50665>
##contig=<ID=chrUn_JAAHUQ010002117v1,length=41998>
##contig=<ID=chrUn_JAAHUQ010002118v1,length=41897>
##contig=<ID=chrUn_JAAHUQ010002119v1,length=41988>
##contig=<ID=chrUn_JAAHUQ010002120v1,length=42036>
##contig=<ID=chrUn_JAAHUQ010002121v1,length=41962>
##contig=<ID=chrUn_JAAHUQ010002122v1,length=42023>
##contig=<ID=chrUn_JAAHUQ010002123v1,length=41960>
##contig=<ID=chrUn_JAAHUQ010002124v1,length=49598>
##contig=<ID=chrUn_JAAHUQ010002127v1,length=43614>
##contig=<ID=chrUn_JAAHUQ010002128v1,length=41869>
##contig=<ID=chrUn_JAAHUQ010002129v1,length=43464>
##contig=<ID=chrUn_JAAHUQ010002130v1,length=44514>
##contig=<ID=chrUn_JAAHUQ010002131v1,length=43274>
##contig=<ID=chrUn_JAAHUQ010002132v1,length=41760>
##contig=<ID=chrUn_JAAHUQ010002133v1,length=41858>
##contig=<ID=chrUn_JAAHUQ010002134v1,length=42321>
##contig=<ID=chrUn_JAAHUQ010002135v1,length=41722>
##contig=<ID=chrUn_JAAHUQ010002136v1,length=49546>
##contig=<ID=chrUn_JAAHUQ010002137v1,length=41595>
##contig=<ID=chrUn_JAAHUQ010002138v1,length=41575>
##contig=<ID=chrUn_JAAHUQ010002141v1,length=41487>
##contig=<ID=chrUn_JAAHUQ010002142v1,length=47206>
##contig=<ID=chrUn_JAAHUQ010002143v1,length=41518>
##contig=<ID=chrUn_JAAHUQ010002144v1,length=41511>
##contig=<ID=chrUn_JAAHUQ010002145v1,length=41511>
##contig=<ID=chrUn_JAAHUQ010002146v1,length=49348>
##contig=<ID=chrUn_JAAHUQ010002147v1,length=41496>
##contig=<ID=chrUn_JAAHUQ010002148v1,length=49560>
##contig=<ID=chrUn_JAAHUQ010002149v1,length=41396>
##contig=<ID=chrUn_JAAHUQ010002150v1,length=41436>
##contig=<ID=chrUn_JAAHUQ010002151v1,length=41372>
##contig=<ID=chrUn_JAAHUQ010002152v1,length=41364>
##contig=<ID=chrUn_JAAHUQ010002153v1,length=41393>
##contig=<ID=chrUn_JAAHUQ010002154v1,length=41347>
##contig=<ID=chrUn_JAAHUQ010002155v1,length=41341>
##contig=<ID=chrUn_JAAHUQ010002156v1,length=41337>
##contig=<ID=chrUn_JAAHUQ010002157v1,length=41269>
##contig=<ID=chrUn_JAAHUQ010002158v1,length=49535>
##contig=<ID=chrUn_JAAHUQ010002159v1,length=41549>
##contig=<ID=chrUn_JAAHUQ010002160v1,length=41307>
##contig=<ID=chrUn_JAAHUQ010002161v1,length=43658>
##contig=<ID=chrUn_JAAHUQ010002162v1,length=41297>
##contig=<ID=chrUn_JAAHUQ010002163v1,length=41350>
##contig=<ID=chrUn_JAAHUQ010002164v1,length=44420>
##contig=<ID=chrUn_JAAHUQ010002165v1,length=41247>
##contig=<ID=chrUn_JAAHUQ010002166v1,length=41255>
##contig=<ID=chrUn_JAAHUQ010002167v1,length=41214>
##contig=<ID=chrUn_JAAHUQ010002168v1,length=41209>
##contig=<ID=chrUn_JAAHUQ010002169v1,length=49544>
##contig=<ID=chrUn_JAAHUQ010002170v1,length=41107>
##contig=<ID=chrUn_JAAHUQ010002171v1,length=41064>
##contig=<ID=chrUn_JAAHUQ010002172v1,length=41057>
##contig=<ID=chrUn_JAAHUQ010002173v1,length=41060>
##contig=<ID=chrUn_JAAHUQ010002174v1,length=41065>
##contig=<ID=chrUn_JAAHUQ010002175v1,length=45340>
##contig=<ID=chrUn_JAAHUQ010002176v1,length=41053>
##contig=<ID=chrUn_JAAHUQ010002177v1,length=40965>
##contig=<ID=chrUn_JAAHUQ010002178v1,length=40952>
##contig=<ID=chrUn_JAAHUQ010002179v1,length=49504>
##contig=<ID=chrUn_JAAHUQ010002180v1,length=40936>
##contig=<ID=chrUn_JAAHUQ010002181v1,length=40937>
##contig=<ID=chrUn_JAAHUQ010002182v1,length=41776>
##contig=<ID=chrUn_JAAHUQ010002183v1,length=40911>
##contig=<ID=chrUn_JAAHUQ010002184v1,length=40861>
##contig=<ID=chrUn_JAAHUQ010002185v1,length=40852>
##contig=<ID=chrUn_JAAHUQ010002186v1,length=40875>
##contig=<ID=chrUn_JAAHUQ010002187v1,length=43934>
##contig=<ID=chrUn_JAAHUQ010002188v1,length=41995>
##contig=<ID=chrUn_JAAHUQ010002189v1,length=40828>
##contig=<ID=chrUn_JAAHUQ010002190v1,length=49473>
##contig=<ID=chrUn_JAAHUQ010002191v1,length=40791>
##contig=<ID=chrUn_JAAHUQ010002192v1,length=40753>
##contig=<ID=chrUn_JAAHUQ010002193v1,length=40812>
##contig=<ID=chrUn_JAAHUQ010002194v1,length=40777>
##contig=<ID=chrUn_JAAHUQ010002195v1,length=40796>
##contig=<ID=chrUn_JAAHUQ010002196v1,length=40724>
##contig=<ID=chrUn_JAAHUQ010002197v1,length=40672>
##contig=<ID=chrUn_JAAHUQ010002198v1,length=40685>
##contig=<ID=chrUn_JAAHUQ010002199v1,length=40647>
##contig=<ID=chrUn_JAAHUQ010002200v1,length=49464>
##contig=<ID=chrUn_JAAHUQ010002201v1,length=40695>
##contig=<ID=chrUn_JAAHUQ010002202v1,length=40517>
##contig=<ID=chrUn_JAAHUQ010002203v1,length=43374>
##contig=<ID=chrUn_JAAHUQ010002204v1,length=40557>
##contig=<ID=chrUn_JAAHUQ010002205v1,length=40544>
##contig=<ID=chrUn_JAAHUQ010002206v1,length=40566>
##contig=<ID=chrUn_JAAHUQ010002207v1,length=40517>
##contig=<ID=chrUn_JAAHUQ010002208v1,length=40512>
##contig=<ID=chrUn_JAAHUQ010002209v1,length=40490>
##contig=<ID=chrUn_JAAHUQ010002210v1,length=40483>
##contig=<ID=chrUn_JAAHUQ010002211v1,length=49385>
##contig=<ID=chrUn_JAAHUQ010002212v1,length=40516>
##contig=<ID=chrUn_JAAHUQ010002213v1,length=40471>
##contig=<ID=chrUn_JAAHUQ010002214v1,length=40503>
##contig=<ID=chrUn_JAAHUQ010002215v1,length=40478>
##contig=<ID=chrUn_JAAHUQ010002216v1,length=41021>
##contig=<ID=chrUn_JAAHUQ010002217v1,length=40461>
##contig=<ID=chrUn_JAAHUQ010002218v1,length=59099>
##contig=<ID=chrUn_JAAHUQ010002219v1,length=40357>
##contig=<ID=chrUn_JAAHUQ010002220v1,length=40420>
##contig=<ID=chrUn_JAAHUQ010002221v1,length=40562>
##contig=<ID=chrUn_JAAHUQ010002222v1,length=49341>
##contig=<ID=chrUn_JAAHUQ010002223v1,length=40779>
##contig=<ID=chrUn_JAAHUQ010002224v1,length=40380>
##contig=<ID=chrUn_JAAHUQ010002225v1,length=40355>
##contig=<ID=chrUn_JAAHUQ010002226v1,length=41171>
##contig=<ID=chrUn_JAAHUQ010002227v1,length=40300>
##contig=<ID=chrUn_JAAHUQ010002228v1,length=40244>
##contig=<ID=chrUn_JAAHUQ010002229v1,length=40016>
##contig=<ID=chrUn_JAAHUQ010002230v1,length=40180>
##contig=<ID=chrUn_JAAHUQ010002231v1,length=40119>
##contig=<ID=chrUn_JAAHUQ010002232v1,length=40164>
##contig=<ID=chrUn_JAAHUQ010002233v1,length=51498>
##contig=<ID=chrUn_JAAHUQ010002234v1,length=40056>
##contig=<ID=chrUn_JAAHUQ010002235v1,length=40140>
##contig=<ID=chrUn_JAAHUQ010002236v1,length=40101>
##contig=<ID=chrUn_JAAHUQ010002237v1,length=40070>
##contig=<ID=chrUn_JAAHUQ010002238v1,length=47568>
##contig=<ID=chrUn_JAAHUQ010002239v1,length=40051>
##contig=<ID=chrUn_JAAHUQ010002240v1,length=40048>
##contig=<ID=chrUn_JAAHUQ010002241v1,length=40029>
##contig=<ID=chrUn_JAAHUQ010002242v1,length=40007>
##contig=<ID=chrUn_JAAHUQ010002243v1,length=39938>
##contig=<ID=chrUn_JAAHUQ010002244v1,length=49292>
##contig=<ID=chrUn_JAAHUQ010002245v1,length=39836>
##contig=<ID=chrUn_JAAHUQ010002246v1,length=40057>
##contig=<ID=chrUn_JAAHUQ010002247v1,length=39882>
##contig=<ID=chrUn_JAAHUQ010002248v1,length=39886>
##contig=<ID=chrUn_JAAHUQ010002249v1,length=39861>
##contig=<ID=chrUn_JAAHUQ010002250v1,length=40559>
##contig=<ID=chrUn_JAAHUQ010002251v1,length=47258>
##contig=<ID=chrUn_JAAHUQ010002252v1,length=39797>
##contig=<ID=chrUn_JAAHUQ010002253v1,length=39859>
##contig=<ID=chrUn_JAAHUQ010002254v1,length=49272>
##contig=<ID=chrUn_JAAHUQ010002255v1,length=39781>
##contig=<ID=chrUn_JAAHUQ010002256v1,length=39702>
##contig=<ID=chrUn_JAAHUQ010002257v1,length=39710>
##contig=<ID=chrUn_JAAHUQ010002258v1,length=39691>
##contig=<ID=chrUn_JAAHUQ010002259v1,length=42001>
##contig=<ID=chrUn_JAAHUQ010002260v1,length=39696>
##contig=<ID=chrUn_JAAHUQ010002261v1,length=39680>
##contig=<ID=chrUn_JAAHUQ010002262v1,length=39681>
##contig=<ID=chrUn_JAAHUQ010002263v1,length=39637>
##contig=<ID=chrUn_JAAHUQ010002264v1,length=39657>
##contig=<ID=chrUn_JAAHUQ010002265v1,length=49291>
##contig=<ID=chrUn_JAAHUQ010002266v1,length=44550>
##contig=<ID=chrUn_JAAHUQ010002267v1,length=44002>
##contig=<ID=chrUn_JAAHUQ010002268v1,length=39594>
##contig=<ID=chrUn_JAAHUQ010002269v1,length=39556>
##contig=<ID=chrUn_JAAHUQ010002270v1,length=39564>
##contig=<ID=chrUn_JAAHUQ010002271v1,length=39435>
##contig=<ID=chrUn_JAAHUQ010002272v1,length=39486>
##contig=<ID=chrUn_JAAHUQ010002273v1,length=39525>
##contig=<ID=chrUn_JAAHUQ010002274v1,length=39355>
##contig=<ID=chrUn_JAAHUQ010002275v1,length=39390>
##contig=<ID=chrUn_JAAHUQ010002278v1,length=78920>
##contig=<ID=chrUn_JAAHUQ010002279v1,length=39345>
##contig=<ID=chrUn_JAAHUQ010002280v1,length=39439>
##contig=<ID=chrUn_JAAHUQ010002281v1,length=39360>
##contig=<ID=chrUn_JAAHUQ010002282v1,length=39333>
##contig=<ID=chrUn_JAAHUQ010002283v1,length=39267>
##contig=<ID=chrUn_JAAHUQ010002284v1,length=39248>
##contig=<ID=chrUn_JAAHUQ010002285v1,length=39230>
##contig=<ID=chrUn_JAAHUQ010002286v1,length=39273>
##contig=<ID=chrUn_JAAHUQ010002287v1,length=39148>
##contig=<ID=chrUn_JAAHUQ010002288v1,length=49263>
##contig=<ID=chrUn_JAAHUQ010002289v1,length=44692>
##contig=<ID=chrUn_JAAHUQ010002290v1,length=39072>
##contig=<ID=chrUn_JAAHUQ010002291v1,length=38992>
##contig=<ID=chrUn_JAAHUQ010002292v1,length=38994>
##contig=<ID=chrUn_JAAHUQ010002293v1,length=38951>
##contig=<ID=chrUn_JAAHUQ010002294v1,length=38910>
##contig=<ID=chrUn_JAAHUQ010002295v1,length=55588>
##contig=<ID=chrUn_JAAHUQ010002296v1,length=38786>
##contig=<ID=chrUn_JAAHUQ010002297v1,length=38908>
##contig=<ID=chrUn_JAAHUQ010002298v1,length=38878>
##contig=<ID=chrUn_JAAHUQ010002299v1,length=49200>
##contig=<ID=chrUn_JAAHUQ010002300v1,length=38837>
##contig=<ID=chrUn_JAAHUQ010002301v1,length=38859>
##contig=<ID=chrUn_JAAHUQ010002302v1,length=38811>
##contig=<ID=chrUn_JAAHUQ010002303v1,length=38767>
##contig=<ID=chrUn_JAAHUQ010002304v1,length=38991>
##contig=<ID=chrUn_JAAHUQ010002305v1,length=38741>
##contig=<ID=chrUn_JAAHUQ010002306v1,length=38663>
##contig=<ID=chrUn_JAAHUQ010002307v1,length=38643>
##contig=<ID=chrUn_JAAHUQ010002308v1,length=38642>
##contig=<ID=chrUn_JAAHUQ010002309v1,length=49191>
##contig=<ID=chrUn_JAAHUQ010002310v1,length=38710>
##contig=<ID=chrUn_JAAHUQ010002311v1,length=38573>
##contig=<ID=chrUn_JAAHUQ010002312v1,length=38486>
##contig=<ID=chrUn_JAAHUQ010002313v1,length=38446>
##contig=<ID=chrUn_JAAHUQ010002314v1,length=38419>
##contig=<ID=chrUn_JAAHUQ010002315v1,length=38415>
##contig=<ID=chrUn_JAAHUQ010002316v1,length=38569>
##contig=<ID=chrUn_JAAHUQ010002317v1,length=38342>
##contig=<ID=chrUn_JAAHUQ010002318v1,length=38301>
##contig=<ID=chrUn_JAAHUQ010002319v1,length=38443>
##contig=<ID=chrUn_JAAHUQ010002320v1,length=38469>
##contig=<ID=chrUn_JAAHUQ010002321v1,length=38291>
##contig=<ID=chrUn_JAAHUQ010002322v1,length=38263>
##contig=<ID=chrUn_JAAHUQ010002323v1,length=38252>
##contig=<ID=chrUn_JAAHUQ010002324v1,length=39904>
##contig=<ID=chrUn_JAAHUQ010002325v1,length=38279>
##contig=<ID=chrUn_JAAHUQ010002326v1,length=38252>
##contig=<ID=chrUn_JAAHUQ010002327v1,length=38218>
##contig=<ID=chrUn_JAAHUQ010002328v1,length=38243>
##contig=<ID=chrUn_JAAHUQ010002329v1,length=49113>
##contig=<ID=chrUn_JAAHUQ010002330v1,length=38269>
##contig=<ID=chrUn_JAAHUQ010002331v1,length=38186>
##contig=<ID=chrUn_JAAHUQ010002332v1,length=38232>
##contig=<ID=chrUn_JAAHUQ010002333v1,length=38226>
##contig=<ID=chrUn_JAAHUQ010002334v1,length=38142>
##contig=<ID=chrUn_JAAHUQ010002335v1,length=38081>
##contig=<ID=chrUn_JAAHUQ010002336v1,length=38911>
##contig=<ID=chrUn_JAAHUQ010002337v1,length=38064>
##contig=<ID=chrUn_JAAHUQ010002338v1,length=38561>
##contig=<ID=chrUn_JAAHUQ010002339v1,length=38088>
##contig=<ID=chrUn_JAAHUQ010002340v1,length=49120>
##contig=<ID=chrUn_JAAHUQ010002341v1,length=38046>
##contig=<ID=chrUn_JAAHUQ010002342v1,length=37985>
##contig=<ID=chrUn_JAAHUQ010002343v1,length=58018>
##contig=<ID=chrUn_JAAHUQ010002344v1,length=38042>
##contig=<ID=chrUn_JAAHUQ010002345v1,length=37955>
##contig=<ID=chrUn_JAAHUQ010002346v1,length=37944>
##contig=<ID=chrUn_JAAHUQ010002347v1,length=38758>
##contig=<ID=chrUn_JAAHUQ010002348v1,length=37934>
##contig=<ID=chrUn_JAAHUQ010002349v1,length=49069>
##contig=<ID=chrUn_JAAHUQ010002350v1,length=37924>
##contig=<ID=chrUn_JAAHUQ010002351v1,length=37914>
##contig=<ID=chrUn_JAAHUQ010002352v1,length=89230>
##contig=<ID=chrUn_JAAHUQ010002353v1,length=37919>
##contig=<ID=chrUn_JAAHUQ010002354v1,length=37989>
##contig=<ID=chrUn_JAAHUQ010002355v1,length=38043>
##contig=<ID=chrUn_JAAHUQ010002356v1,length=37834>
##contig=<ID=chrUn_JAAHUQ010002357v1,length=37644>
##contig=<ID=chrUn_JAAHUQ010002358v1,length=41621>
##contig=<ID=chrUn_JAAHUQ010002359v1,length=37907>
##contig=<ID=chrUn_JAAHUQ010002360v1,length=48936>
##contig=<ID=chrUn_JAAHUQ010002361v1,length=59519>
##contig=<ID=chrUn_JAAHUQ010002362v1,length=37746>
##contig=<ID=chrUn_JAAHUQ010002363v1,length=39379>
##contig=<ID=chrUn_JAAHUQ010002364v1,length=37748>
##contig=<ID=chrUn_JAAHUQ010002365v1,length=37704>
##contig=<ID=chrUn_JAAHUQ010002366v1,length=51500>
##contig=<ID=chrUn_JAAHUQ010002367v1,length=37658>
##contig=<ID=chrUn_JAAHUQ010002368v1,length=37679>
##contig=<ID=chrUn_JAAHUQ010002369v1,length=37645>
##contig=<ID=chrUn_JAAHUQ010002370v1,length=37629>
##contig=<ID=chrUn_JAAHUQ010002371v1,length=48954>
##contig=<ID=chrUn_JAAHUQ010002372v1,length=37665>
##contig=<ID=chrUn_JAAHUQ010002373v1,length=37611>
##contig=<ID=chrUn_JAAHUQ010002374v1,length=37679>
##contig=<ID=chrUn_JAAHUQ010002375v1,length=37605>
##contig=<ID=chrUn_JAAHUQ010002376v1,length=37506>
##contig=<ID=chrUn_JAAHUQ010002377v1,length=37507>
##contig=<ID=chrUn_JAAHUQ010002378v1,length=37471>
##contig=<ID=chrUn_JAAHUQ010002379v1,length=37537>
##contig=<ID=chrUn_JAAHUQ010002380v1,length=37484>
##contig=<ID=chrUn_JAAHUQ010002381v1,length=38592>
##contig=<ID=chrUn_JAAHUQ010002382v1,length=48956>
##contig=<ID=chrUn_JAAHUQ010002383v1,length=37347>
##contig=<ID=chrUn_JAAHUQ010002384v1,length=44022>
##contig=<ID=chrUn_JAAHUQ010002385v1,length=37404>
##contig=<ID=chrUn_JAAHUQ010002386v1,length=37373>
##contig=<ID=chrUn_JAAHUQ010002387v1,length=37345>
##contig=<ID=chrUn_JAAHUQ010002388v1,length=37316>
##contig=<ID=chrUn_JAAHUQ010002389v1,length=37263>
##contig=<ID=chrUn_JAAHUQ010002390v1,length=37252>
##contig=<ID=chrUn_JAAHUQ010002391v1,length=37247>
##contig=<ID=chrUn_JAAHUQ010002392v1,length=37211>
##contig=<ID=chrUn_JAAHUQ010002393v1,length=48917>
##contig=<ID=chrUn_JAAHUQ010002394v1,length=37199>
##contig=<ID=chrUn_JAAHUQ010002395v1,length=37220>
##contig=<ID=chrUn_JAAHUQ010002396v1,length=37226>
##contig=<ID=chrUn_JAAHUQ010002397v1,length=37190>
##contig=<ID=chrUn_JAAHUQ010002398v1,length=37298>
##contig=<ID=chrUn_JAAHUQ010002399v1,length=37181>
##contig=<ID=chrUn_JAAHUQ010002400v1,length=37171>
##contig=<ID=chrUn_JAAHUQ010002401v1,length=37133>
##contig=<ID=chrUn_JAAHUQ010002402v1,length=37111>
##contig=<ID=chrUn_JAAHUQ010002403v1,length=37103>
##contig=<ID=chrUn_JAAHUQ010002404v1,length=48862>
##contig=<ID=chrUn_JAAHUQ010002405v1,length=37117>
##contig=<ID=chrUn_JAAHUQ010002406v1,length=37095>
##contig=<ID=chrUn_JAAHUQ010002407v1,length=65291>
##contig=<ID=chrUn_JAAHUQ010002408v1,length=37072>
##contig=<ID=chrUn_JAAHUQ010002409v1,length=36985>
##contig=<ID=chrUn_JAAHUQ010002410v1,length=36977>
##contig=<ID=chrUn_JAAHUQ010002411v1,length=37565>
##contig=<ID=chrUn_JAAHUQ010002412v1,length=36922>
##contig=<ID=chrUn_JAAHUQ010002413v1,length=36843>
##contig=<ID=chrUn_JAAHUQ010002414v1,length=48780>
##contig=<ID=chrUn_JAAHUQ010002415v1,length=36817>
##contig=<ID=chrUn_JAAHUQ010002416v1,length=36818>
##contig=<ID=chrUn_JAAHUQ010002417v1,length=36798>
##contig=<ID=chrUn_JAAHUQ010002418v1,length=38435>
##contig=<ID=chrUn_JAAHUQ010002419v1,length=36832>
##contig=<ID=chrUn_JAAHUQ010002420v1,length=36802>
##contig=<ID=chrUn_JAAHUQ010002421v1,length=36715>
##contig=<ID=chrUn_JAAHUQ010002422v1,length=36738>
##contig=<ID=chrUn_JAAHUQ010002423v1,length=36694>
##contig=<ID=chrUn_JAAHUQ010002424v1,length=36682>
##contig=<ID=chrUn_JAAHUQ010002425v1,length=49497>
##contig=<ID=chrUn_JAAHUQ010002426v1,length=36813>
##contig=<ID=chrUn_JAAHUQ010002427v1,length=36675>
##contig=<ID=chrUn_JAAHUQ010002428v1,length=36663>
##contig=<ID=chrUn_JAAHUQ010002429v1,length=36489>
##contig=<ID=chrUn_JAAHUQ010002430v1,length=36859>
##contig=<ID=chrUn_JAAHUQ010002431v1,length=36630>
##contig=<ID=chrUn_JAAHUQ010002432v1,length=36696>
##contig=<ID=chrUn_JAAHUQ010002433v1,length=36642>
##contig=<ID=chrUn_JAAHUQ010002434v1,length=36603>
##contig=<ID=chrUn_JAAHUQ010002435v1,length=36575>
##contig=<ID=chrUn_JAAHUQ010002436v1,length=48720>
##contig=<ID=chrUn_JAAHUQ010002437v1,length=36483>
##contig=<ID=chrUn_JAAHUQ010002438v1,length=36521>
##contig=<ID=chrUn_JAAHUQ010002439v1,length=36479>
##contig=<ID=chrUn_JAAHUQ010002440v1,length=36476>
##contig=<ID=chrUn_JAAHUQ010002441v1,length=65158>
##contig=<ID=chrUn_JAAHUQ010002442v1,length=36476>
##contig=<ID=chrUn_JAAHUQ010002443v1,length=36939>
##contig=<ID=chrUn_JAAHUQ010002444v1,length=36635>
##contig=<ID=chrUn_JAAHUQ010002445v1,length=37570>
##contig=<ID=chrUn_JAAHUQ010002446v1,length=36489>
##contig=<ID=chrUn_JAAHUQ010002447v1,length=48788>
##contig=<ID=chrUn_JAAHUQ010002448v1,length=36431>
##contig=<ID=chrUn_JAAHUQ010002449v1,length=36472>
##contig=<ID=chrUn_JAAHUQ010002450v1,length=36473>
##contig=<ID=chrUn_JAAHUQ010002451v1,length=36418>
##contig=<ID=chrUn_JAAHUQ010002452v1,length=36385>
##contig=<ID=chrUn_JAAHUQ010002453v1,length=36221>
##contig=<ID=chrUn_JAAHUQ010002454v1,length=36365>
##contig=<ID=chrUn_JAAHUQ010002455v1,length=36327>
##contig=<ID=chrUn_JAAHUQ010002456v1,length=36285>
##contig=<ID=chrUn_JAAHUQ010002457v1,length=36387>
##contig=<ID=chrUn_JAAHUQ010002458v1,length=48741>
##contig=<ID=chrUn_JAAHUQ010002459v1,length=36306>
##contig=<ID=chrUn_JAAHUQ010002460v1,length=36386>
##contig=<ID=chrUn_JAAHUQ010002461v1,length=36366>
##contig=<ID=chrUn_JAAHUQ010002462v1,length=36267>
##contig=<ID=chrUn_JAAHUQ010002463v1,length=36245>
##contig=<ID=chrUn_JAAHUQ010002464v1,length=36242>
##contig=<ID=chrUn_JAAHUQ010002465v1,length=36219>
##contig=<ID=chrUn_JAAHUQ010002466v1,length=36227>
##contig=<ID=chrUn_JAAHUQ010002467v1,length=36204>
##contig=<ID=chrUn_JAAHUQ010002468v1,length=48757>
##contig=<ID=chrUn_JAAHUQ010002469v1,length=36079>
##contig=<ID=chrUn_JAAHUQ010002470v1,length=36075>
##contig=<ID=chrUn_JAAHUQ010002471v1,length=36054>
##contig=<ID=chrUn_JAAHUQ010002472v1,length=36209>
##contig=<ID=chrUn_JAAHUQ010002473v1,length=36001>
##contig=<ID=chrUn_JAAHUQ010002474v1,length=35965>
##contig=<ID=chrUn_JAAHUQ010002475v1,length=35981>
##contig=<ID=chrUn_JAAHUQ010002476v1,length=35941>
##contig=<ID=chrUn_JAAHUQ010002477v1,length=35970>
##contig=<ID=chrUn_JAAHUQ010002478v1,length=35923>
##contig=<ID=chrUn_JAAHUQ010002479v1,length=48677>
##contig=<ID=chrUn_JAAHUQ010002480v1,length=35784>
##contig=<ID=chrUn_JAAHUQ010002481v1,length=35943>
##contig=<ID=chrUn_JAAHUQ010002482v1,length=35906>
##contig=<ID=chrUn_JAAHUQ010002483v1,length=35895>
##contig=<ID=chrUn_JAAHUQ010002484v1,length=35859>
##contig=<ID=chrUn_JAAHUQ010002485v1,length=35849>
##contig=<ID=chrUn_JAAHUQ010002486v1,length=35817>
##contig=<ID=chrUn_JAAHUQ010002487v1,length=35840>
##contig=<ID=chrUn_JAAHUQ010002488v1,length=35808>
##contig=<ID=chrUn_JAAHUQ010002489v1,length=35798>
##contig=<ID=chrUn_JAAHUQ010002493v1,length=35836>
##contig=<ID=chrUn_JAAHUQ010002494v1,length=39379>
##contig=<ID=chrUn_JAAHUQ010002495v1,length=35695>
##contig=<ID=chrUn_JAAHUQ010002496v1,length=48019>
##contig=<ID=chrUn_JAAHUQ010002497v1,length=35734>
##contig=<ID=chrUn_JAAHUQ010002498v1,length=35717>
##contig=<ID=chrUn_JAAHUQ010002499v1,length=54764>
##contig=<ID=chrUn_JAAHUQ010002500v1,length=35698>
##contig=<ID=chrUn_JAAHUQ010002501v1,length=35604>
##contig=<ID=chrUn_JAAHUQ010002502v1,length=35614>
##contig=<ID=chrUn_JAAHUQ010002503v1,length=48680>
##contig=<ID=chrUn_JAAHUQ010002504v1,length=35438>
##contig=<ID=chrUn_JAAHUQ010002505v1,length=35595>
##contig=<ID=chrUn_JAAHUQ010002506v1,length=35624>
##contig=<ID=chrUn_JAAHUQ010002507v1,length=35567>
##contig=<ID=chrUn_JAAHUQ010002508v1,length=35549>
##contig=<ID=chrUn_JAAHUQ010002509v1,length=35466>
##contig=<ID=chrUn_JAAHUQ010002510v1,length=35462>
##contig=<ID=chrUn_JAAHUQ010002511v1,length=57044>
##contig=<ID=chrUn_JAAHUQ010002512v1,length=35427>
##contig=<ID=chrUn_JAAHUQ010002513v1,length=35392>
##contig=<ID=chrUn_JAAHUQ010002514v1,length=48653>
##contig=<ID=chrUn_JAAHUQ010002515v1,length=35328>
##contig=<ID=chrUn_JAAHUQ010002516v1,length=35311>
##contig=<ID=chrUn_JAAHUQ010002517v1,length=50880>
##contig=<ID=chrUn_JAAHUQ010002518v1,length=35271>
##contig=<ID=chrUn_JAAHUQ010002519v1,length=35232>
##contig=<ID=chrUn_JAAHUQ010002520v1,length=35218>
##contig=<ID=chrUn_JAAHUQ010002521v1,length=35205>
##contig=<ID=chrUn_JAAHUQ010002522v1,length=35203>
##contig=<ID=chrUn_JAAHUQ010002523v1,length=35170>
##contig=<ID=chrUn_JAAHUQ010002524v1,length=48631>
##contig=<ID=chrUn_JAAHUQ010002525v1,length=35146>
##contig=<ID=chrUn_JAAHUQ010002526v1,length=35175>
##contig=<ID=chrUn_JAAHUQ010002527v1,length=35125>
##contig=<ID=chrUn_JAAHUQ010002528v1,length=35072>
##contig=<ID=chrUn_JAAHUQ010002529v1,length=35026>
##contig=<ID=chrUn_JAAHUQ010002530v1,length=108280>
##contig=<ID=chrUn_JAAHUQ010002531v1,length=35024>
##contig=<ID=chrUn_JAAHUQ010002532v1,length=34981>
##contig=<ID=chrUn_JAAHUQ010002533v1,length=35042>
##contig=<ID=chrUn_JAAHUQ010002534v1,length=34945>
##contig=<ID=chrUn_JAAHUQ010002535v1,length=48594>
##contig=<ID=chrUn_JAAHUQ010002536v1,length=34927>
##contig=<ID=chrUn_JAAHUQ010002537v1,length=34940>
##contig=<ID=chrUn_JAAHUQ010002538v1,length=34929>
##contig=<ID=chrUn_JAAHUQ010002539v1,length=34783>
##contig=<ID=chrUn_JAAHUQ010002540v1,length=34883>
##contig=<ID=chrUn_JAAHUQ010002541v1,length=34836>
##contig=<ID=chrUn_JAAHUQ010002542v1,length=34845>
##contig=<ID=chrUn_JAAHUQ010002543v1,length=34899>
##contig=<ID=chrUn_JAAHUQ010002544v1,length=47159>
##contig=<ID=chrUn_JAAHUQ010002545v1,length=34813>
##contig=<ID=chrUn_JAAHUQ010002546v1,length=48171>
##contig=<ID=chrUn_JAAHUQ010002547v1,length=34776>
##contig=<ID=chrUn_JAAHUQ010002548v1,length=47219>
##contig=<ID=chrUn_JAAHUQ010002549v1,length=34738>
##contig=<ID=chrUn_JAAHUQ010002550v1,length=34675>
##contig=<ID=chrUn_JAAHUQ010002551v1,length=34675>
##contig=<ID=chrUn_JAAHUQ010002552v1,length=34691>
##contig=<ID=chrUn_JAAHUQ010002553v1,length=34661>
##contig=<ID=chrUn_JAAHUQ010002554v1,length=34650>
##contig=<ID=chrUn_JAAHUQ010002555v1,length=34615>
##contig=<ID=chrUn_JAAHUQ010002556v1,length=34616>
##contig=<ID=chrUn_JAAHUQ010002557v1,length=77692>
##contig=<ID=chrUn_JAAHUQ010002558v1,length=34593>
##contig=<ID=chrUn_JAAHUQ010002559v1,length=34585>
##contig=<ID=chrUn_JAAHUQ010002560v1,length=34558>
##contig=<ID=chrUn_JAAHUQ010002561v1,length=34575>
##contig=<ID=chrUn_JAAHUQ010002562v1,length=34443>
##contig=<ID=chrUn_JAAHUQ010002563v1,length=36417>
##contig=<ID=chrUn_JAAHUQ010002564v1,length=34595>
##contig=<ID=chrUn_JAAHUQ010002565v1,length=34507>
##contig=<ID=chrUn_JAAHUQ010002566v1,length=34662>
##contig=<ID=chrUn_JAAHUQ010002567v1,length=34614>
##contig=<ID=chrUn_JAAHUQ010002568v1,length=48555>
##contig=<ID=chrUn_JAAHUQ010002569v1,length=34514>
##contig=<ID=chrUn_JAAHUQ010002570v1,length=34494>
##contig=<ID=chrUn_JAAHUQ010002571v1,length=34509>
##contig=<ID=chrUn_JAAHUQ010002572v1,length=34473>
##contig=<ID=chrUn_JAAHUQ010002573v1,length=34443>
##contig=<ID=chrUn_JAAHUQ010002574v1,length=41115>
##contig=<ID=chrUn_JAAHUQ010002575v1,length=34368>
##contig=<ID=chrUn_JAAHUQ010002576v1,length=34720>
##contig=<ID=chrUn_JAAHUQ010002577v1,length=34380>
##contig=<ID=chrUn_JAAHUQ010002578v1,length=48515>
##contig=<ID=chrUn_JAAHUQ010002579v1,length=34298>
##contig=<ID=chrUn_JAAHUQ010002580v1,length=34539>
##contig=<ID=chrUn_JAAHUQ010002581v1,length=34276>
##contig=<ID=chrUn_JAAHUQ010002582v1,length=34138>
##contig=<ID=chrUn_JAAHUQ010002583v1,length=34138>
##contig=<ID=chrUn_JAAHUQ010002584v1,length=34151>
##contig=<ID=chrUn_JAAHUQ010002585v1,length=34088>
##contig=<ID=chrUn_JAAHUQ010002586v1,length=34092>
##contig=<ID=chrUn_JAAHUQ010002587v1,length=34072>
##contig=<ID=chrUn_JAAHUQ010002588v1,length=34074>
##contig=<ID=chrUn_JAAHUQ010002589v1,length=48498>
##contig=<ID=chrUn_JAAHUQ010002590v1,length=34346>
##contig=<ID=chrUn_JAAHUQ010002591v1,length=82676>
##contig=<ID=chrUn_JAAHUQ010002592v1,length=34040>
##contig=<ID=chrUn_JAAHUQ010002593v1,length=33968>
##contig=<ID=chrUn_JAAHUQ010002594v1,length=33965>
##contig=<ID=chrUn_JAAHUQ010002595v1,length=33933>
##contig=<ID=chrUn_JAAHUQ010002598v1,length=33901>
##contig=<ID=chrUn_JAAHUQ010002599v1,length=33919>
##contig=<ID=chrUn_JAAHUQ010002600v1,length=33901>
##contig=<ID=chrUn_JAAHUQ010002601v1,length=48489>
##contig=<ID=chrUn_JAAHUQ010002602v1,length=33895>
##contig=<ID=chrUn_JAAHUQ010002603v1,length=33851>
##contig=<ID=chrUn_JAAHUQ010002604v1,length=33825>
##contig=<ID=chrUn_JAAHUQ010002605v1,length=33794>
##contig=<ID=chrUn_JAAHUQ010002606v1,length=33791>
##contig=<ID=chrUn_JAAHUQ010002607v1,length=33789>
##contig=<ID=chrUn_JAAHUQ010002608v1,length=33900>
##contig=<ID=chrUn_JAAHUQ010002609v1,length=33779>
##contig=<ID=chrUn_JAAHUQ010002610v1,length=33778>
##contig=<ID=chrUn_JAAHUQ010002611v1,length=33758>
##contig=<ID=chrUn_JAAHUQ010002612v1,length=48604>
##contig=<ID=chrUn_JAAHUQ010002613v1,length=37489>
##contig=<ID=chrUn_JAAHUQ010002614v1,length=37324>
##contig=<ID=chrUn_JAAHUQ010002615v1,length=33672>
##contig=<ID=chrUn_JAAHUQ010002616v1,length=33725>
##contig=<ID=chrUn_JAAHUQ010002617v1,length=33664>
##contig=<ID=chrUn_JAAHUQ010002618v1,length=33569>
##contig=<ID=chrUn_JAAHUQ010002619v1,length=33640>
##contig=<ID=chrUn_JAAHUQ010002620v1,length=33651>
##contig=<ID=chrUn_JAAHUQ010002621v1,length=33672>
##contig=<ID=chrUn_JAAHUQ010002622v1,length=33569>
##contig=<ID=chrUn_JAAHUQ010002623v1,length=48458>
##contig=<ID=chrUn_JAAHUQ010002624v1,length=33581>
##contig=<ID=chrUn_JAAHUQ010002625v1,length=33579>
##contig=<ID=chrUn_JAAHUQ010002626v1,length=33549>
##contig=<ID=chrUn_JAAHUQ010002627v1,length=33585>
##contig=<ID=chrUn_JAAHUQ010002628v1,length=33564>
##contig=<ID=chrUn_JAAHUQ010002629v1,length=33416>
##contig=<ID=chrUn_JAAHUQ010002630v1,length=33583>
##contig=<ID=chrUn_JAAHUQ010002631v1,length=40950>
##contig=<ID=chrUn_JAAHUQ010002632v1,length=38445>
##contig=<ID=chrUn_JAAHUQ010002633v1,length=48470>
##contig=<ID=chrUn_JAAHUQ010002634v1,length=33338>
##contig=<ID=chrUn_JAAHUQ010002635v1,length=33553>
##contig=<ID=chrUn_JAAHUQ010002636v1,length=33299>
##contig=<ID=chrUn_JAAHUQ010002637v1,length=33279>
##contig=<ID=chrUn_JAAHUQ010002638v1,length=70032>
##contig=<ID=chrUn_JAAHUQ010002639v1,length=33476>
##contig=<ID=chrUn_JAAHUQ010002640v1,length=33200>
##contig=<ID=chrUn_JAAHUQ010002641v1,length=33269>
##contig=<ID=chrUn_JAAHUQ010002642v1,length=33308>
##contig=<ID=chrUn_JAAHUQ010002643v1,length=33143>
##contig=<ID=chrUn_JAAHUQ010002644v1,length=51342>
##contig=<ID=chrUn_JAAHUQ010002645v1,length=33106>
##contig=<ID=chrUn_JAAHUQ010002646v1,length=32968>
##contig=<ID=chrUn_JAAHUQ010002647v1,length=33071>
##contig=<ID=chrUn_JAAHUQ010002648v1,length=33159>
##contig=<ID=chrUn_JAAHUQ010002649v1,length=32987>
##contig=<ID=chrUn_JAAHUQ010002650v1,length=32987>
##contig=<ID=chrUn_JAAHUQ010002651v1,length=32940>
##contig=<ID=chrUn_JAAHUQ010002652v1,length=32918>
##contig=<ID=chrUn_JAAHUQ010002653v1,length=32862>
##contig=<ID=chrUn_JAAHUQ010002654v1,length=32872>
##contig=<ID=chrUn_JAAHUQ010002655v1,length=48319>
##contig=<ID=chrUn_JAAHUQ010002656v1,length=33326>
##contig=<ID=chrUn_JAAHUQ010002657v1,length=32840>
##contig=<ID=chrUn_JAAHUQ010002658v1,length=32893>
##contig=<ID=chrUn_JAAHUQ010002659v1,length=32808>
##contig=<ID=chrUn_JAAHUQ010002660v1,length=32850>
##contig=<ID=chrUn_JAAHUQ010002661v1,length=32756>
##contig=<ID=chrUn_JAAHUQ010002662v1,length=32653>
##contig=<ID=chrUn_JAAHUQ010002663v1,length=32694>
##contig=<ID=chrUn_JAAHUQ010002664v1,length=32711>
##contig=<ID=chrUn_JAAHUQ010002665v1,length=32669>
##contig=<ID=chrUn_JAAHUQ010002666v1,length=48299>
##contig=<ID=chrUn_JAAHUQ010002667v1,length=35635>
##contig=<ID=chrUn_JAAHUQ010002668v1,length=32654>
##contig=<ID=chrUn_JAAHUQ010002669v1,length=32591>
##contig=<ID=chrUn_JAAHUQ010002670v1,length=49582>
##contig=<ID=chrUn_JAAHUQ010002671v1,length=32510>
##contig=<ID=chrUn_JAAHUQ010002672v1,length=32515>
##contig=<ID=chrUn_JAAHUQ010002673v1,length=32486>
##contig=<ID=chrUn_JAAHUQ010002674v1,length=32461>
##contig=<ID=chrUn_JAAHUQ010002675v1,length=32404>
##contig=<ID=chrUn_JAAHUQ010002676v1,length=32676>
##contig=<ID=chrUn_JAAHUQ010002677v1,length=48246>
##contig=<ID=chrUn_JAAHUQ010002678v1,length=32394>
##contig=<ID=chrUn_JAAHUQ010002679v1,length=32403>
##contig=<ID=chrUn_JAAHUQ010002680v1,length=32370>
##contig=<ID=chrUn_JAAHUQ010002681v1,length=30518>
##contig=<ID=chrUn_JAAHUQ010002682v1,length=32362>
##contig=<ID=chrUn_JAAHUQ010002683v1,length=32354>
##contig=<ID=chrUn_JAAHUQ010002684v1,length=32340>
##contig=<ID=chrUn_JAAHUQ010002685v1,length=32711>
##contig=<ID=chrUn_JAAHUQ010002686v1,length=32310>
##contig=<ID=chrUn_JAAHUQ010002687v1,length=32259>
##contig=<ID=chrUn_JAAHUQ010002688v1,length=48159>
##contig=<ID=chrUn_JAAHUQ010002689v1,length=33422>
##contig=<ID=chrUn_JAAHUQ010002690v1,length=32259>
##contig=<ID=chrUn_JAAHUQ010002691v1,length=32162>
##contig=<ID=chrUn_JAAHUQ010002692v1,length=34079>
##contig=<ID=chrUn_JAAHUQ010002693v1,length=32016>
##contig=<ID=chrUn_JAAHUQ010002694v1,length=32061>
##contig=<ID=chrUn_JAAHUQ010002695v1,length=32001>
##contig=<ID=chrUn_JAAHUQ010002696v1,length=32024>
##contig=<ID=chrUn_JAAHUQ010002697v1,length=48164>
##contig=<ID=chrUn_JAAHUQ010002698v1,length=32040>
##contig=<ID=chrUn_JAAHUQ010002699v1,length=32007>
##contig=<ID=chrUn_JAAHUQ010002700v1,length=87273>
##contig=<ID=chrUn_JAAHUQ010002701v1,length=31932>
##contig=<ID=chrUn_JAAHUQ010002702v1,length=31893>
##contig=<ID=chrUn_JAAHUQ010002703v1,length=31864>
##contig=<ID=chrUn_JAAHUQ010002704v1,length=31859>
##contig=<ID=chrUn_JAAHUQ010002705v1,length=32666>
##contig=<ID=chrUn_JAAHUQ010002706v1,length=31817>
##contig=<ID=chrUn_JAAHUQ010002707v1,length=31863>
##contig=<ID=chrUn_JAAHUQ010002708v1,length=48133>
##contig=<ID=chrUn_JAAHUQ010002709v1,length=31817>
##contig=<ID=chrUn_JAAHUQ010002710v1,length=31694>
##contig=<ID=chrUn_JAAHUQ010002711v1,length=31861>
##contig=<ID=chrUn_JAAHUQ010002712v1,length=31746>
##contig=<ID=chrUn_JAAHUQ010002713v1,length=31689>
##contig=<ID=chrUn_JAAHUQ010002714v1,length=31703>
##contig=<ID=chrUn_JAAHUQ010002715v1,length=31657>
##contig=<ID=chrUn_JAAHUQ010002716v1,length=31688>
##contig=<ID=chrUn_JAAHUQ010002717v1,length=31671>
##contig=<ID=chrUn_JAAHUQ010002718v1,length=31652>
##contig=<ID=chrUn_JAAHUQ010002719v1,length=48133>
##contig=<ID=chrUn_JAAHUQ010002720v1,length=31664>
##contig=<ID=chrUn_JAAHUQ010002721v1,length=31630>
##contig=<ID=chrUn_JAAHUQ010002722v1,length=31606>
##contig=<ID=chrUn_JAAHUQ010002723v1,length=31447>
##contig=<ID=chrUn_JAAHUQ010002724v1,length=31616>
##contig=<ID=chrUn_JAAHUQ010002725v1,length=31571>
##contig=<ID=chrUn_JAAHUQ010002726v1,length=31508>
##contig=<ID=chrUn_JAAHUQ010002727v1,length=31513>
##contig=<ID=chrUn_JAAHUQ010002728v1,length=31500>
##contig=<ID=chrUn_JAAHUQ010002729v1,length=31443>
##contig=<ID=chrUn_JAAHUQ010002730v1,length=48157>
##contig=<ID=chrUn_JAAHUQ010002731v1,length=31442>
##contig=<ID=chrUn_JAAHUQ010002732v1,length=31538>
##contig=<ID=chrUn_JAAHUQ010002733v1,length=31229>
##contig=<ID=chrUn_JAAHUQ010002734v1,length=31436>
##contig=<ID=chrUn_JAAHUQ010002735v1,length=31418>
##contig=<ID=chrUn_JAAHUQ010002736v1,length=31558>
##contig=<ID=chrUn_JAAHUQ010002737v1,length=31708>
##contig=<ID=chrUn_JAAHUQ010002738v1,length=31375>
##contig=<ID=chrUn_JAAHUQ010002739v1,length=48131>
##contig=<ID=chrUn_JAAHUQ010002740v1,length=32265>
##contig=<ID=chrUn_JAAHUQ010002741v1,length=31366>
##contig=<ID=chrUn_JAAHUQ010002742v1,length=31527>
##contig=<ID=chrUn_JAAHUQ010002743v1,length=31322>
##contig=<ID=chrUn_JAAHUQ010002744v1,length=31309>
##contig=<ID=chrUn_JAAHUQ010002745v1,length=31450>
[truncated: 1,955 more rows]
[truncated: 15 more columns]
