# Supplementary material for: De-novo and genome-wide meta-analyses identify a risk haplotype for congenital sensorineural deafness in Dalmatian dogs
Source: Sci Rep. 2022 Sep 14;12:15439. doi: 10.1038/s41598-022-19535-4 (PMC9474838; doi:10.1038/s41598-022-19535-4)
Supplement: Supplementary file 7 — Supplementary Table S4. [file 41598_2022_19535_MOESM7_ESM.xlsx]

## Sheet: Table_S4
CHR	SNP	BP	A1	P-linear	P-CMH
1	BICF2G630707905	251205	3	0.2186	0.3148
1	chr1_266523	266523	1	0.9569	0.9756
1	BICF2G630707908	273487	1	0.252	0.3481
1	BICF2G630707918	348210	3	0.2892	0.4124
1	chr1_363618	363618	3	0.3	0.3829
1	chr1_412573	412573	1	0.3206	0.3581
1	BICF2G630707932	420036	3	0.4502	0.4583
1	BICF2G630707957	511277	1	0.2454	0.2228
1	BICF2P1282632	573533	1	0.1853	0.2757
1	BICF2G630707991	650365	3	0.2452	0.309
1	BICF2G630708013	675531	3	0.2452	0.309
1	BICF2G630708020	691938	3	0.2452	0.309
1	BICF2G630708027	714375	1	0.2452	0.309
1	BICF2G630708028	717913	1	0.2117	0.3196
1	BICF2P188815	753378	3	0.786	0.2977
1	BICF2P410099	790404	1	0.7576	0.2863
1	BICF2P238696	802359	3	0.786	0.2977
1	BICF2P1124921	822555	1	0.786	0.2977
1	BICF2P195485	1001017	1	0.3312	0.4523
1	BICF2P606693	1027604	1	0.7576	0.2863
1	chr1_1120968	1120968	3	0.2084	0.3059
1	BICF2P760763	1132340	1	0.6989	0.6795
1	BICF2P392899	1136684	1	0.6989	0.6795
1	BICF2G630708109	1164707	3	0.6989	0.6795
1	BICF2G630708111	1178399	1	0.6989	0.6795
1	BICF2G630708113	1214774	1	0.3312	0.4523
1	chr1_1233565	1233565	2	0.6989	0.6795
1	chr1_1251817	1251817	3	0.3363	0.373
1	chr1_1266515	1266515	1	0.3199	0.4234
1	BICF2G630708124	1312356	1	0.6989	0.6795
1	BICF2G630708127	1326088	3	0.6989	0.6795
1	chr1_1421066	1421066	1	0.3363	0.373
1	BICF2P1442152	1472808	1	0.6243	0.4472
1	BICF2P1154406	1594588	1	0.8431	0.4456
1	BICF2P247436	1601615	1	0.361	0.4233
1	BICF2P562192	1608626	2	0.8431	0.4456
1	BICF2G630708194	1633259	1	0.9988	0.8694
1	BICF2G630708195	1643262	3	0.8431	0.4456
1	BICF2G630708209	1700583	1	0.8431	0.4456
1	BICF2G630708211	1722438	3	0.8431	0.4456
1	BICF2P207208	1728485	1	0.6525	0.4659
1	BICF2P741303	1759968	1	0.9095	0.6261
1	BICF2P726575	1779875	1	0.9095	0.6261
1	BICF2P929768	1785323	3	0.9095	0.6261
1	BICF2P406037	1786997	1	0.8317	0.5746
1	BICF2P247108	1796182	1	0.9095	0.6261
1	BICF2P804826	1810947	1	0.9095	0.6261
1	BICF2P988306	1819020	3	0.2159	0.1784
1	BICF2P180743	1838805	3	0.9095	0.6261
1	BICF2P1413903	1873919	3	0.2416	0.2198
1	BICF2P814595	1896142	1	0.9095	0.6261
1	BICF2G630708225	1916583	1	0.9988	0.8694
1	BICF2P1092470	2021998	3	0.684	0.5341
1	BICF2P168065	2048128	4	0.684	0.5341
1	BICF2P1148238	2078104	2	0.684	0.5341
1	TIGRP2P401_rs8846599	2092214	3	0.684	0.5341
1	BICF2G630708238	2102141	1	0.7126	0.52
1	TIGRP2P2613_rs9126421	2175231	1	0.684	0.5341
1	BICF2P1167646	2191437	3	0.684	0.5341
1	BICF2P515422	2195827	3	0.684	0.5341
1	TIGRP2P2621_rs9174004	2246338	3	0.684	0.5341
1	BICF2P1148079	2259490	3	0.684	0.5341
1	TIGRP2P2627_rs8593091	2277640	3	0.684	0.5341
1	BICF2G630708249	2289441	3	0.7762	0.6447
1	BICF2P1336950	2301633	1	0.684	0.5341
1	BICF2P1316503	2328280	2	0.684	0.5341
1	BICF2S23545226	2347264	1	0.684	0.5341
1	BICF2P552194	2362016	1	0.684	0.5341
1	BICF2P627157	2376435	3	0.684	0.5341
1	BICF2S22956053	2383448	1	0.684	0.5341
1	BICF2G630708265	2407180	1	0.684	0.5341
1	BICF2G630708271	2414014	3	0.4821	0.3531
1	BICF2P551656	2501183	1	0.3805	0.3447
1	BICF2P1451246	2507972	1	0.333	0.195
1	TIGRP2P2671_rs8596160	2550379	3	0.7903	0.5655
1	chr1_2794145	2794145	1	0.708	0.4147
1	BICF2P1085054	2948208	2	0.6007	0.352
1	BICF2G630708339	3041620	3	0.6007	0.352
1	BICF2P1464474	3111137	2	0.6542	0.3765
1	TIGRP2P2684_rs8604610	3127281	3	0.4847	0.2095
1	TIGRP2P2688_rs8722583	3243958	3	0.6664	0.3107
1	BICF2P91832	3274017	2	0.391	0.143
1	TIGRP2P2690_rs9195750	3308831	1	0.3209	0.207
1	TIGRP2P2694_rs9074880	3374684	1	0.8498	0.8459
1	BICF2G630708353	3419580	3	0.6188	0.3538
1	BICF2P389287	3480810	1	0.57	0.5408
1	BICF2P590289	3697160	2	0.8691	0.8828
1	TIGRP2P2702_rs8768645	3760558	2	0.8182	0.8801
1	BICF2P232247	3778681	2	0.7376	0.7026
1	BICF2G630708377	3796640	3	0.9321	0.9572
1	BICF2P555674	3828021	3	0.9321	0.9572
1	TIGRP2P2710_rs9134620	3842554	1	0.57	0.5408
1	BICF2P333055	3875185	1	0.6982	0.8069
1	BICF2S23541136	3946665	1	0.6982	0.8069
1	BICF2G630708384	3962719	3	0.9618	0.9806
1	BICF2P322145	3964544	4	0.6982	0.8069
1	BICF2P194479	3967481	3	0.6982	0.8069
1	BICF2P915835	3989037	1	0.6661	0.7648
1	BICF2P853468	3990312	1	0.6982	0.8069
1	BICF2P298830	4010307	1	0.7272	0.8713
1	BICF2S2299080	4021484	2	0.6982	0.8069
1	BICF2P122934	4044567	3	0.6982	0.8069
1	BICF2P1246652	4051150	3	0.6982	0.8069
1	TIGRP2P2748_rs9156364	4079240	1	0.7175	0.8237
1	TIGRP2P2751_rs8733852	4090327	3	0.6982	0.8069
1	BICF2P1398229	4099583	3	0.6982	0.8069
1	BICF2P637675	4120708	1	0.6982	0.8069
1	TIGRP2P2774_rs8786396	4134195	1	0.69	0.3706
1	BICF2P1426220	4157111	3	0.6885	0.2857
1	BICF2P675305	4172445	3	0.7054	0.3908
1	BICF2P675307	4174806	3	0.723	0.3995
1	BICF2G630708396	4204443	1	0.4741	0.5001
1	BICF2G630708397	4210698	1	0.4741	0.5001
1	BICF2P211382	4227095	2	0.3588	0.2409
1	chr1_4227658	4227658	1	0.3588	0.2409
1	BICF2G630708403	4239459	1	0.4741	0.5001
1	BICF2G630708405	4245417	3	0.4741	0.5001
1	TIGRP2P2780_rs8499983	4264222	1	0.9937	0.7915
1	BICF2G630708412	4272138	3	0.4741	0.5001
1	BICF2G630708417	4283592	1	0.4741	0.5001
1	BICF2G630708422	4361401	1	0.4741	0.5001
1	BICF2G630708423	4371564	3	0.4741	0.5001
1	BICF2G630708426	4401517	3	0.4741	0.5001
1	chr1_4419221	4419221	3	0.5392	0.3252
1	chr1_4419714	4419714	3	0.5392	0.3252
1	chr1_4419786	4419786	D	0.5392	0.3252
1	BICF2P590074	4420677	1	0.9921	0.5314
1	BICF2P1255280	4426123	1	0.7054	0.3908
1	BICF2P1469700	4450046	4	0.7054	0.3908
1	TIGRP2P2790_rs8527730	4459378	1	0.7054	0.3908
1	BICF2P922651	4469990	1	0.7054	0.3908
1	BICF2P1208544	4475164	3	0.7054	0.3908
1	BICF2P636148	4485474	1	0.7054	0.3908
1	BICF2P313176	4499421	3	0.7054	0.3908
1	TIGRP2P2813_rs8765556	4523008	1	0.7054	0.3908
1	BICF2P370160	4575316	3	0.7054	0.3908
1	TIGRP2P2820_rs9091359	4590874	1	0.7054	0.3908
1	TIGRP2P2822_rs8922524	4600818	2	0.7054	0.3908
1	chr1_4606010	4606010	3	0.7902	0.4239
1	chr1_4662909	4662909	1	0.723	0.379
1	BICF2P17392	4680550	2	0.698	0.3734
1	BICF2P252167	4700786	1	0.7054	0.3908
1	BICF2P487841	4711650	1	0.7054	0.3908
1	BICF2P477485	4725113	1	0.7054	0.3908
1	TIGRP2P2846_rs8786031	4726836	1	0.6943	0.3734
1	BICF2P1297269	4748284	1	0.7054	0.3908
1	TIGRP2P2853_rs9056630	4757417	1	0.7054	0.3908
1	BICF2S23640275	4764376	1	0.7054	0.3908
1	BICF2P547987	4809432	1	0.7054	0.3908
1	TIGRP2P2869_rs8779374	4836401	1	0.7252	0.4118
1	BICF2P146323	4878941	1	0.8298	0.4423
1	BICF2P931405	4886951	1	0.8298	0.4423
1	BICF2P572263	4893108	3	0.825	0.4247
1	BICF2P1275198	4901016	1	0.849	0.4517
1	BICF2S2339476	4911941	3	0.5643	0.3244
1	BICF2P371264	4913657	1	0.8298	0.4423
1	BICF2P1070937	4914914	3	0.849	0.4517
1	chr1_4915001	4915001	3	0.8298	0.4423
1	BICF2P1031026	4928973	3	0.849	0.4517
1	chr1_4931180	4931180	1	0.4684	0.2462
1	BICF2G630708462	4942312	1	0.5444	0.1961
1	BICF2G630708467	4951927	1	0.5784	0.1729
1	TIGRP2P2903_rs9014550	4957252	3	0.849	0.4517
1	BICF2P900574	4973985	1	0.849	0.4517
1	TIGRP2P2911_rs8936096	4979308	1	0.849	0.4517
1	BICF2G630708495	4985698	3	0.5853	0.3348
1	BICF2G630708586	5026727	1	0.6265	0.3074
1	chr1_5030287	5030287	1	0.4318	0.1303
1	BICF2S2443809	5032877	3	0.4318	0.1303
1	BICF2G630708598	5044074	3	0.6265	0.3074
1	BICF2S23423243	5059152	2	0.4318	0.1303
1	BICF2G630708633	5073833	1	0.5853	0.3348
1	BICF2G630708647	5091966	1	0.5853	0.3348
1	BICF2G630708656	5094664	1	0.5853	0.3348
1	BICF2G630708685	5109742	1	0.5853	0.3348
1	BICF2P1405933	5141525	3	0.4023	0.6002
1	BICF2P607260	5196785	3	0.4023	0.6002
1	TIGRP2P2953_rs9123276	5198813	1	0.4023	0.6002
1	TIGRP2P2955_rs8986818	5211086	1	0.4023	0.6002
1	TIGRP2P2962_rs8537173	5244422	3	0.4023	0.6002
1	TIGRP2P2975_rs9102742	5287987	1	0.8298	0.4423
1	BICF2P369261	5288133	3	0.8298	0.4423
1	TIGRP2P2986_rs9000637	5323473	1	0.9546	0.727
1	TIGRP2P2987_rs9029815	5325340	1	0.9546	0.727
1	BICF2P166510	5344916	3	0.3376	0.1216
1	BICF2G630708702	5361620	1	0.9287	0.8876
1	BICF2P1191617	5394934	3	0.5859	0.1185
1	BICF2P1437031	5409586	1	0.6439	0.3257
1	BICF2P392799	5420699	2	0.6439	0.3257
1	BICF2S23010713	5441353	1	0.8246	0.9002
1	BICF2P1000997	5452889	3	0.7003	0.9783
1	BICF2S23018913	5471709	3	0.7273	0.7125
1	BICF2S23649906	5477202	4	0.6439	0.3257
1	BICF2P1170347	5486246	1	0.9287	0.8876
1	TIGRP2P3107_rs9178643	5523125	1	0.8567	0.9356
1	TIGRP2P3119_rs8958362	5547867	1	0.6318	0.5048
1	BICF2G630708731	5561736	1	0.6318	0.5048
1	BICF2P981825	5568287	3	0.543	0.1318
1	BICF2S23321919	5579289	3	0.7617	0.9896
1	BICF2G630708743	5589651	3	0.5245	0.3705
1	BICF2G630708759	5600922	2	0.5454	0.5684
1	BICF2G630708864	5673842	1	0.5166	0.3243
1	BICF2G630708947	6052112	3	0.548	0.2407
1	BICF2G630709003	6096061	1	0.289	0.08484
1	BICF2G630709018	6107781	1	0.5189	0.1256
1	BICF2G630709073	6175472	3	0.7602	0.3061
1	BICF2P1178165	6209485	3	0.8268	0.5891
1	BICF2G630709132	6224919	1	0.667	0.4152
1	BICF2P1386889	6283052	3	0.8513	0.6829
1	BICF2G630709186	6297308	1	0.2842	0.1173
1	BICF2G630709207	6304660	1	0.1992	0.1581
1	BICF2G630709224	6315377	1	0.181	0.136
1	BICF2G630709237	6352738	1	0.3335	0.3738
1	BICF2G630709239	6358902	3	0.3335	0.3738
1	BICF2G630709270	6379490	3	0.324	0.2025
1	BICF2P695321	6395704	3	0.3912	0.4111
1	BICF2S23238022	6427277	1	0.3848	0.4626
1	BICF2G630709295	6447040	1	0.6113	0.632
1	BICF2G630709312	6453921	1	0.6113	0.632
1	BICF2G630709354	6465949	3	0.5525	0.3306
1	BICF2G630709364	6474333	2	0.5525	0.3306
1	BICF2G630709388	6489993	1	0.5525	0.3306
1	BICF2G630709424	6512438	1	0.5525	0.3306
1	BICF2G630709429	6520082	3	0.248	0.1313
1	BICF2P351258	6539253	3	0.5525	0.3306
1	BICF2S23051653	6551416	2	0.5525	0.3306
1	BICF2G630709448	6554263	1	0.4102	0.419
1	BICF2G630709459	6567658	1	0.4102	0.419
1	BICF2P106739	6581162	3	0.5624	0.3426
1	BICF2G630709466	6594954	3	0.4102	0.419
1	BICF2P301383	6613794	1	0.7814	0.8844
1	BICF2P341516	6627776	3	0.7585	0.8679
1	BICF2P634226	6636016	1	0.7585	0.8679
1	BICF2P664793	6675256	1	0.7247	0.8889
1	BICF2G630709471	6684616	2	0.373	0.3668
1	BICF2P984968	6693398	3	0.7247	0.8889
1	BICF2S22959180	6710663	3	0.7247	0.8889
1	BICF2P637832	6736449	3	0.8621	0.9518
1	BICF2S2341214	6737483	1	0.7247	0.8889
1	BICF2P370100	6787592	1	0.3049	0.1574
1	BICF2G630709473	6825957	3	0.4505	0.6912
1	chr1_6843854	6843854	3	0.7296	0.619
1	BICF2G630709489	6844921	1	0.8119	0.6775
1	BICF2G630709492	6855643	1	0.5941	0.5343
1	BICF2G630709495	6865364	3	0.9059	0.7685
1	BICF2G630709499	6879261	1	0.6506	0.6042
1	BICF2G630709507	6892064	1	0.8353	0.8612
1	BICF2G630709519	6899092	3	0.791	0.959
1	BICF2S23628196	6913015	3	0.2134	0.2864
1	BICF2S2459826	6996338	2	0.3784	0.6087
1	BICF2S23138952	7020134	1	0.6666	0.4353
1	BICF2G630709551	7037523	3	0.393	0.4712
1	BICF2G630709573	7050340	1	0.6558	0.4241
1	BICF2S23316675	7075191	1	0.3354	0.2436
1	chr1_7086401	7086401	3	0.3824	0.254
1	chr1_7106674	7106674	1	0.6666	0.4353
1	chr1_7123701	7123701	3	0.4934	0.2846
1	BICF2S23321805	7143332	3	0.6666	0.2697
1	G8f60S185	7175735	1	0.3716	0.6707
1	chr1_7183494	7183494	3	0.3236	0.6248
1	chr1_7200965	7200965	2	0.4499	0.7495
1	chr1_7255361	7255361	1	0.5377	0.509
1	G9f34S190	7258510	1	0.5377	0.509
1	BICF2G630709606	7281243	1	0.2959	0.3197
1	BICF2G630709608	7336711	2	0.291	0.4851
1	BICF2G630709610	7363714	1	0.5726	0.7191
1	BICF2G630709612	7421527	1	0.4604	0.7211
1	BICF2P1254836	7571195	1	0.5198	0.4586
1	BICF2P1453557	7578528	1	0.5198	0.4586
1	BICF2S23543570	7618214	2	0.498	0.2398
1	BICF2G630709761	7698737	4	0.8193	0.9555
1	BICF2P799026	7707189	1	0.9906	0.591
1	BICF2P772650	7720714	2	0.8066	0.7939
1	BICF2P151356	7729393	3	0.8066	0.7939
1	BICF2P649174	7740189	1	0.8409	0.7738
1	BICF2G630709769	7769386	3	0.534	0.8782
1	TIGRP2P7647_rs8616698	7813710	1	0.7527	0.9208
1	TIGRP2P7659_rs8795592	7820887	3	0.7527	0.9208
1	BICF2P657448	7831853	1	0.6123	0.5359
1	BICF2P970266	7838613	1	0.4907	0.3266
1	BICF2P1147267	7844779	1	0.696	0.9495
1	TIGRP2P7695_rs9059427	7864196	1	0.7527	0.9208
1	BICF2P1339554	7865281	3	0.7527	0.9208
1	BICF2G630709810	7898583	1	0.2469	0.09599
1	BICF2G630709825	7909532	3	0.5024	0.5282
1	BICF2G630709833	7915508	3	0.3065	0.1736
1	BICF2G630709842	7925031	1	0.3634	0.4075
1	chr1_7926268	7926268	3	0.1707	0.2416
1	BICF2G630709860	7935005	1	0.6507	0.8627
1	BICF2P555245	7960539	1	0.7904	0.9757
1	BICF2P555243	7960988	1	0.7904	0.9757
1	BICF2G630709868	7969723	1	0.5795	0.8369
1	BICF2P533944	7979804	1	0.327	0.1731
1	BICF2G630709873	8001795	1	0.3546	0.3527
1	BICF2P18236	8007051	1	0.5493	0.373
1	BICF2G630709904	8022725	1	0.5162	0.3835
1	BICF2G630709937	8044418	3	0.5192	0.7894
1	TIGRP2P7766_rs9177075	8048010	4	0.4928	0.7359
1	BICF2S23444329	8054483	3	0.9921	0.7264
1	BICF2S2337757	8073090	1	0.5517	0.3709
1	BICF2S23742583	8084756	2	0.5718	0.9435
1	BICF2G630709989	8095387	3	0.5192	0.7894
1	BICF2G630710011	8111989	1	0.8274	0.4797
1	BICF2P1068759	8143422	1	0.8335	0.9444
1	BICF2P617581	8161870	3	0.2443	0.2564
1	BICF2G630710036	8165086	2	0.2443	0.2564
1	TIGRP2P7812_rs9060535	8229814	3	0.5856	0.3221
1	BICF2P1131131	8253421	1	0.6234	0.3332
1	BICF2G630710048	8268652	1	0.458	0.5535
1	BICF2G630710049	8280193	1	0.5883	0.4259
1	BICF2P1430778	8291123	3	0.5577	0.2908
1	BICF2G630710050	8321430	1	0.5371	0.6796
1	BICF2P954170	8337429	1	0.4858	0.3376
1	BICF2S2361515	8430205	1	0.5194	0.2662
1	BICF2G630710102	8443239	1	0.2373	0.2456
1	BICF2G630710133	8463865	1	0.4909	0.2689
1	BICF2G630710210	8497677	1	0.06759	0.1234
1	BICF2G630710243	8514900	1	0.4383	0.6322
1	BICF2P997453	8522934	1	0.3688	0.4687
1	BICF2G630710247	8532697	1	0.3688	0.4687
1	BICF2S23227425	8546882	1	0.7019	0.5355
1	BICF2G630710270	8561857	1	0.09678	0.1338
1	BICF2P230315	8604276	1	0.7325	0.5406
1	BICF2G630710368	8630247	3	0.4152	0.9075
1	BICF2G630710410	8647955	1	0.3826	0.8328
1	BICF2P801590	8679834	3	0.3042	0.7546
1	BICF2P1476	8697663	2	0.3542	0.1447
1	BICF2G630710467	8711821	1	0.8205	0.8841
1	BICF2G630710480	8717703	2	0.6577	0.753
1	BICF2S23321456	8746315	1	0.2414	0.6225
1	BICF2G630710527	8751574	1	0.04787	0.1009
1	BICF2G630710545	8762788	1	0.02867	0.02806
1	BICF2G630710596	8798857	3	0.4971	0.8764
1	BICF2G630710611	8833676	1	0.198	0.5363
1	BICF2G630710632	8847422	1	0.2767	0.6813
1	BICF2G630710651	8863032	3	0.4163	0.6832
1	BICF2S22945143	8888552	3	0.487	0.7094
1	BICF2G630710701	8903354	3	0.5116	0.9323
1	BICF2G630710760	8955374	1	0.4279	0.5206
1	BICF2G630710800	8975122	3	0.9091	0.6923
1	BICF2G630710810	8980525	1	0.09648	0.2759
1	BICF2G630710819	8993571	3	0.07505	0.2025
1	BICF2G630710832	9010909	1	0.0693	0.2192
1	BICF2P1120946	9033858	2	0.9883	0.9821
1	BICF2G630710853	9041117	1	0.5858	0.8921
1	BICF2G630710867	9055097	3	0.5858	0.8921
1	BICF2P463407	9065606	3	0.7321	0.8235
1	BICF2G630710914	9094017	3	0.3301	0.4064
1	BICF2G630710917	9096236	3	0.3881	0.3849
1	BICF2G630710959	9120663	1	0.3476	0.3933
1	BICF2G630711036	9166089	1	0.5624	0.9109
1	BICF2G630711049	9190035	3	0.2527	0.5772
1	BICF2G630711060	9201414	3	0.6583	0.8681
1	chr1_9202940	9202940	1	0.8144	0.5016
1	chr1_9203398	9203398	2	0.8144	0.5016
1	chr1_9204247	9204247	1	0.6845	0.942
1	BICF2G630711067	9212509	3	0.7104	0.7617
1	BICF2G630711068	9214283	2	0.724	0.9111
1	BICF2G630711082	9224106	1	0.6688	0.908
1	BICF2P158777	9257013	1	0.6613	0.8747
1	BICF2S23513417	9288943	2	0.6441	0.9024
1	BICF2G630711105	9296248	3	0.6594	0.945
1	TIGRP2P7951_rs9003035	9309123	1	0.5238	0.6499
1	TIGRP2P7957_rs9013755	9325658	1	0.6266	0.9187
1	BICF2P467525	9338347	1	0.07005	0.317
1	TIGRP2P7974_rs8878364	9354482	1	0.2953	0.6212
1	BICF2G630711114	9362100	2	0.6685	0.9195
1	BICF2S23620468	9396188	1	0.0681	0.2257
1	BICF2P861232	9464337	4	0.9454	0.8713
1	BICF2P337159	9477943	3	0.6237	0.8955
1	BICF2G630711160	9486307	3	0.301	0.5168
1	BICF2G630711166	9502938	1	0.301	0.5168
1	BICF2G630711199	9526549	3	0.6487	0.8774
1	BICF2G630711226	9540990	1	0.1702	0.4143
1	BICF2G630711231	9545603	1	0.1779	0.4263
1	BICF2G630711272	9565301	3	0.6316	0.9407
1	BICF2G630711277	9573293	1	0.4957	0.9321
1	BICF2G630711289	9578777	4	0.2023	0.6147
1	BICF2G630711302	9592401	1	0.8638	0.7138
1	BICF2G630711318	9604233	1	0.9531	0.5882
1	BICF2G630711324	9612915	1	0.9531	0.5882
1	BICF2G630711334	9629445	3	0.2837	0.4929
1	BICF2G630711348	9638283	3	0.2837	0.4929
1	BICF2G630711365	9649685	1	0.9397	0.8538
1	BICF2P1182394	9659261	3	0.2622	0.3976
1	TIGRP2P8041_rs9097161	9672599	1	0.11	0.287
1	BICF2P231214	9690287	3	0.2273	0.5477
1	TIGRP2P8049_rs9045277	9696341	1	0.1977	0.2473
1	BICF2P821731	9728738	3	0.2126	0.5311
1	TIGRP2P8074_rs9169598	9741629	1	0.5788	0.7904
1	BICF2P741988	9752154	1	0.6704	0.9434
1	BICF2P962214	9777156	2	0.1766	0.277
1	TIGRP2P8092_rs9196836	9812380	3	0.2155	0.4336
1	BICF2S23153877	9826231	1	0.27	0.3
1	BICF2S23337618	9862442	1	0.2223	0.2129
1	BICF2G630711446	9875555	3	0.2499	0.6146
1	BICF2G630711451	9882263	1	0.1622	0.4034
1	BICF2S23738428	9897935	1	0.4714	0.5655
1	BICF2G630711456	9968034	4	0.5979	0.9683
1	BICF2G630711458	9969789	1	0.1829	0.4642
1	TIGRP2P8121_rs9090075	10008027	1	0.3176	0.7113
1	BICF2G630711464	10027540	1	0.4076	0.6988
1	BICF2G630711494	10060855	3	0.4399	0.6705
1	BICF2G630711497	10064727	1	0.4367	0.7383
1	BICF2S2322427	10093579	1	0.9139	0.6651
1	BICF2P763897	10099935	1	0.9307	0.9653
1	BICF2P701385	10107282	1	0.9282	0.9721
1	BICF2G630711516	10138348	1	0.206	0.4751
1	BICF2G630711539	10214038	1	0.7836	0.5735
1	BICF2G630711562	10255636	1	0.8625	0.9352
1	BICF2G630711594	10309970	3	0.6497	0.9966
1	BICF2S2416695	10329292	1	0.3527	0.5595
1	BICF2G630711607	10341135	1	0.2824	0.732
1	BICF2S23656672	10357617	1	0.2439	0.5669
1	BICF2P883221	10403384	1	0.5542	0.5809
1	BICF2P878157	10508512	3	0.5119	0.7641
1	TIGRP2P8190_rs9076964	10549938	2	0.6919	0.9396
1	BICF2P1014047	10780593	1	0.6375	0.9079
1	BICF2P407470	10934077	1	0.539	0.4236
1	BICF2S22926875	10976955	3	0.9	0.8389
1	BICF2S23653590	11074423	2	0.9287	0.5641
1	BICF2P387634	11091891	3	0.4916	0.4726
1	TIGRP2P8291_rs8903611	11111953	2	0.8726	0.8394
1	BICF2P629544	11119991	1	0.9353	0.856
1	chr1_11167678	11167678	3	0.4224	0.5699
1	BICF2P1082366	11167979	3	0.7878	0.8175
1	chr1_11168555	11168555	1	0.4224	0.5699
1	BICF2P304894	11286624	1	0.8603	0.7843
1	BICF2P258539	11368842	1	0.7829	0.625
1	TIGRP2P8373_rs8521226	11418720	1	0.7607	0.8369
1	BICF2S23453352	11457128	1	0.3785	0.4972
1	TIGRP2P8419_rs8959368	11497808	3	0.579	0.8806
1	BICF2S23534100	11653215	1	0.8143	0.9555
1	BICF2P6662	11679629	3	0.9187	0.9196
1	BICF2P1277523	11708684	3	0.318	0.5725
1	BICF2P779428	11730119	3	0.9165	0.8788
1	BICF2P576377	11759885	1	0.9715	0.8774
1	BICF2S23114218	11774784	3	0.5106	0.7142
1	BICF2P340398	11779243	3	0.5959	0.7787
1	BICF2S23013314	11875141	2	0.8142	0.7765
1	TIGRP2P8538_rs8853941	11884008	3	0.2369	0.3763
1	TIGRP2P8555_rs8792137	11951448	1	0.6446	0.9196
1	BICF2P137576	11981850	3	0.5248	0.9815
1	BICF2S23214790	12007076	3	0.2261	0.4686
1	BICF2P1401451	12024782	1	0.176	0.3597
1	BICF2P1283139	12033348	1	0.1091	0.27
1	TIGRP2P8605_rs8516721	12055950	3	0.1812	0.3994
1	TIGRP2P8633_rs8991340	12101184	2	0.4756	0.5701
1	TIGRP2P15313_rs9161584	12124292	1	0.4245	0.5857
1	BICF2P1162632	12144103	2	0.1234	0.3108
1	BICF2P301927	12156624	3	0.9235	0.9578
1	chr1_12239369	12239369	1	0.6141	0.9087
1	BICF2P630489	12268168	3	0.6946	0.6626
1	BICF2P1045220	12292936	3	0.7816	0.8357
1	TIGRP2P15426_rs8702677	12305086	3	0.8225	0.8219
1	BICF2P1293785	12326997	3	0.3636	0.6322
1	BICF2P296037	12470251	3	0.1952	0.2179
1	BICF2P606025	12515484	3	0.9591	0.655
1	BICF2S23727748	12674746	1	0.9643	0.5915
1	BICF2P893554	12724538	1	0.2722	0.6638
1	BICF2P1077045	12732415	1	0.2893	0.6819
1	BICF2P422182	12752045	2	0.06608	0.2094
1	BICF2P248994	12829696	1	0.4375	0.2913
1	BICF2P363287	12831740	1	0.4375	0.2913
1	BICF2P669790	12843349	3	0.4385	0.2874
1	BICF2P1384375	12863961	3	0.3356	0.6804
1	BICF2S23016406	12868228	1	0.07094	0.2135
1	BICF2P869436	12880943	4	0.1015	0.1928
1	BICF2P636842	12946001	1	0.7343	0.7432
1	TIGRP2P15681_rs8498499	13057467	3	0.3073	0.5588
1	BICF2S23258050	13065849	3	0.2231	0.4136
1	BICF2P584048	13085178	1	0.2132	0.2963
1	BICF2P369301	13115587	3	0.1496	0.2522
1	BICF2P846867	13132232	1	0.354	0.4617
1	BICF2P534733	13137512	1	0.3953	0.6015
1	chr1_13213824	13213824	3	0.7013	0.9549
1	BICF2P1260680	13214008	1	0.4626	0.7952
1	chr1_13223245	13223245	1	0.7013	0.9549
1	chr1_13260261	13260261	I	0.03595	0.1237
1	BICF2S24112448	13266679	3	0.06954	0.1361
1	BICF2S23762436	13298012	3	0.31	0.6814
1	TIGRP2P15720_rs8799784	13355961	1	0.6948	0.8657
1	BICF2P1372927	13369932	1	0.3151	0.1439
1	BICF2S23354689	13375903	1	0.349	0.2107
1	BICF2P897678	13385246	3	0.1189	0.1081
1	BICF2P1346707	13412399	1	0.2738	0.07996
1	BICF2P1409469	13428072	3	0.2738	0.07996
1	BICF2S23661189	13431034	1	0.3532	0.7721
1	BICF2P342283	13446742	1	0.3569	0.3597
1	BICF2P898749	13454177	1	0.3569	0.3597
1	BICF2P1362061	13463880	1	0.2738	0.07996
1	chr1_13466714	13466714	1	0.03595	0.1237
1	chr1_13471714	13471714	2	0.3569	0.3597
1	BICF2P561513	13471855	3	0.3532	0.7721
1	BICF2P1240331	13478424	1	0.2738	0.07996
1	BICF2P1038853	13493435	2	0.3328	0.5929
1	BICF2P1038854	13493609	1	0.3328	0.5929
1	chr1_13495946	13495946	2	0.2857	0.3075
1	BICF2S23513984	13506057	1	0.2461	0.5827
1	chr1_13526109	13526109	1	0.08194	0.3967
1	BICF2P1035482	13554172	1	0.4775	0.9058
1	BICF2S23454139	13568168	3	0.7258	0.7389
1	BICF2P352064	13585953	1	0.3329	0.2604
1	BICF2P404481	13590516	1	0.7258	0.7389
1	TIGRP2P15814_rs9074722	13601070	1	0.3329	0.2604
1	TIGRP2P15816_rs9114166	13610738	1	0.3329	0.2604
1	TIGRP2P15823_rs9099765	13629913	1	0.7258	0.7389
1	BICF2P326224	13635403	3	0.3329	0.2604
1	TIGRP2P15838_rs8801024	13759668	3	0.1586	0.2719
1	BICF2P426201	13773492	1	0.04115	0.1183
1	BICF2P622051	13822697	2	0.2969	0.61
1	BICF2P993746	13829372	3	0.1479	0.1584
1	BICF2S2436535	13842621	1	0.05949	0.1423
1	BICF2P396242	13857178	1	0.04714	0.1284
1	BICF2S22916306	13861908	1	0.07411	0.272
1	BICF2P940553	13873480	3	0.8232	0.4277
1	TIGRP2P15885_rs8570710	13898860	3	0.1507	0.4152
1	BICF2P736091	13901500	1	0.04646	0.1259
1	chr1_13901894	13901894	D	0.03117	0.06038
1	chr1_13902336	13902336	3	0.05109	0.1378
1	BICF2P160224	13966852	3	0.1387	0.4424
1	BICF2P460868	13987701	3	0.305	0.633
1	BICF2P252171	14000177	1	0.3814	0.7296
1	TIGRP2P15910_rs8792131	14021541	1	0.841	0.8476
1	TIGRP2P15911_rs8826086	14025015	1	0.8387	0.7886
1	chr1_14028546	14028546	1	0.7434	0.9082
1	chr1_14028691	14028691	1	0.7434	0.9082
1	TIGRP2P15921_rs9035080	14051040	3	0.05698	0.2534
1	TIGRP2P15926_rs8935881	14058776	1	0.05698	0.2534
1	BICF2S22943775	14089087	3	0.05698	0.2534
1	BICF2P300536	14100367	3	0.0486	0.2351
1	BICF2P69061	14120734	1	0.0486	0.2351
1	BICF2P931019	14124297	1	0.0486	0.2351
1	BICF2P172990	14133089	3	0.02586	0.08881
1	TIGRP2P15939_rs8638348	14154296	3	0.5917	0.6092
1	TIGRP2P15940_rs9048842	14171000	3	0.4222	0.3823
1	BICF2P1166345	14173454	3	0.4222	0.3823
1	TIGRP2P15943_rs9090365	14187541	3	0.5597	0.4635
1	BICF2S2334324	14217295	3	0.5597	0.4635
1	BICF2S23147946	14281609	1	0.09127	0.211
1	BICF2P701631	14323114	1	0.02574	0.09815
1	BICF2S23638404	14333504	1	0.4451	0.7121
1	BICF2P985873	14389797	3	0.9093	0.8942
1	BICF2P510074	14391559	3	0.6709	0.7008
1	BICF2S23346814	14402319	3	0.01709	0.1588
1	BICF2S22944621	14416073	1	0.6586	0.796
1	BICF2S2293000	14456169	1	0.07633	0.1859
1	BICF2P1036859	14465969	1	0.4406	0.7081
1	BICF2P1307086	14472225	3	0.9741	0.7622
1	TIGRP2P16004_rs9234951	14484107	1	0.2552	0.4496
1	TIGRP2P16009_rs9126768	14488488	3	0.2552	0.4496
1	chr1_14503912	14503912	1	0.3095	0.9549
1	BICF2S23311738	14507952	1	0.8	0.9573
1	BICF2S23537870	14534509	3	0.6663	0.5734
1	chr1_14536842	14536842	1	0.8266	0.6945
1	BICF2P1107	14541895	1	0.04418	0.191
1	BICF2P355231	14559119	3	0.05891	0.2676
1	BICF2P355227	14560189	1	0.8901	0.8264
1	BICF2P468796	14563023	3	0.09657	0.2819
1	BICF2P739054	14594581	1	0.08725	0.3638
1	BICF2P612019	14615890	1	0.05891	0.2676
1	BICF2P694792	14651579	1	0.05891	0.2676
1	BICF2P523223	14673982	1	0.05891	0.2676
1	BICF2P1362381	14682573	1	0.7944	0.583
1	BICF2P1319517	14708146	3	0.3458	0.5759
1	BICF2P1225386	14732871	3	0.2404	0.5825
1	BICF2P976808	14736839	3	0.2404	0.5825
1	BICF2P572866	14771450	1	0.2404	0.5825
1	BICF2P51884	14785901	3	0.2404	0.5825
1	BICF2P51875	14789870	3	0.3458	0.5759
1	TIGRP2P16053_rs9041190	14866292	3	0.1071	0.1838
1	BICF2G630711645	14880841	1	0.2722	0.6552
1	BICF2G630711678	14896448	1	0.2722	0.6552
1	BICF2S23630146	14918904	3	0.1945	0.6114
1	BICF2G630711695	14937979	1	0.1945	0.6114
1	BICF2G630711711	14950539	1	0.2307	0.5986
1	BICF2G630711718	14956125	3	0.2307	0.5986
1	BICF2G630711735	14969369	3	0.6959	0.4958
1	BICF2G630711764	14988276	1	0.02669	0.2396
1	BICF2G630711794	15005529	1	0.0295	0.1073
1	BICF2G630711817	15014153	3	0.3233	0.7267
1	BICF2G630711829	15031630	4	0.3293	0.8375
1	BICF2P1075612	15053383	3	0.243	0.8119
1	BICF2G630711877	15057467	3	0.2893	0.8286
1	TIGRP2P16106_rs9076289	15080381	1	0.8971	0.3259
1	BICF2P276918	15098120	1	0.07431	0.8468
1	BICF2G630711952	15108508	1	0.1414	0.9682
1	BICF2G630711956	15116966	1	0.327	0.7804
1	BICF2G630712003	15160307	3	0.1691	0.5638
1	BICF2G630712032	15172672	1	0.4549	0.9154
1	BICF2G630712066	15186332	1	0.07847	0.4185
1	BICF2G630712076	15189413	2	0.06035	0.5471
1	BICF2G630712091	15199402	1	0.07847	0.4185
1	BICF2G630712094	15204569	3	0.07847	0.4185
1	BICF2G630712117	15218485	1	0.07847	0.4185
1	BICF2G630712141	15230599	1	0.07847	0.4185
1	BICF2G630712154	15248017	3	0.06035	0.5471
1	BICF2G630712167	15266342	1	0.07847	0.4185
1	BICF2G630712176	15280943	3	0.05915	0.4526
1	BICF2G630712180	15309118	1	0.05915	0.4526
1	BICF2G630712182	15321057	3	0.05915	0.4526
1	BICF2G630712185	15334319	3	0.8307	0.3806
1	BICF2P1005766	15364978	1	0.9804	0.5111
1	BICF2G630712191	15372503	1	0.6656	0.4361
1	BICF2G630712210	15380050	3	0.8307	0.3806
1	BICF2G630712257	15418100	3	0.9156	0.3922
1	BICF2G630712263	15431051	1	0.9011	0.5446
1	BICF2G630712264	15436835	3	0.8714	0.366
1	BICF2G630712269	15448285	1	0.05888	0.4525
1	BICF2G630712299	15491995	1	0.8651	0.5741
1	BICF2G630712300	15496312	3	0.6158	0.7282
1	TIGRP2P16163_rs9228354	15511136	1	0.2079	0.2351
1	BICF2S2357481	15517214	2	0.05915	0.4526
1	BICF2G630712331	15529859	1	0.6841	0.6739
1	BICF2G630712362	15544090	3	0.9305	0.4509
1	BICF2G630712366	15548491	1	0.747	0.5404
1	BICF2G630712387	15553192	1	0.7768	0.3015
1	TIGRP2P16178_rs8530955	15566979	1	0.238	0.2567
1	BICF2G630712428	15590031	1	0.1276	0.5879
1	BICF2G630712444	15612220	1	0.9156	0.5408
1	BICF2S23112242	15624640	1	0.238	0.2567
1	BICF2P596309	15635861	3	0.1399	0.1078
1	BICF2G630712495	15673409	3	0.2586	0.3553
1	TIGRP2P16213_rs8686742	15794393	3	0.1754	0.549
1	BICF2G630712614	15805483	3	0.6256	0.4759
1	BICF2P1171762	15816348	3	0.6239	0.3673
1	BICF2G630712641	15830445	3	0.2795	0.1525
1	BICF2G630712663	15840316	1	0.915	0.4233
1	BICF2S23254222	15852260	2	0.6554	0.5079
1	BICF2G630712709	15873535	1	0.2208	0.1369
1	BICF2S23651635	15874938	1	0.2234	0.1387
1	BICF2G630712750	15896352	1	0.6692	0.5311
1	BICF2G630712755	15900750	2	0.7018	0.1969
1	BICF2S23029066	15911482	3	0.2381	0.149
1	BICF2G630712777	15920290	1	0.8969	0.8079
1	BICF2G630712835	15962377	1	0.3126	0.2684
1	BICF2G630712851	15970326	1	0.2228	0.1023
1	chr1_15998040	15998040	3	0.5877	0.5259
1	chr1_16002821	16002821	1	0.8445	0.6723
1	chr1_16009193	16009193	1	0.7924	0.4825
1	BICF2G630712884	16024354	1	0.4437	0.1462
1	BICF2P738529	16045803	1	0.612	0.9592
1	BICF2P1239489	16053508	3	0.5842	0.9841
1	TIGRP2P16286_rs8968917	16063459	1	0.6018	0.934
1	BICF2G630712895	16082782	3	0.6345	0.1608
1	BICF2G630712899	16106412	1	0.5528	0.1308
1	BICF2G630712908	16121427	1	0.1916	0.1756
1	chr1_16132465	16132465	1	0.222	0.3946
1	BICF2G630712915	16132998	2	0.8184	0.3823
1	BICF2G630712921	16138985	1	0.9553	0.5286
1	BICF2G630712979	16156784	1	0.8184	0.3823
1	BICF2P1038124	16162212	1	0.8184	0.3823
1	BICF2G630712994	16162703	1	0.8184	0.3823
1	BICF2G630712999	16175817	1	0.3423	0.6337
1	BICF2G630713011	16185504	3	0.3783	0.7868
1	BICF2G630713017	16196294	2	0.3783	0.7868
1	BICF2G630713056	16219720	1	0.4123	0.8622
1	BICF2G630713087	16231036	3	0.2923	0.6918
1	BICF2G630713106	16244265	2	0.9192	0.3982
1	BICF2G630713129	16255217	3	0.8762	0.3702
1	BICF2G630713147	16265331	3	0.9593	0.4258
1	BICF2G630713157	16281556	2	0.8848	0.3826
1	BICF2G630713161	16293337	2	0.3505	0.1359
1	BICF2G630713167	16306787	1	0.4427	0.7386
1	BICF2P1110155	16320005	3	0.4427	0.7386
1	BICF2G630713221	16324420	1	0.4427	0.7386
1	BICF2G630713238	16337721	1	0.4427	0.7386
1	BICF2G630713244	16359855	3	0.9593	0.4258
1	BICF2S23756203	16379257	3	0.193	0.3122
1	BICF2G630713250	16399830	1	0.7859	0.4746
1	BICF2S23312889	16428724	3	0.2615	0.3642
1	BICF2G630713269	16440171	1	0.327	0.4133
1	BICF2G630713308	16460238	1	0.3751	0.4917
1	BICF2G630713309	16461127	1	0.1511	0.2332
1	BICF2P347527	16500159	3	0.7724	0.6532
1	BICF2G630713318	16508273	3	0.4865	0.5214
1	BICF2G630713341	16531663	1	0.4221	0.4473
1	BICF2G630713357	16546927	1	0.4221	0.4473
1	BICF2S23532118	16591910	1	0.4156	0.9225
1	BICF2G630713378	16639703	3	0.09923	0.1264
1	BICF2G630713381	16723651	3	0.5845	0.166
1	TIGRP2P16352_rs8891819	16799708	3	0.2768	0.196
1	BICF2G630713411	16806542	1	0.1313	0.2471
1	BICF2G630713424	16811874	4	0.2111	0.3215
1	BICF2G630713443	16820003	3	0.5525	0.7226
1	BICF2P518184	16936332	3	0.5293	0.2509
1	chr1_16944232	16944232	1	0.8191	0.6524
1	TIGRP2P16395_rs9237869	16947053	3	0.704	0.671
1	TIGRP2P16400_rs8609472	16956533	1	0.8055	0.6852
1	TIGRP2P16416_rs8992752	16968037	3	0.704	0.671
1	BICF2P190688	16983628	1	0.704	0.671
1	BICF2P1003421	16997869	3	0.7568	0.7752
1	BICF2G630713472	17038060	1	0.7568	0.7752
1	BICF2G630713521	17063159	1	0.9708	0.4703
1	chr1_17079862	17079862	1	0.7881	0.8175
1	BICF2S23429070	17081733	2	0.5884	0.9595
1	BICF2G630713549	17090951	1	0.6282	0.8266
1	chr1_17094403	17094403	1	0.5151	0.9839
1	BICF2G630713554	17100543	1	0.5153	0.7495
1	chr1_17108311	17108311	1	0.8145	0.5574
1	BICF2G630713570	17125112	1	0.5319	0.9103
1	BICF2P408235	17128451	2	0.4647	0.8494
1	BICF2G630713595	17135819	3	0.5095	0.9962
1	BICF2P1049342	17149726	3	0.5077	0.858
1	TIGRP2P16445_rs8874129	17186610	3	0.4273	0.8786
1	BICF2P673942	17200947	3	0.5752	0.8569
1	BICF2G630713680	17246152	3	0.4582	0.9683
1	BICF2P777530	17274039	3	0.2838	0.333
1	BICF2G630713688	17278430	3	0.1372	0.1287
1	BICF2G630713733	17302397	3	0.7857	0.5536
1	TIGRP2P16480_rs8758959	17315566	3	0.3701	0.1145
1	BICF2P1295166	17325705	3	0.3701	0.1145
1	BICF2G630713757	17336561	3	0.2504	0.1646
1	BICF2G630713782	17355373	1	0.2829	0.05872
1	BICF2G630713809	17371769	3	0.2247	0.03782
1	BICF2G630713815	17373241	1	0.2829	0.05872
1	BICF2G630713816	17373831	2	0.2829	0.05872
1	BICF2G630713819	17376281	1	0.2597	0.06038
1	BICF2G630713820	17376368	3	0.2829	0.05872
1	BICF2G630713834	17382980	1	0.2217	0.044
1	BICF2G630713845	17398182	3	0.9914	0.413
1	BICF2G630713855	17409289	1	0.9914	0.413
1	BICF2P764755	17419125	1	0.1945	0.1942
1	chr1_17445618	17445618	1	0.3973	0.2186
1	BICF2G630713890	17446347	3	0.9158	0.3773
1	chr1_17446766	17446766	3	0.5055	0.3006
1	BICF2G630713894	17451480	1	0.2028	0.03952
1	BICF2G630713904	17463345	1	0.2577	0.06098
1	chr1_17464549	17464549	1	0.2078	0.1139
1	BICF2G630713905	17464820	4	0.8658	0.3839
1	BICF2G630713917	17480289	3	0.2028	0.03952
1	BICF2P734435	17490068	1	0.9647	0.7896
1	BICF2P734437	17490326	1	0.9647	0.7896
1	BICF2P734438	17490447	3	0.9647	0.7896
1	chr1_17491056	17491056	3	0.1952	0.116
1	BICF2G630713962	17508176	3	0.1512	0.07082
1	BICF2G630713973	17510437	3	0.1512	0.07082
1	BICF2G630713998	17524497	1	0.1321	0.07535
1	chr1_17525093	17525093	1	0.1816	0.04907
1	chr1_17525501	17525501	1	0.1764	0.08107
1	chr1_17525603	17525603	1	0.1381	0.1088
1	BICF2G630714004	17525730	1	0.1816	0.04907
1	BICF2G630714008	17526195	3	0.1265	0.07004
1	BICF2G630714009	17526463	2	0.1321	0.07535
1	BICF2P162205	17526522	1	0.1381	0.1088
1	chr1_17526702	17526702	3	0.1493	0.04801
1	BICF2S23425898	17536104	3	0.6564	0.3315
1	BICF2P952022	17548401	3	0.1215	0.05708
1	BICF2P864404	17557024	3	0.1392	0.03781
1	BICF2G630714030	17575316	3	0.6802	0.2103
1	BICF2G630714047	17610117	3	0.7335	0.3868
1	BICF2G630714052	17612158	1	0.7335	0.3868
1	BICF2G630714066	17630626	1	0.795	0.479
1	BICF2G630714067	17631263	1	0.795	0.479
1	BICF2G630714071	17633594	3	0.795	0.479
1	BICF2G630714072	17633819	3	0.795	0.479
1	BICF2G630714076	17635786	3	0.795	0.479
1	BICF2G630714081	17646203	1	0.8462	0.3682
1	BICF2S22954480	17659479	3	0.5528	0.2079
1	BICF2P339458	17692763	1	0.1704	0.335
1	BICF2P172537	17712307	3	0.5055	0.3006
1	BICF2G630714103	17726062	2	0.785	0.4669
1	BICF2G630714105	17726883	1	0.1094	0.04509
1	BICF2G630714118	17743906	1	0.1333	0.06979
1	BICF2G630714129	17750078	3	0.1967	0.1284
1	BICF2G630714130	17751198	3	0.1967	0.1284
1	BICF2G630714145	17765993	1	0.1026	0.0307
1	TIGRP2P16600_rs8818545	17773356	3	0.8089	0.5357
1	BICF2G630714153	17786696	2	0.2019	0.07812
1	BICF2G630714176	17808236	2	0.8363	0.7512
1	BICF2G630714188	17824831	1	0.3802	0.4054
1	BICF2P1465145	17846763	3	0.6088	0.1429
1	TIGRP2P16613_rs9171180	17860709	3	0.2464	0.327
1	BICF2G630714226	17870438	3	0.3763	0.2862
1	BICF2G630714233	17889488	1	0.7632	0.3189
1	BICF2S23427278	17927062	1	0.5143	0.1296
1	BICF2G630714275	17939101	1	0.2054	0.07322
1	BICF2G630714292	17952061	3	0.2396	0.1166
1	BICF2P1009249	17963447	3	0.9461	0.2488
1	TIGRP2P16637_rs9039773	17972306	3	0.1487	0.07959
1	BICF2G630714328	17981639	1	0.1206	0.07
1	BICF2G630714331	18006152	1	0.1464	0.04136
1	BICF2G630714387	18067220	1	0.2467	0.02878
1	TIGRP2P16671_rs9202034	18095245	1	0.6565	0.486
1	BICF2S23221565	18107386	3	0.4314	0.07233
1	BICF2G630714480	18120975	3	0.252	0.1168
1	BICF2S2333765	18131176	3	0.3969	0.114
1	BICF2G630714502	18154349	3	0.5713	0.9287
1	BICF2G630714515	18176849	1	0.3321	0.5777
1	BICF2G630714529	18196519	1	0.3321	0.5777
1	BICF2G630714538	18201249	1	0.1362	0.1029
1	BICF2G630714543	18212723	3	0.7846	0.8091
1	TIGRP2P16698_rs8970755	18230234	3	0.3912	0.1658
1	BICF2G630714599	18246942	1	0.2826	0.4029
1	BICF2G630714618	18257851	1	0.2826	0.4029
1	BICF2P822605	18268077	3	0.2826	0.4029
1	BICF2S23540055	18278533	1	0.3906	0.6528
1	BICF2P363532	18278666	1	0.4556	0.7244
1	chr1_18279197	18279197	D	0.3906	0.6528
1	BICF2P363533	18279276	3	0.3716	0.257
1	BICF2P1341927	18301303	3	0.3906	0.6528
1	BICF2P1341921	18302046	1	0.3906	0.6528
1	BICF2G630714624	18322316	1	0.6957	0.8758
1	BICF2G630714631	18330993	3	0.5173	0.7517
1	BICF2G630714635	18337458	3	0.6957	0.8758
1	BICF2S23754080	18351745	3	0.5587	0.5371
1	BICF2G630714647	18360583	1	0.2871	0.1625
1	BICF2G630714657	18372431	1	0.7041	0.46
1	BICF2S23735739	18383320	3	0.5587	0.5371
1	BICF2S2303742	18394807	1	0.758	0.8154
1	BICF2G630714678	18408043	2	0.9544	0.9494
1	BICF2G630714699	18417394	3	0.6737	0.6025
1	BICF2G630714715	18436498	1	0.3954	0.6471
1	BICF2G630714718	18440810	3	0.4672	0.5379
1	BICF2S23256308	18453404	4	0.4638	0.4973
1	BICF2S23148503	18464410	1	0.2215	0.2446
1	BICF2G630714751	18481237	4	0.4916	0.5437
1	chr1_18487508	18487508	3	0.7269	0.8218
1	BICF2G630714759	18491257	1	0.7731	0.7271
1	BICF2G630714765	18498485	3	0.4077	0.5903
1	BICF2G630714786	18514470	1	0.2338	0.3684
1	BICF2G630714787	18524177	1	0.8634	0.8127
1	BICF2G630714800	18543235	1	0.4094	0.5808
1	BICF2G630714801	18544398	1	0.4094	0.5808
1	TIGRP2P16741_rs8775542	18588383	1	0.5781	0.7258
1	TIGRP2P16748_rs9167563	18593202	2	0.4483	0.6111
1	BICF2P518563	18603592	3	0.8182	0.8691
1	BICF2S22914470	18618404	1	0.1444	0.3086
1	BICF2P974068	18624247	1	0.3975	0.4125
1	BICF2G630714841	18652876	1	0.3091	0.6087
1	BICF2P508940	18662684	1	0.2698	0.3115
1	BICF2G630714876	18679747	1	0.7557	0.8003
1	BICF2G630714883	18689187	3	0.5323	0.2983
1	BICF2S23753581	18711288	1	0.1811	0.3516
1	BICF2S23014337	18724532	3	0.5392	0.268
1	BICF2G630714898	18738968	3	0.1774	0.3827
1	BICF2G630714912	18753645	3	0.7457	0.8446
1	BICF2G630714954	18772717	3	0.1009	0.1115
1	BICF2S2376916	18773975	1	0.3585	0.4776
1	BICF2P1238594	18788595	1	0.7908	0.4991
1	BICF2P34866	18799421	3	0.4897	0.7289
1	BICF2S23110908	18811386	1	0.3533	0.2651
1	BICF2P563895	18835955	1	0.9054	0.8455
1	chr1_18840136	18840136	3	0.6472	0.7803
1	chr1_18855187	18855187	1	0.1601	0.1817
1	chr1_18865258	18865258	2	0.7957	0.8837
1	chr1_18874923	18874923	2	0.7957	0.8837
1	chr1_18908939	18908939	1	0.209	0.185
1	BICF2P1113084	18973503	1	0.3427	0.4464
1	BICF2G630714964	19002760	3	0.9054	0.8455
1	BICF2P208503	19015038	1	0.08939	0.2063
1	BICF2P1224492	19035158	1	0.6144	0.5218
1	BICF2P737491	19041152	3	0.4286	0.2789
1	BICF2P597559	19069941	3	0.2038	0.1251
1	BICF2P409253	19088174	1	0.2038	0.1251
1	BICF2P897761	19109733	3	0.1676	0.1053
1	BICF2P540955	19122439	1	0.2038	0.1251
1	BICF2P1083621	19133517	3	0.2038	0.1251
1	BICF2P1427080	19145641	1	0.3983	0.214
1	BICF2P507242	19153101	3	0.3983	0.214
1	BICF2S22954521	19165031	3	0.4328	0.4673
1	BICF2P1197165	19176612	3	0.996	0.7198
1	TIGRP2P16796_rs8980048	19191686	1	0.996	0.7198
1	chr1_19195291	19195291	3	0.2636	0.2541
1	BICF2S231429	19209043	3	0.7562	0.957
1	TIGRP2P16807_rs9052122	19219616	1	0.8454	0.5359
1	TIGRP2P16815_rs9100025	19229815	1	0.656	0.4985
1	BICF2P62879	19231810	3	0.565	0.4799
1	BICF2P438420	19247015	1	0.6706	0.7717
1	BICF2S23518964	19260476	3	0.7738	0.9728
1	BICF2S2413105	19361613	3	0.7159	0.7233
1	BICF2P86167	19371454	1	0.3929	0.3301
1	TIGRP2P16848_rs8955685	19399416	2	0.877	0.6269
1	BICF2G630714985	19418649	1	0.1219	0.3341
1	BICF2G630715002	19430743	1	0.2013	0.4963
1	BICF2G630715025	19444356	1	0.526	0.9651
1	BICF2G630715032	19492481	1	0.5402	0.8942
1	BICF2G630715037	19503280	3	0.7126	0.8472
1	BICF2S2291054	19515473	1	0.8886	0.8427
1	BICF2P1057541	19528106	1	0.2146	0.3715
1	BICF2S23453175	19534046	1	0.7591	0.6842
1	BICF2P1284504	19545293	1	0.5596	0.8439
1	BICF2G630715088	19568314	3	0.4758	0.5764
1	BICF2G630715114	19585555	1	0.1869	0.3447
1	BICF2G630715122	19594047	1	0.1605	0.2256
1	BICF2P612910	19602289	1	0.1605	0.2256
1	BICF2G630715150	19626625	3	0.8757	0.9131
1	BICF2P348329	19641020	1	0.9227	0.7723
1	BICF2G630715179	19652084	1	0.9227	0.7723
1	BICF2G630715194	19667530	3	0.7908	0.7167
1	BICF2G630715208	19670479	3	0.4809	0.7583
1	TIGRP2P16901_rs8842380	19685669	1	0.4593	0.6019
1	BICF2P788591	19709660	2	0.5458	0.66
1	BICF2P287600	19719094	3	0.332	0.3883
1	BICF2P278076	19739556	1	0.332	0.3883
1	TIGRP2P16921_rs9138076	19742741	3	0.332	0.3883
1	BICF2S23526960	19757907	1	0.7729	0.785
1	BICF2P10724	19763752	1	0.8078	0.8021
1	BICF2G630715220	19776432	2	0.8078	0.8021
1	BICF2P130613	19808623	1	0.7169	0.6921
1	TIGRP2P16932_rs8832082	19857021	3	0.721	0.8038
1	BICF2G630715255	19883562	1	0.5276	0.7467
1	TIGRP2P16934_rs8969178	19891923	1	0.6852	0.6329
1	BICF2P1246032	19916674	3	0.3824	0.2525
1	BICF2G630715283	19932466	1	0.9321	0.89
1	BICF2G630715288	19934494	1	0.9321	0.89
1	BICF2P355578	19936943	1	0.601	0.4559
1	BICF2P872985	19999160	2	0.5732	0.5277
1	BICF2S22962263	20015759	3	0.7684	0.5511
1	BICF2P1398938	20032821	1	0.9918	0.6788
1	BICF2P802066	20040189	1	0.5366	0.4038
1	BICF2P986779	20054348	1	0.1003	0.1463
1	BICF2G630715296	20077410	1	0.8229	0.3259
1	BICF2G630715316	20088635	3	0.8433	0.3354
1	TIGRP2P16955_rs8609970	20101318	1	0.8433	0.3354
1	BICF2G630715335	20105332	1	0.8433	0.3354
1	BICF2G630715342	20110472	1	0.8433	0.3354
1	BICF2G630715354	20161099	1	0.6343	0.8381
1	BICF2G630715374	20187696	1	0.6545	0.4739
1	BICF2P1239941	20202305	1	0.7684	0.5511
1	BICF2P967900	20219208	3	0.7684	0.5511
1	BICF2S23248133	20228210	3	0.8768	0.9288
1	BICF2G630715379	20247782	2	0.5871	0.6812
1	TIGRP2P16961_rs9025176	20259753	3	0.9762	0.9999
1	BICF2G630715397	20292792	1	0.6774	0.4836
1	BICF2P697771	20336471	1	0.1396	0.1774
1	TIGRP2P16971_rs9175448	20341163	1	0.71	0.7039
1	BICF2P1059685	20360804	1	0.5653	0.3839
1	BICF2P1187622	20366768	1	0.2946	0.27
1	BICF2P457349	20382519	1	0.303	0.8745
1	TIGRP2P16976_rs9075007	20387883	1	0.4104	0.8845
1	BICF2P701461	20479325	3	0.3468	0.3937
1	BICF2S2295750	20513461	1	0.3468	0.3937
1	BICF2S22925209	20523711	1	0.6797	0.8881
1	BICF2P2581	20549601	3	0.353	0.3817
1	BICF2P1167162	20574858	1	0.8426	0.7294
1	TIGRP2P17000_rs9054278	20590614	1	0.6266	0.6462
1	BICF2S2451719	20592090	3	0.6266	0.6462
1	BICF2P895704	20625819	1	0.5755	0.4012
1	BICF2P676479	20638142	3	0.9115	0.6913
1	chr1_20656277	20656277	3	0.8016	0.9239
1	BICF2P962056	20659006	3	0.8016	0.9239
1	BICF2P266321	20679215	3	0.7828	0.8254
1	BICF2P571844	20687372	3	0.7828	0.8254
1	BICF2P571843	20687937	3	0.7828	0.8254
1	BICF2P77912	20695934	1	0.5693	0.7334
1	BICF2S2307217	20718841	2	0.8906	0.9744
1	BICF2S23341996	20751208	1	0.6592	0.6414
1	BICF2S23351495	20781808	1	0.5384	0.5348
1	BICF2P996479	20824994	1	0.857	0.8427
1	BICF2S23635196	20851127	3	0.7077	0.8434
1	BICF2P1013979	20855810	2	0.8409	0.526
1	BICF2P1127851	20868404	3	0.5885	0.4825
1	G14f79S67	20987464	1	0.7827	0.5107
1	BICF2S24412875	21002632	1	0.7827	0.5107
1	BICF2S2394642	21023551	3	0.7827	0.5107
1	BICF2S23332523	21059755	1	0.7428	0.5774
1	BICF2S2333879	21069228	3	0.7428	0.5774
1	BICF2S23332886	21081326	1	0.7428	0.5774
1	BICF2S2419977	21088910	3	0.7428	0.5774
1	chr1_21120626	21120626	1	0.7428	0.5774
1	BICF2S23327741	21141240	1	0.7946	0.6146
1	chr1_21190542	21190542	3	0.5617	0.5356
1	chr1_21200407	21200407	3	0.7077	0.8434
1	BICF2P1013714	21303540	1	0.6268	0.4094
1	BICF2P336625	21305612	1	0.7285	0.6196
1	BICF2P914703	21326275	1	0.7285	0.6196
1	BICF2P64506	21339611	1	0.6994	0.6798
1	BICF2P663230	21357214	3	0.5377	0.411
1	TIGRP2P17048_rs8850414	21376067	3	0.7204	0.6943
1	BICF2P1003867	21393173	1	0.9755	0.8791
1	TIGRP2P17059_rs8886848	21404855	3	0.9784	0.966
1	BICF2P21190	21426179	1	0.9806	0.8778
1	BICF2S2342471	21442964	3	0.9424	0.9678
1	BICF2P222001	21457490	1	0.9424	0.9678
1	BICF2P572030	21482426	3	0.9424	0.9678
1	BICF2P863862	21545361	3	0.6793	0.8998
1	chr1_21656194	21656194	3	0.5871	0.4432
1	BICF2P373354	21720247	2	0.6823	0.5352
1	BICF2P757392	21739547	1	0.9941	0.9164
1	BICF2P321041	21759367	3	0.6823	0.5352
1	BICF2P1409861	21768258	3	0.6823	0.5352
1	BICF2P550254	21779972	1	0.6405	0.4855
1	BICF2S23426242	21796081	1	0.9657	0.8141
1	BICF2S23330661	21810391	2	0.9657	0.8141
1	TIGRP2P17125_rs8941216	21841917	1	0.8458	0.7582
1	BICF2P812791	21855124	3	0.8321	0.913
1	BICF2P812795	21856668	3	0.8321	0.913
1	BICF2P789154	21888516	1	0.6631	0.6647
1	BICF2S2394301	22046657	3	0.4282	0.5814
1	BICF2S23634186	22051495	1	0.4282	0.5814
1	BICF2S23251261	22062401	1	0.4046	0.5
1	BICF2P504694	22115291	2	0.865	0.7427
1	TIGRP2P17186_rs8996050	22119320	1	0.8564	0.7245
1	BICF2P1036256	22180137	2	0.8022	0.8109
1	TIGRP2P17199_rs8966927	22189988	1	0.8205	0.7566
1	BICF2P1076144	22269586	2	0.4479	0.7823
1	BICF2P988426	22280404	1	0.5583	0.8093
1	BICF2P227551	22322240	1	0.4121	0.4722
1	BICF2P748505	22333250	3	0.4121	0.4722
1	BICF2P735889	22342955	1	0.6583	0.5643
1	BICF2S23123355	22362391	1	0.7969	0.8109
1	BICF2S23333471	22385198	3	0.4509	0.5655
1	BICF2P431438	22399006	1	0.296	0.2687
1	BICF2P300236	22419943	1	0.8434	0.8784
1	BICF2P1282987	22424069	1	0.8434	0.8784
1	BICF2P980143	22428452	1	0.7877	0.9411
1	BICF2P1048615	22439720	3	0.8434	0.8784
1	BICF2P937362	22450312	1	0.9177	0.6409
1	BICF2P576323	22459007	1	0.3971	0.7254
1	BICF2P633763	22463987	1	0.3971	0.7254
1	BICF2P162730	22469558	3	0.4257	0.6668
1	BICF2P188992	22535450	3	0.9243	0.8121
1	BICF2P947428	22550996	1	0.7041	0.665
1	BICF2S23422558	22567562	3	0.7567	0.6934
1	BICF2P708339	22576847	1	0.2227	0.2209
1	BICF2S2454320	22580584	1	0.1862	0.2001
1	BICF2P1054180	22591074	3	0.1806	0.2455
1	TIGRP2P17293_rs8572285	22602310	1	0.4671	0.4561
1	BICF2S23548131	22650364	2	0.9383	0.5641
1	BICF2P336857	22687856	3	0.5933	0.8814
1	BICF2P841789	22695450	1	0.5933	0.8814
1	BICF2P115553	22715597	1	0.5933	0.8814
1	TIGRP2P17376_rs8899111	22724505	1	0.4733	0.7828
1	BICF2P914059	22787221	1	0.8821	0.7879
1	BICF2P618957	22800993	1	0.9681	0.9799
1	BICF2S22924448	22810136	3	0.7197	0.9991
1	TIGRP2P17418_rs8860289	22823138	3	0.9764	0.512
1	TIGRP2P17422_rs8791254	22832245	3	0.9764	0.512
1	BICF2S23158753	22857427	3	0.3691	0.8
1	BICF2S2307677	22866287	1	0.3924	0.6543
1	BICF2P660010	22894623	1	0.7748	0.6912
1	BICF2P495736	22922850	1	0.3753	0.8685
1	BICF2S2322928	22932586	1	0.4024	0.8056
1	BICF2S23616573	22978436	1	0.7468	0.347
1	BICF2P568831	23011200	3	0.8685	0.52
1	BICF2P435184	23017214	1	0.8409	0.7254
1	BICF2S2377633	23044893	3	0.6952	0.6516
1	TIGRP2P17474_rs8805327	23060455	3	0.2568	0.191
1	BICF2S23527626	23066248	1	0.2568	0.191
1	BICF2P327379	23079472	3	0.2732	0.2001
1	BICF2P136634	23100380	3	0.309	0.5876
1	BICF2P1312108	23131454	3	0.9297	0.5192
1	BICF2P795809	23146910	1	0.3732	0.6292
1	BICF2P395048	23161548	4	0.343	0.8134
1	BICF2P1387646	23183714	2	0.1773	0.5637
1	TIGRP2P17514_rs8550265	23183736	1	0.5866	0.8248
1	BICF2P1470220	23204599	1	0.7156	0.9846
1	BICF2P1389936	23211687	1	0.8072	0.6626
1	BICF2P543716	23223054	1	0.4665	0.9358
1	BICF2P718002	23239095	1	0.4665	0.9358
1	BICF2P1446571	23246076	3	0.4665	0.9358
1	BICF2P94046	23258920	1	0.4979	0.5875
1	BICF2P291553	23270803	1	0.5473	0.7431
1	BICF2P1342706	23285268	1	0.7664	0.6601
1	BICF2P1342708	23285940	3	0.4979	0.5875
1	BICF2P597923	23292256	3	0.2081	0.5637
1	TIGRP2P17586_rs9097220	23300383	1	0.4388	0.8691
1	TIGRP2P17593_rs8591336	23307505	1	0.8947	0.8297
1	chr1_23322720	23322720	3	0.9405	0.4861
1	chr1_23372932	23372932	1	0.7923	0.7567
1	chr1_23377302	23377302	3	0.557	0.5369
1	chr1_23388583	23388583	3	0.7923	0.7567
1	BICF2S22935806	23404515	1	0.5238	0.6011
1	BICF2S23632260	23411109	1	0.8152	0.3667
1	BICF2P512232	23435797	1	0.7817	0.4217
1	BICF2S2375452	23446470	1	0.1438	0.5282
1	BICF2S23634487	23494929	3	0.5327	0.3919
1	BICF2S2293066	23498852	1	0.335	0.2566
1	TIGRP2P17660_rs8986102	23514610	1	0.5537	0.2457
1	BICF2P1101627	23522736	1	0.8795	0.6359
1	BICF2P513740	23535172	3	0.8795	0.6359
1	BICF2P273562	23560780	2	0.8618	0.8446
1	TIGRP2P17697_rs9034515	23579207	3	0.5247	0.292
1	TIGRP2P17703_rs8968872	23595189	3	0.4105	0.2933
1	BICF2S23245609	23625329	2	0.7792	0.9731
1	BICF2P489911	23634519	1	0.8629	0.8913
1	BICF2P646699	23641880	1	0.8645	0.8059
1	BICF2S23122749	23652028	2	0.8645	0.8059
1	BICF2P1387961	23706644	3	0.8286	0.8711
1	BICF2P1005323	23718020	1	0.5478	0.7897
1	BICF2P532862	23730311	3	0.5208	0.7666
1	BICF2P617553	23747015	3	0.1641	0.117
1	BICF2P950639	24467601	3	0.8261	0.9564
1	BICF2P110457	24481087	3	0.8141	0.9804
1	BICF2S22929236	24516067	2	0.8261	0.9564
1	BICF2P145622	24554257	3	0.9839	0.7214
1	chr1_24557788	24557788	2	0.9839	0.7214
1	BICF2P22721	24597626	1	0.8261	0.9564
1	TIGRP2P17956_rs8846836	24604895	3	0.8847	0.8857
1	BICF2P281121	24617129	1	0.5151	0.5095
1	BICF2S22933315	24643635	1	0.5798	0.5943
1	BICF2S23243385	24710385	3	0.671	0.5408
1	BICF2P1330507	24724808	3	0.7148	0.6311
1	TIGRP2P18057_rs9175538	24738416	3	0.7148	0.6311
1	TIGRP2P18062_rs8842318	24752248	3	0.7148	0.6311
1	BICF2P499692	24763508	3	0.7148	0.6311
1	BICF2P962739	24818023	1	0.9719	0.4979
1	BICF2P730278	24845873	1	0.9719	0.4979
1	BICF2P1272208	24872931	3	0.9719	0.4979
1	BICF2P970147	24893106	1	0.8382	0.8735
1	BICF2P238715	24899952	3	0.7286	0.5005
1	BICF2S22960046	24931996	3	0.5922	0.7793
1	BICF2P176852	24945204	1	0.7664	0.9454
1	BICF2P252854	24970579	1	0.8299	0.5417
1	BICF2P695568	24983079	3	0.6565	0.846
1	chr1_25008928	25008928	1	0.4577	0.3245
1	chr1_25014517	25014517	3	0.916	0.7687
1	BICF2P1347877	25019808	2	0.5876	0.4199
1	BICF2P295909	25034146	1	0.3457	0.4777
1	BICF2P680416	25150179	1	0.8311	0.8063
1	BICF2P167452	25160978	3	0.7581	0.8832
1	BICF2P749396	25170162	3	0.7485	0.6158
1	BICF2P189468	25194333	1	0.7684	0.8794
1	BICF2S23547999	25209358	3	0.7182	0.4995
1	BICF2S23151346	25272482	1	0.4063	0.3479
1	BICF2P19923	25283411	1	0.4835	0.5098
1	BICF2S23044886	25289424	1	0.4394	0.4186
1	BICF2P507939	25311040	2	0.9577	0.6656
1	TIGRP2P18186_rs9139000	25351540	1	0.4929	0.2337
1	BICF2P192035	25417101	1	0.7969	0.4434
1	BICF2P770471	25425804	1	0.5146	0.4041
1	BICF2P445620	25448765	3	0.8556	0.8779
1	TIGRP2P18148_rs9090040	25510231	1	0.6474	0.3396
1	BICF2S23639269	25565128	1	0.4333	0.3646
1	BICF2P1110880	25610621	3	0.6503	0.7999
1	BICF2P179617	25621297	3	0.7466	0.9328
1	TIGRP2P18356_rs9196916	25671994	3	0.5453	0.8418
1	BICF2P1350910	25714140	1	0.7052	0.759
1	BICF2P1159509	25770887	3	0.6343	0.6174
1	BICF2S22920343	25793141	3	0.6399	0.6604
1	chr1_25810445	25810445	3	0.5884	0.6447
1	chr1_25820617	25820617	3	0.5884	0.6447
1	chr1_25820717	25820717	1	0.5884	0.6447
1	TIGRP2P18465_rs9049550	25838266	2	0.3032	0.3458
1	BICF2P831459	25851893	1	0.3032	0.3458
1	BICF2P1159228	25869509	1	0.7044	0.8265
1	TIGRP2P18485_rs9026230	25874646	1	0.7044	0.8265
1	BICF2S23223288	25911818	2	0.1924	0.2229
1	BICF2S2368997	25931311	3	0.7814	0.8783
1	BICF2P1127399	25933320	3	0.5049	0.6822
1	BICF2P879617	25973253	1	0.6928	0.6322
1	BICF2P978174	25979361	1	0.2698	0.2529
1	BICF2S23327581	25993251	1	0.2698	0.2529
1	BICF2P608397	26011430	1	0.3457	0.3222
1	TIGRP2P18522_rs8991242	26012685	3	0.3583	0.2798
1	BICF2P739304	26044599	1	0.3583	0.2798
1	BICF2P1196969	26055085	1	0.3583	0.2798
1	BICF2P1004684	26072659	3	0.3583	0.2798
1	BICF2S23720329	26120031	1	0.1337	0.1022
1	TIGRP2P18583_rs8963033	26144928	1	0.06558	0.06765
1	TIGRP2P18586_rs8746233	26156743	3	0.1801	0.09566
1	BICF2P350944	26180965	2	0.1998	0.2435
1	TIGRP2P18606_rs8693206	26193421	1	0.1998	0.2435
1	TIGRP2P18613_rs9202115	26207215	1	0.1461	0.2636
1	BICF2S22929941	26208251	3	0.1261	0.2634
1	TIGRP2P18640_rs8637455	26240082	1	0.3761	0.3943
1	BICF2P289000	26313474	3	0.3334	0.2456
1	TIGRP2P18681_rs8819369	26330301	1	0.1483	0.1408
1	BICF2P186600	26368937	1	0.5153	0.4198
1	BICF2P848519	26384196	1	0.4979	0.4755
1	BICF2P1096901	26405959	3	0.5289	0.4278
1	BICF2P270493	26408125	1	0.5289	0.4278
1	BICF2S23143309	26438930	1	0.3669	0.3183
1	BICF2P754027	26457060	3	0.4295	0.4515
1	BICF2P237190	26482551	1	0.3956	0.5527
1	BICF2P1054089	26485950	1	0.4295	0.4515
1	chr1_26513549	26513549	1	0.6985	0.7297
1	BICF2P1028887	26516342	1	0.4815	0.5036
1	BICF2P104206	26523535	1	0.681	0.8226
1	chr1_26546595	26546595	1	0.6985	0.7297
1	TIGRP2P18720_rs8770839	26599683	3	0.6985	0.7297
1	BICF2S2343850	26630051	1	0.5743	0.6283
1	BICF2P164200	26646523	4	0.4275	0.5395
1	BICF2S2342031	26672433	1	0.4509	0.5041
1	BICF2P806301	26746809	1	0.5091	0.5497
1	TIGRP2P18760_rs9010994	26763919	3	0.5597	0.5646
1	TIGRP2P18772_rs8491774	26775069	1	0.9076	0.7656
1	BICF2S23763366	26837876	1	0.8261	0.9952
1	BICF2S23021022	26861885	2	0.9688	0.6182
1	BICF2P1433886	26863343	3	0.4096	0.4836
1	BICF2P377081	26875511	1	0.8164	0.7487
1	BICF2P377078	26875908	1	0.8164	0.7487
1	TIGRP2P18815_rs8589232	26884664	1	0.2384	0.1513
1	BICF2S22964728	26946064	1	0.2321	0.1626
1	BICF2P733884	26948939	1	0.2213	0.1496
1	BICF2P53922	26956206	2	0.1494	0.1084
1	BICF2P53921	26956297	1	0.1494	0.1084
1	TIGRP2P18839_rs9045635	26964727	3	0.8861	0.869
1	BICF2P923600	26974225	3	0.4035	0.2416
1	BICF2P73644	26999228	1	0.431	0.267
1	BICF2P34858	27010505	3	0.5522	0.4707
1	TIGRP2P819_rs8979721	27032573	3	0.8796	0.9133
1	TIGRP2P838_rs8650510	27050001	1	0.6815	0.7081
1	BICF2P60083	27065775	3	0.208	0.1682
1	BICF2P405685	27072157	3	0.1813	0.2398
1	BICF2P865928	27075592	4	0.9323	0.7463
1	BICF2S23411231	27082072	1	0.8042	0.8102
1	TIGRP2P868_rs8587119	27109036	2	0.3665	0.5376
1	TIGRP2P871_rs8681644	27115230	1	0.5313	0.4515
1	BICF2P415787	27131601	3	0.1909	0.2388
1	BICF2S23323455	27159789	1	0.823	0.627
1	TIGRP2P877_rs8968905	27181416	1	0.547	0.3511
1	BICF2P859260	27189938	3	0.4484	0.6168
1	BICF2S23112732	27198757	1	0.1226	0.1305
1	BICF2P162496	27209577	1	0.6752	0.5603
1	BICF2S22913108	27225262	3	0.6261	0.3853
1	BICF2P1008811	27239311	2	0.3782	0.5156
1	BICF2P744008	27263289	3	0.2058	0.2061
1	TIGRP2P904_rs9168447	27279310	1	0.4877	0.3695
1	BICF2P1167327	27286844	3	0.1792	0.2291
1	BICF2S2379011	27300794	1	0.4877	0.3695
1	TIGRP2P931_rs9001804	27350928	2	0.5905	0.4744
1	BICF2P1349635	27357008	1	0.1183	0.1962
1	BICF2P304995	27367488	1	0.6642	0.4427
1	BICF2P395928	27387938	1	0.2368	0.2636
1	BICF2P695172	27393839	1	0.7578	0.5296
1	BICF2S2305511	27412979	1	0.5748	0.8368
1	TIGRP2P953_rs9088120	27429862	1	0.7098	0.4705
1	BICF2S23131087	27457651	1	0.215	0.3467
1	BICF2S23124613	27474445	3	0.2768	0.3026
1	BICF2S23437590	27490392	3	0.7083	0.9722
1	BICF2P1370706	27532770	2	0.3821	0.3707
1	BICF2P299445	27542326	1	0.8815	0.8708
1	TIGRP2P983_rs8538935	27558586	3	0.7116	0.6573
1	BICF2S23523710	27564457	1	0.9486	0.9463
1	TIGRP2P992_rs8745765	27596835	3	0.9008	0.7338
1	TIGRP2P999_rs8916154	27615568	3	0.8017	0.8089
1	BICF2P546156	27645842	3	0.1939	0.1776
1	BICF2S22955746	27647170	3	0.5547	0.6654
1	BICF2P85699	27658799	1	0.665	0.8159
1	chr1_27669668	27669668	1	0.6021	0.5277
1	BICF2P408519	27670053	1	0.2976	0.2828
1	BICF2S24315845	27670873	3	0.6404	0.481
1	chr1_27671619	27671619	3	0.6404	0.481
1	TIGRP2P1006_rs8933611	27671838	3	0.6404	0.481
1	TIGRP2P1008_rs8933612	27672801	1	0.6021	0.5277
1	BICF2P583409	27682559	1	0.4084	0.4844
1	BICF2S23441292	27698746	1	0.497	0.5276
1	chr1_27702948	27702948	1	0.5264	0.4553
1	chr1_27704076	27704076	1	0.4951	0.4938
1	TIGRP2P1012_rs8515774	27706859	3	0.4951	0.4938
1	BICF2S22916737	27722553	1	0.5264	0.4553
1	BICF2P210343	27739280	1	0.4123	0.3822
1	BICF2S23049006	27752548	1	0.4586	0.4052
1	BICF2S22928909	27761602	1	0.5168	0.4057
1	BICF2P1349170	27802832	1	0.5865	0.685
1	BICF2S23323875	27819151	3	0.5548	0.6255
1	BICF2P807649	27843424	1	0.5065	0.5178
1	BICF2P241681	27860195	2	0.4878	0.5591
1	BICF2P1135047	27865896	3	0.5669	0.5325
1	BICF2G630715491	27877028	3	0.4641	0.5321
1	BICF2G630715496	27888848	3	0.3644	0.4929
1	BICF2P183706	27901798	3	0.5562	0.5072
1	BICF2G630715508	27914356	1	0.6951	0.7601
1	BICF2G630715510	27924114	2	0.72	0.8664
1	BICF2G630715515	27937811	3	0.6951	0.7601
1	BICF2G630715524	27963241	3	0.6322	0.7506
1	BICF2G630715530	27967727	3	0.7363	0.8646
1	BICF2P230124	27987683	1	0.6037	0.9696
1	chr1_27992184	27992184	2	0.5081	0.8948
1	BICF2G630715573	28000311	3	0.8756	0.8335
1	BICF2P333833	28032774	1	0.895	0.8807
1	BICF2G630715580	28085701	3	0.6646	0.9223
1	BICF2G630715585	28092176	3	0.6158	0.8731
1	BICF2G630715598	28116668	1	0.6646	0.9223
1	chr1_28166912	28166912	1	0.8919	0.9101
1	BICF2G630715643	28197783	2	0.6646	0.9223
1	BICF2G630715646	28212587	1	0.7202	0.98
1	BICF2S23017989	28285385	4	0.7741	0.9601
1	BICF2G630715668	28306131	3	0.8012	0.9019
1	BICF2G630715714	28322353	1	0.8012	0.9019
1	BICF2G630715720	28334597	1	0.8012	0.9019
1	BICF2G630715756	28368785	3	0.8012	0.9019
1	BICF2G630715776	28386038	4	0.8012	0.9019
1	BICF2G630715782	28394962	1	0.8898	0.8433
1	BICF2G630715800	28402306	3	0.8012	0.9019
1	BICF2P1338081	28578350	3	0.7362	0.9066
1	BICF2P1338083	28578927	2	0.8467	0.8246
1	BICF2S2352512	28631967	2	0.6532	0.883
1	BICF2G630715887	28651055	3	0.8693	0.864
1	BICF2S23130351	28667043	1	0.6877	0.994
1	BICF2G630715898	28695753	2	0.6127	0.7536
1	BICF2G630715903	28698977	4	0.6127	0.7536
1	BICF2G630715923	28713303	2	0.5722	0.8626
1	BICF2P338005	28740349	1	0.8011	0.7254
1	BICF2G630716134	29173380	1	0.8336	0.8561
1	BICF2S23039736	29219791	3	0.7107	0.7989
1	BICF2S23338342	29273189	1	0.6031	0.7334
1	BICF2G630716143	29284749	1	0.4361	0.7451
1	BICF2P1166016	29311205	2	0.1852	0.5152
1	chr1_29419724	29419724	1	0.2859	0.9012
1	BICF2P788535	29429098	3	0.3998	0.8507
1	BICF2S23648576	29673713	1	0.1547	0.3999
1	BICF2S231989	29677815	1	0.1149	0.3901
1	BICF2G630716247	29686599	3	0.8164	0.7576
1	BICF2G630716258	29711070	3	0.6929	0.5783
1	BICF2G630716289	29736484	3	0.3991	0.9134
1	BICF2G630716290	29747071	1	0.4261	0.8553
1	BICF2G630716336	29823423	3	0.5884	0.6517
1	BICF2G630716415	29869145	1	0.4132	0.4318
1	BICF2G630716454	29904481	3	0.6844	0.729
1	chr1_29920429	29920429	3	0.3927	0.5709
1	BICF2S23446874	29928289	3	0.2227	0.449
1	BICF2P1103831	29945571	1	0.5515	0.6606
1	BICF2P927414	29957422	3	0.5515	0.6606
1	BICF2P1392116	29970719	3	0.5515	0.6606
1	BICF2G630716483	30007115	1	0.4505	0.8336
1	BICF2G630716493	30011276	3	0.456	0.4461
1	BICF2G630716518	30021046	1	0.2114	0.3226
1	BICF2G630716527	30031361	3	0.7945	0.9704
1	BICF2G630716540	30043163	1	0.1592	0.3896
1	BICF2S23516899	30068274	3	0.3182	0.4579
1	BICF2G630716600	30132265	3	0.4947	0.6297
1	BICF2G630716612	30135069	2	0.4746	0.6915
1	BICF2S2298939	30159880	2	0.03696	0.03631
1	BICF2G630716629	30212458	1	0.3569	0.4727
1	BICF2P822439	30218928	3	0.8027	0.5903
1	BICF2G630716640	30231620	1	0.06395	0.0883
1	BICF2G630716652	30240673	1	0.2776	0.2403
1	BICF2G630716663	30254867	1	0.1427	0.3371
1	chr1_30261690	30261690	2	0.09173	0.1772
1	chr1_30262281	30262281	3	0.3658	0.4589
1	chr1_30263048	30263048	3	0.09173	0.1772
1	chr1_30263156	30263156	1	0.3294	0.4451
1	BICF2G630716671	30308408	1	0.1685	0.3764
1	BICF2G630716676	30320440	3	0.1629	0.3134
1	BICF2S23419214	30344356	1	0.2111	0.3706
1	BICF2G630716692	30386490	2	0.2955	0.4338
1	BICF2S2308922	30406096	3	0.3192	0.3555
1	chr1_30417434	30417434	3	0.3077	0.4053
1	BICF2G630716729	30419209	3	0.2192	0.3474
1	chr1_30419695	30419695	1	0.5518	0.6906
1	BICF2G630716743	30451365	3	0.01457	0.01248
1	BICF2G630716763	30471314	3	0.7095	0.4635
1	BICF2G630716782	30490844	1	0.7904	0.5066
1	BICF2P964591	30507609	1	0.07123	0.05018
1	BICF2G630716818	30508435	1	0.01457	0.01248
1	BICF2G630716845	30514661	3	0.01457	0.01248
1	BICF2P271900	30528102	3	0.6727	0.4494
1	BICF2G630716870	30536547	1	0.324	0.5938
1	BICF2S23243952	30540387	1	0.01089	0.01016
1	BICF2S2307149	30550857	3	0.006581	0.008315
1	BICF2G630716878	30565395	3	0.04584	0.03797
1	BICF2G630716888	30571585	3	0.04584	0.03797
1	BICF2G630716909	30586921	3	0.7568	0.5017
1	BICF2P933518	30609114	3	0.07709	0.05461
1	BICF2G630716932	30686579	3	0.2594	0.4992
1	BICF2G630716943	30698091	1	0.2399	0.4077
1	BICF2G630716949	30701467	1	0.2399	0.4077
1	chr1_30724878	30724878	3	0.9748	0.8271
1	BICF2G630716979	30727484	1	0.08052	0.1506
1	BICF2P983958	30734283	3	0.07951	0.1583
1	chr1_30737058	30737058	1	0.07951	0.1583
1	chr1_30737839	30737839	3	0.09297	0.1843
1	chr1_30740378	30740378	1	0.09297	0.1843
1	chr1_30746948	30746948	3	0.09297	0.1843
1	BICF2G630717038	30802050	1	0.05424	0.07924
1	BICF2G630717048	30821187	1	0.7742	0.9965
1	BICF2G630717058	30824729	3	0.03886	0.05245
1	BICF2G630717076	30836015	1	0.04237	0.06386
1	BICF2G630717080	30848182	2	0.7742	0.9965
1	BICF2G630717103	30859727	1	0.8541	0.7923
1	BICF2P1318105	30881047	1	0.09184	0.08013
1	BICF2G630717147	30885375	1	0.1082	0.1108
1	BICF2P48838	30899559	1	0.878	0.7041
1	BICF2P178655	30912827	3	0.878	0.7041
1	chr1_30951214	30951214	1	0.8095	0.7033
1	G16f71S109	30963652	1	0.6839	0.3105
1	BICF2G630717163	31024074	1	0.8568	0.4878
1	BICF2G630717181	31038163	1	0.8756	0.6372
1	BICF2G630717189	31043078	3	0.8336	0.667
1	BICF2G630717208	31063953	1	0.09153	0.2356
1	BICF2P966102	31072420	1	0.3993	0.3889
1	BICF2P1110903	31079725	1	0.3985	0.7223
1	BICF2G630717232	31104710	1	0.1732	0.1374
1	BICF2G630717236	31113165	1	0.3985	0.7223
1	BICF2G630717248	31124474	3	0.4432	0.7965
1	BICF2G630717312	31227727	1	0.7864	0.4307
1	BICF2G630717325	31241431	3	0.4516	0.3649
1	chr1_31266918	31266918	3	0.6249	0.5573
1	chr1_31267439	31267439	I	0.2612	0.254
1	G17f45S159	31289631	1	0.1689	0.1645
1	BICF2G630717381	31340191	1	0.1753	0.4
1	chr1_31363672	31363672	3	0.8131	0.5325
1	BICF2G630717454	31429982	1	0.8388	0.4505
1	BICF2G630717459	31437465	2	0.2571	0.2481
1	BICF2S23647385	31446865	3	0.2571	0.2481
1	BICF2G630717497	31480156	2	0.2571	0.2481
1	BICF2G630717521	31493456	2	0.8823	0.4767
1	BICF2S23312668	31506313	1	0.2571	0.2481
1	BICF2P199816	31518939	3	0.2571	0.2481
1	BICF2G630717573	31565108	1	0.1672	0.3186
1	BICF2S23033103	31584995	2	0.4515	0.4451
1	BICF2G630717610	31595692	1	0.365	0.6632
1	BICF2G630717615	31609093	1	0.4883	0.5229
1	BICF2G630717639	31665471	1	0.9193	0.7393
1	BICF2G630717676	31695298	3	0.8666	0.666
1	BICF2P785722	31703587	1	0.9193	0.7393
1	BICF2G630717704	31707660	1	0.9193	0.7393
1	BICF2G630717710	31722725	1	0.9759	0.7706
1	BICF2G630717754	31761332	3	0.8431	0.6105
1	BICF2P925777	31893497	1	0.5721	0.5
1	BICF2G630717815	31914851	1	0.6212	0.5739
1	BICF2G630717820	31951697	3	0.5806	0.5181
1	BICF2G630717844	31973288	3	0.5806	0.5181
1	BICF2G630717846	31975339	1	0.6669	0.6076
1	BICF2S23223100	31992180	1	0.526	0.4636
1	BICF2G630717868	31999244	3	0.6669	0.6076
1	BICF2G630717883	32022269	1	0.1484	0.238
1	BICF2P626276	32038665	3	0.3758	0.5944
1	BICF2G630717900	32054404	1	0.2803	0.2257
1	BICF2G630717903	32060482	4	0.3483	0.3011
1	BICF2P1318158	32089608	1	0.5089	0.7528
1	BICF2G630717917	32207950	1	0.05793	0.09269
1	BICF2G630717923	32233303	1	0.1411	0.1952
1	BICF2P1059406	32261469	1	0.7292	0.7648
1	BICF2G630717927	32272858	1	0.603	0.5421
1	BICF2G630717928	32277293	3	0.726	0.6745
1	BICF2P700864	32289565	1	0.567	0.4034
1	BICF2S23128998	32299645	4	0.1342	0.2217
1	BICF2S23331333	32314974	2	0.1342	0.2217
1	BICF2P1505299	32330760	1	0.4106	0.5969
1	BICF2S23743121	32332528	3	0.4106	0.5969
1	BICF2G630718055	32451543	1	0.2215	0.346
1	BICF2G630718065	32466291	1	0.2215	0.346
1	BICF2G630718133	32539040	1	0.6224	0.3927
1	BICF2G630718144	32557801	3	0.2807	0.589
1	BICF2G630718206	32652707	2	0.1675	0.2451
1	BICF2G630718220	32663828	3	0.1996	0.2037
1	BICF2G630718229	32673525	2	0.1675	0.2451
1	BICF2G630718240	32696354	3	0.1352	0.1097
1	BICF2G630718251	32709549	3	0.1643	0.1894
1	BICF2S23645529	32743358	2	0.05121	0.0781
1	BICF2G630718293	32755218	1	0.0831	0.1017
1	BICF2G630718310	32767654	3	0.0831	0.1017
1	BICF2P831809	32803872	1	0.3759	0.4634
1	BICF2G630718396	32854385	3	0.2976	0.3876
1	BICF2G630718413	32922729	1	0.2013	0.2002
1	BICF2G630718416	32941439	1	0.3945	0.4191
1	BICF2G630718417	32943418	1	0.4313	0.3742
1	BICF2G630718419	32955619	3	0.6644	0.5251
1	BICF2G630718421	32973105	3	0.4313	0.3742
1	BICF2G630718424	32985311	3	0.1188	0.2604
1	BICF2P44782	32989507	1	0.4313	0.3742
1	BICF2G630718449	33012145	1	0.06592	0.139
1	BICF2S23124643	33043620	2	0.05547	0.0781
1	BICF2G630718493	33050024	3	0.05866	0.1256
1	BICF2G630718502	33058991	3	0.05866	0.1256
1	BICF2S23150856	33098978	3	0.0185	0.04
1	TIGRP2P1231_rs8713921	33192141	3	0.3027	0.2638
1	BICF2P1067272	33211757	1	0.2748	0.2435
1	BICF2G630718574	33220296	2	0.3253	0.3096
1	BICF2P105227	33232845	2	0.3253	0.3096
1	TIGRP2P1243_rs9166294	33240855	3	0.3116	0.2435
1	BICF2G630718613	33283578	1	0.6212	0.5587
1	BICF2G630718634	33316445	3	0.4316	0.4566
1	BICF2G630718638	33320471	1	0.09092	0.1574
1	BICF2G630718648	33341871	3	0.3007	0.2173
1	BICF2G630718664	33363562	3	0.6016	0.4807
1	BICF2G630718668	33371441	1	0.4735	0.3581
1	BICF2G630718717	33458684	2	0.1918	0.4462
1	TIGRP2P1280_rs9189226	33473653	1	0.7064	0.7702
1	TIGRP2P1312_rs8548746	33536440	1	0.1935	0.1185
1	BICF2S2377272	33541435	3	0.1757	0.1025
1	BICF2G630718838	33573842	1	0.3125	0.206
1	BICF2P299386	33617606	4	0.2818	0.5668
1	TIGRP2P1340_rs8780093	33647392	3	0.5014	0.7745
1	BICF2P674885	33682751	2	0.5014	0.7745
1	BICF2G630718903	33691240	3	0.2559	0.4241
1	BICF2G630718929	33708179	1	0.2559	0.4241
1	BICF2P999159	33758971	1	0.1857	0.2453
1	chr1_33790372	33790372	1	0.1857	0.2453
1	BICF2G630719083	33830741	1	0.153	0.1661
1	chr1_33896027	33896027	1	0.9049	0.5341
1	BICF2G630719182	33899435	1	0.8829	0.5457
1	BICF2G630717102	33901779	1	0.8541	0.7923
1	BICF2G630719196	33910155	1	0.1546	0.4314
1	BICF2G630719218	33920774	3	0.1053	0.09785
1	BICF2G630719254	33943150	1	0.1104	0.102
1	BICF2G630719299	33967724	1	0.5499	0.6118
1	BICF2G630719309	33974590	2	0.1063	0.1851
1	BICF2G630719312	33975631	3	0.2929	0.32
1	BICF2G630719362	34048226	2	0.9771	0.9444
1	TIGRP2P1414_rs8931330	34093378	1	0.9741	0.9444
1	chr1_34104303	34104303	3	0.05967	0.111
1	chr1_34104464	34104464	3	0.2843	0.3177
1	BICF2P541739	34105056	3	0.05967	0.111
1	chr1_34106733	34106733	1	0.2843	0.3177
1	BICF2P813720	34107530	1	0.05967	0.111
1	BICF2S23228134	34118873	3	0.3305	0.469
1	TIGRP2P1427_rs8612537	34128320	3	0.8272	0.9394
1	BICF2G630717229	34137264	3	0.1732	0.1374
1	BICF2G630719399	34179477	1	0.1104	0.102
1	BICF2G630719411	34194366	2	0.1053	0.09785
1	BICF2P872303	34318339	1	0.3785	0.6063
1	BICF2G630719454	34320764	3	0.4381	0.6137
1	BICF2G630719469	34339914	3	0.7577	0.8695
1	BICF2S23553177	34360907	3	0.385	0.5846
1	BICF2S23419988	34464743	1	0.6806	0.7658
1	BICF2S22952840	34492659	1	0.08562	0.3965
1	BICF2G630719512	34492902	3	0.08562	0.3965
1	BICF2G630719526	34504825	1	0.4322	0.3825
1	BICF2P940346	34516887	1	0.4412	0.3869
1	BICF2G630719555	34528934	3	0.48	0.3898
1	BICF2G630719572	34563040	1	0.9071	0.863
1	BICF2G630719606	34587267	1	0.87	0.858
1	BICF2G630719696	34644813	3	0.4007	0.7295
1	BICF2G630719792	34850464	1	0.6567	0.5038
1	BICF2G630719811	34869317	3	0.6567	0.5038
1	BICF2G630719832	34884187	2	0.5074	0.776
1	BICF2P1427667	34885636	3	0.4062	0.7252
1	BICF2P751439	34891109	3	0.5074	0.776
1	BICF2G630719841	34891380	3	0.5074	0.776
1	BICF2P1028939	34900842	2	0.5074	0.776
1	BICF2G630719860	34907547	3	0.6567	0.5038
1	BICF2P597181	34933480	1	0.1607	0.4618
1	BICF2G630719866	34966808	2	0.2674	0.5459
1	BICF2G630719881	34979156	1	0.2674	0.5459
1	BICF2G630719886	34991108	1	0.87	0.858
1	BICF2S23342410	35091653	2	0.197	0.2761
1	BICF2G630719956	35129733	1	0.3868	0.6271
1	BICF2G630720007	35163215	3	0.1936	0.2862
1	TIGRP2P1493_rs8686293	35238290	3	0.448	0.9702
1	BICF2G630720098	35256120	2	0.1801	0.6479
1	BICF2G630720115	35285783	1	0.6458	0.8822
1	BICF2G630720123	35289223	1	0.605	0.9098
1	BICF2P504490	35368705	2	0.9813	0.9316
1	chr1_35388208	35388208	1	0.9813	0.9316
1	BICF2G630720189	35404845	3	0.9978	0.9449
1	BICF2G630720196	35413560	1	0.9464	0.8738
1	BICF2G630720202	35427303	3	0.953	0.9126
1	BICF2G630720203	35438173	3	0.9978	0.9449
1	BICF2G630720212	35452564	1	0.9978	0.9449
1	BICF2P757861	35471528	1	0.9051	0.8454
1	TIGRP2P1520_rs8762406	35488014	2	0.9978	0.9449
1	BICF2P855902	35502210	1	0.4949	0.841
1	BICF2P261098	35512088	3	0.7838	0.6705
1	BICF2P650990	35558155	3	0.6629	0.9004
1	BICF2S23357148	35574981	1	0.8184	0.6781
1	BICF2S23633648	35601699	3	0.9022	0.7122
1	TIGRP2P1547_rs8933779	35613439	1	0.9368	0.823
1	BICF2P525845	35623282	3	0.7673	0.9908
1	BICF2P451104	35632816	2	0.9238	0.7927
1	BICF2S23346012	35639195	1	0.259	0.4502
1	TIGRP2P1573_rs8951580	35668117	3	0.8628	0.7575
1	TIGRP2P1587_rs8565859	35700671	2	0.9788	0.8708
1	BICF2P436784	35705187	4	0.9788	0.8708
1	BICF2P745985	35713535	1	0.9788	0.8708
1	BICF2P1362930	35722098	3	0.9788	0.8708
1	BICF2P178713	35790907	1	0.8266	0.8588
1	BICF2G630718315	35813194	3	0.0831	0.1017
1	TIGRP2P1612_rs9042696	35834797	1	0.8648	0.8481
1	BICF2S23121586	35845243	3	0.8038	0.7692
1	BICF2P461697	35857093	3	0.8386	0.8151
1	BICF2G630720232	35885262	2	0.8707	0.8214
1	BICF2G630720250	35897175	3	0.8185	0.8962
1	chr1_35911155	35911155	3	0.7684	0.5658
1	chr1_35929402	35929402	3	0.7947	0.5842
1	BICF2G630720278	35944806	1	0.7684	0.5658
1	chr1_35959444	35959444	3	0.7684	0.5658
1	BICF2G630720279	35959741	3	0.512	0.7802
1	TIGRP2P1643_rs9054048	35978792	3	0.3558	0.5361
1	BICF2P818099	35979359	3	0.6683	0.8342
1	BICF2G630720310	36001384	3	0.9672	0.9277
1	BICF2G630720322	36029735	3	0.7684	0.5658
1	BICF2S23742997	36057840	3	0.559	0.6741
1	TIGRP2P1654_rs8745873	36068978	1	0.9177	0.8835
1	BICF2G630720387	36086036	3	0.9445	0.913
1	BICF2G630720410	36094372	1	0.9672	0.8754
1	BICF2G630720435	36107137	1	0.9872	0.874
1	BICF2G630720463	36120328	3	0.7191	0.8113
1	BICF2G630720479	36129287	1	0.6721	0.7741
1	BICF2G630720498	36141360	3	0.6721	0.7741
1	BICF2G630720514	36152678	3	0.6721	0.7741
1	BICF2G630720524	36167245	4	0.9179	0.9137
1	BICF2G630720528	36175608	3	0.8944	0.9157
1	BICF2G630720533	36200942	3	0.7191	0.8113
1	TIGRP2P1674_rs8519965	36214825	2	0.9063	0.9943
1	TIGRP2P1677_rs8887756	36218495	1	0.5371	0.6901
1	BICF2P964153	36224743	1	0.9592	0.8928
1	BICF2G630720576	36239728	1	0.7231	0.6788
1	BICF2G630720595	36280826	3	0.83	0.8456
1	BICF2S23279	36288835	1	0.8473	0.9948
1	BICF2G630720636	36313177	1	0.846	0.9644
1	BICF2G630720671	36339975	1	0.7464	0.8275
1	BICF2G630720686	36349594	3	0.798	0.8321
1	BICF2P1285557	36382088	2	0.798	0.8321
1	BICF2G630720749	36422541	3	0.6424	0.7649
1	BICF2G630720764	36429047	3	0.6424	0.7649
1	BICF2G630720803	36454652	3	0.6775	0.7754
1	BICF2G630720825	36463819	1	0.6576	0.7731
1	BICF2G630720826	36464061	4	0.6576	0.7731
1	BICF2S2364852	36475826	1	0.8916	0.9404
1	BICF2G630720857	36487622	1	0.8396	0.8723
1	BICF2G630720860	36495146	1	0.9228	0.9424
1	BICF2G630720882	36503868	3	0.8396	0.8723
1	BICF2G630720888	36512245	1	0.8396	0.8723
1	BICF2G630720901	36519495	1	0.804	0.9979
1	BICF2P382853	36552056	1	0.7843	0.9739
1	BICF2G630720986	36571665	1	0.999	0.6812
1	BICF2G630720990	36577840	1	0.999	0.6812
1	BICF2G630721007	36604059	1	0.6444	0.6581
1	BICF2G630721015	36610807	2	0.8904	0.8875
1	BICF2G630721036	36622135	1	0.9269	0.9985
1	BICF2S2374060	36644251	1	0.9494	0.9984
1	BICF2P1367862	36657753	1	0.5328	0.3885
1	BICF2G630721062	36673705	1	0.9279	0.6639
1	BICF2G630721071	36686369	1	0.8789	0.9473
1	BICF2G630721074	36692974	1	0.996	0.828
1	BICF2G630721083	36704379	1	0.5608	0.616
1	BICF2G630721085	36714267	3	0.5608	0.616
1	BICF2G630721102	36729928	1	0.5608	0.616
1	BICF2G630721126	36748302	1	0.7047	0.8461
1	BICF2G630721153	36760706	1	0.5608	0.616
1	BICF2G630721176	36772682	1	0.9704	0.5994
1	BICF2G630721211	36787409	1	0.8926	0.7297
1	BICF2G630721242	36804338	1	0.9704	0.5994
1	BICF2G630721254	36809523	1	0.9704	0.5994
1	BICF2G630721275	36817117	4	0.9704	0.5994
1	BICF2G630721283	36850780	3	0.914	0.8667
1	BICF2G630721285	36852831	3	0.914	0.8667
1	BICF2G630721318	36870091	3	0.9475	0.9174
1	BICF2G630721326	36872593	4	0.9475	0.9174
1	BICF2P115550	36878165	3	0.914	0.8667
1	BICF2G630721344	36895640	2	0.9009	0.8622
1	BICF2S23035765	36917636	1	0.821	0.832
1	BICF2G630721366	36987391	3	0.956	0.995
1	BICF2P1285497	37016160	1	0.8539	0.5213
1	BICF2G630721382	37026442	1	0.8773	0.526
1	BICF2S23312152	37037066	1	0.7079	0.9417
1	BICF2P1085387	37060353	1	0.6632	0.583
1	chr1_37076278	37076278	1	0.8051	0.7705
1	BICF2P1116763	37077583	1	0.8611	0.8201
1	BICF2G630721418	37084581	3	0.8611	0.8201
1	BICF2G630721433	37093262	3	0.8611	0.8201
1	TIGRP2P1828_rs8575956	37115768	1	0.8576	0.7044
1	TIGRP2P1833_rs9165233	37143848	2	0.6466	0.4346
1	BICF2S23353207	37157890	1	0.7273	0.4197
1	BICF2P77050	37171191	1	0.8959	0.9994
1	TIGRP2P1835_rs9207819	37173573	3	0.809	0.8131
1	BICF2G630721454	37186063	3	0.7983	0.79
1	BICF2G630721469	37196331	3	0.5045	0.9597
1	BICF2G630721487	37209352	1	0.8809	0.8847
1	TIGRP2P1847_rs9045765	37248026	1	0.7079	0.9417
1	BICF2G630721518	37257893	3	0.7079	0.9417
1	BICF2P1378636	37268118	3	0.8809	0.8847
1	BICF2G630721531	37284904	1	0.6626	0.4671
1	BICF2G630721540	37290802	1	0.9723	0.987
1	BICF2S23542212	37349722	1	0.7723	0.5937
1	BICF2S23222673	37357318	1	0.947	0.6888
1	chr1_37384850	37384850	1	0.9801	0.7106
1	BICF2G630721557	37426515	3	0.7079	0.9417
1	BICF2G630721564	37439030	1	0.8355	0.7563
1	BICF2P759837	37454560	1	0.8355	0.7563
1	BICF2G630721572	37462908	1	0.8283	0.9766
1	BICF2G630721591	37474433	3	0.8283	0.9766
1	BICF2G630721599	37525538	1	0.9666	0.9286
1	BICF2G630721613	37531775	3	0.8685	0.7596
1	BICF2G630721654	37550366	1	0.6539	0.6814
1	TIGRP2P1869_rs9052224	37555761	1	0.9498	0.6327
1	chr1_37564831	37564831	3	0.9974	0.8493
1	BICF2G630721688	37565339	1	0.937	0.8163
1	BICF2S2305057	37585204	1	0.7283	0.7325
1	BICF2G630721725	37587673	1	0.7106	0.9354
1	BICF2G630721758	37599223	3	0.8151	0.9607
1	BICF2P697483	37615639	3	0.8243	0.8709
1	BICF2P933515	37632961	3	0.9906	0.9914
1	BICF2G630721786	37637717	1	0.8897	0.907
1	BICF2P41911	37656324	1	0.8897	0.907
1	BICF2G630721816	37670200	3	0.8243	0.8709
1	BICF2P198688	37679664	1	0.8243	0.8709
1	BICF2G630721837	37706400	2	0.6401	0.5239
1	BICF2S23338970	37718775	1	0.4829	0.4269
1	chr1_37719887	37719887	1	0.4614	0.4488
1	chr1_37720188	37720188	1	0.4926	0.4505
1	BICF2G630721843	37728977	1	0.6794	0.8125
1	TIGRP2P1891_rs8826081	37745599	1	0.6519	0.7516
1	BICF2G630721854	37749765	1	0.7046	0.5565
1	BICF2G630721856	37751913	2	0.8292	0.6434
1	BICF2G630721858	37752329	1	0.9592	0.6793
1	BICF2G630721878	37762452	1	0.9426	0.7036
1	TIGRP2P1895_rs9066673	37808658	1	0.9813	0.5861
1	BICF2G630722048	37871289	1	0.9737	0.8105
1	BICF2G630722057	37878616	1	0.9439	0.4732
1	BICF2P514339	37904370	3	0.9268	0.9178
1	BICF2G630722078	37904569	3	0.9949	0.8604
1	BICF2G630722081	37905709	3	0.8946	0.7392
1	chr1_37914378	37914378	I	0.9141	0.7419
1	chr1_37914752	37914752	1	0.9931	0.7892
1	chr1_37914911	37914911	1	0.9141	0.7419
1	BICF2G630722103	37918838	1	0.9841	0.9368
1	BICF2G630722149	37965500	1	0.666	0.9422
1	BICF2S23246141	37967375	1	0.7228	0.8157
1	BICF2G630722162	37986867	2	0.9687	0.9396
1	BICF2G630722230	38073375	1	0.7401	0.5131
1	BICF2G630722252	38091446	3	0.6671	0.3633
1	BICF2G630722272	38131013	2	0.6625	0.4469
1	BICF2G630722302	38146969	3	0.7446	0.5277
1	BICF2G630722311	38162699	1	0.7446	0.5277
1	BICF2G630722334	38188324	2	0.7998	0.8621
1	BICF2G630722355	38208660	3	0.9825	0.8093
1	TIGRP2P1981_rs9109433	38234881	1	0.762	0.8352
1	BICF2G630722388	38271605	3	0.5485	0.6261
1	chr1_38396502	38396502	1	0.9177	0.8281
1	BICF2G630722743	38509966	1	0.601	0.8159
1	BICF2S23023310	38523085	1	0.7273	0.754
1	BICF2P581689	38537326	1	0.7675	0.7251
1	BICF2S23351467	38549142	3	0.9347	0.8301
1	BICF2G630722777	38553609	3	0.6874	0.5275
1	BICF2G630722793	38572799	1	0.9659	0.8538
1	BICF2G630722811	38580491	2	0.4868	0.4568
1	BICF2G630722855	38614443	3	0.6998	0.5753
1	BICF2G630722870	38627139	4	0.7513	0.5605
1	BICF2S23535209	38638159	1	0.6998	0.5753
1	BICF2P982598	38661739	1	0.7049	0.5729
1	BICF2P107240	38687957	1	0.5233	0.461
1	BICF2P1174858	38693844	1	0.5233	0.461
1	TIGRP2P2082_rs9183569	38718658	1	0.527	0.4634
1	BICF2P1098200	38731288	4	0.9261	0.9806
1	BICF2P67932	38744974	1	0.9344	0.8513
1	BICF2P592098	38796296	3	0.6897	0.5835
1	BICF2P1299272	38798778	1	0.6767	0.8961
1	BICF2G630722914	38813263	1	0.5126	0.5485
1	BICF2G630722931	38855992	1	0.6316	0.6849
1	BICF2P1404131	38881372	3	0.8075	0.6299
1	TIGRP2P2156_rs8859380	38922063	3	0.8441	0.698
1	BICF2P991013	38940813	3	0.9668	0.7142
1	BICF2P1119433	38965661	1	0.7481	0.7307
1	BICF2G630722994	38977452	1	0.9919	0.8563
1	TIGRP2P2182_rs8992006	39019232	3	0.9304	0.7786
1	BICF2G630722997	39050645	3	0.9227	0.8805
1	BICF2G630723002	39105772	1	0.8046	0.8096
1	BICF2G630723004	39130147	1	0.8046	0.8096
1	BICF2G630723030	39212806	1	0.7441	0.5975
1	BICF2S23130840	39224837	1	0.6455	0.588
1	BICF2G630723038	39235100	3	0.9378	0.818
1	BICF2G630723061	39267591	1	0.944	0.7631
1	BICF2G630723115	39292896	3	0.5479	0.2502
1	BICF2G630723125	39314354	3	0.7645	0.5702
1	BICF2G630723161	39375035	3	0.8002	0.8618
1	BICF2S23553225	39422229	3	0.5894	0.3403
1	BICF2P229193	39457527	3	0.5379	0.3209
1	BICF2G630723228	39474083	1	0.6293	0.3325
1	BICF2G630723235	39487227	3	0.5866	0.7059
1	BICF2S2316583	39499455	3	0.9202	0.7053
1	BICF2P487544	39528587	3	0.8299	0.6659
1	BICF2P1254599	39531470	1	0.9919	0.7067
1	BICF2G630723283	39545585	3	0.4503	0.742
1	BICF2G630723295	39557561	3	0.4503	0.742
1	BICF2G630723327	39577754	3	0.7592	0.5464
1	BICF2G630723353	39591712	1	0.6146	0.5329
1	BICF2G630723378	39605524	3	0.8332	0.5687
1	BICF2G630723387	39613888	3	0.8086	0.5346
1	BICF2G630723416	39660445	3	0.6941	0.6351
1	BICF2P1314207	39672266	1	0.5601	0.5572
1	BICF2G630723425	39685927	3	0.7165	0.6204
1	BICF2G630723434	39695505	1	0.3095	0.2547
1	BICF2S23249158	39713726	1	0.3144	0.1988
1	BICF2G630723496	39731983	1	0.444	0.2709
1	BICF2G630723499	39739097	3	0.3447	0.2821
1	BICF2G630723512	39754745	1	0.4508	0.2938
1	BICF2G630723526	39770137	3	0.6577	0.5577
1	BICF2P810559	39773277	1	0.7385	0.6602
1	BICF2G630723540	39787551	1	0.425	0.3222
1	BICF2P1106501	39801519	2	0.7385	0.6602
1	BICF2P1054650	39818065	3	0.7033	0.6181
1	BICF2G630723562	39824437	1	0.6577	0.5577
1	BICF2G630723581	39838117	1	0.425	0.3222
1	BICF2G630723607	39862566	3	0.5684	0.5414
1	BICF2G630723610	39867431	3	0.5684	0.5414
1	BICF2G630723619	39879732	3	0.373	0.3761
1	BICF2G630723629	39894088	3	0.8529	0.9201
1	BICF2S23034587	39895434	1	0.7771	0.9717
1	BICF2P1276670	39920200	1	0.844	0.8205
1	BICF2G630723641	39935130	1	0.9772	0.8151
1	BICF2S2359432	39948185	1	0.2102	0.2365
1	BICF2P796534	39997735	4	0.2292	0.2054
1	BICF2P1083886	40003813	3	0.2292	0.2054
1	BICF2P1286180	40016767	1	0.2292	0.2054
1	BICF2P538006	40034978	3	0.2292	0.2054
1	BICF2G630723663	40042428	3	0.3144	0.1988
1	BICF2G630723670	40052138	1	0.2762	0.1997
1	BICF2G630723703	40075819	3	0.3204	0.273
1	BICF2G630723707	40083192	1	0.2292	0.2054
1	BICF2P1128553	40092516	3	0.2292	0.2054
1	BICF2P1177359	40095187	3	0.2292	0.2054
1	BICF2G630723735	40130024	1	0.4538	0.3345
1	BICF2G630723750	40144382	3	0.4538	0.3345
1	BICF2G630723765	40153285	1	0.4538	0.3345
1	BICF2G630723792	40165988	1	0.4538	0.3345
1	BICF2G630723814	40174006	1	0.4608	0.2741
1	BICF2G630723823	40178851	1	0.4538	0.3345
1	BICF2G630723852	40194251	3	0.4538	0.3345
1	BICF2G630723859	40200872	1	0.4538	0.3345
1	BICF2G630723871	40218550	3	0.5537	0.4485
1	BICF2G630723880	40222485	1	0.5537	0.4485
1	BICF2S23318901	40243610	3	0.7997	0.917
1	BICF2P111872	40269165	1	0.7681	0.8681
1	BICF2P504077	40289153	3	0.4006	0.9421
1	BICF2G630723893	40350220	3	0.7186	0.9271
1	BICF2G630723907	40361808	1	0.794	0.9017
1	BICF2P541810	40374471	3	0.834	0.9257
1	BICF2S23336068	40375758	1	0.4883	0.7437
1	BICF2G630723934	40383623	3	0.7186	0.9271
1	BICF2G630723969	40429331	2	0.3246	0.2618
1	BICF2P1232694	40431283	1	0.3315	0.2135
1	BICF2P73871	40448794	1	0.3246	0.2618
1	BICF2G630723994	40455223	3	0.3246	0.2618
1	BICF2G630724002	40466782	1	0.3246	0.2618
1	BICF2G630724013	40473447	1	0.4799	0.3877
1	BICF2G630724016	40482495	1	0.4652	0.9393
1	BICF2G630724037	40503754	1	0.7678	0.9856
1	BICF2G630724044	40508533	1	0.7678	0.9856
1	BICF2G630724107	40538664	1	0.7678	0.9856
1	chr1_40539492	40539492	3	0.7678	0.9856
1	BICF2G630724124	40544207	1	0.7986	0.9237
1	chr1_40546764	40546764	1	0.1048	0.1504
1	chr1_40546940	40546940	1	0.3622	0.4959
1	BICF2G630724211	40585929	1	0.7678	0.9856
1	BICF2G630724227	40619058	3	0.8877	0.7697
1	chr1_40635965	40635965	1	0.5374	0.4032
1	BICF2S23518030	40647049	2	0.1375	0.114
1	chr1_40652081	40652081	3	0.1375	0.114
1	BICF2G630724236	40713297	3	0.3976	0.5333
1	BICF2G630724239	40716378	1	0.5485	0.5201
1	BICF2G630724262	40739067	1	0.48	0.6415
1	BICF2P712410	40772545	3	0.8086	0.9534
1	BICF2G630724297	40798742	1	0.6695	0.3636
1	BICF2P378512	40806605	2	0.6092	0.6027
1	BICF2G630724331	40819739	1	0.4267	0.6558
1	BICF2S2349636	40843435	3	0.7121	0.9534
1	BICF2G630724417	40858496	1	0.9963	0.7672
1	BICF2G630724424	40864679	1	0.8583	0.5807
1	BICF2G630724499	40901800	1	0.3622	0.4959
1	chr1_40908210	40908210	3	0.7783	0.7423
1	chr1_40908275	40908275	1	0.7889	0.8029
1	BICF2S23645265	40908830	1	0.3622	0.4959
1	BICF2G630724520	40909793	1	0.6933	0.8474
1	chr1_40910898	40910898	1	0.7783	0.7423
1	BICF2G630724523	40912319	1	0.2824	0.1871
1	BICF2S2303869	40929689	1	0.9309	0.7093
1	BICF2G630724571	40960518	3	0.9203	0.6678
1	BICF2G630724579	40965730	1	0.9203	0.6678
1	BICF2G630724605	40985929	3	0.6915	0.2519
1	BICF2G630724608	40988912	1	0.7095	0.3345
1	BICF2G630724628	41001012	1	0.9203	0.6678
1	BICF2G630724711	41043294	1	0.717	0.2705
1	BICF2G630724719	41047007	3	0.717	0.2705
1	BICF2G630724726	41061592	2	0.337	0.1781
1	BICF2P297056	41072047	3	0.3622	0.4959
1	BICF2S23233747	41091223	3	0.2864	0.2797
1	BICF2G630724794	41118253	1	0.3622	0.4959
1	BICF2S23613236	41118516	3	0.5355	0.4262
1	BICF2G630724816	41129260	1	0.7797	0.8239
1	BICF2G630724822	41132083	1	0.4552	0.2632
1	BICF2G630724834	41140041	3	0.3622	0.4959
1	BICF2G630724842	41149940	3	0.676	0.5883
1	BICF2G630724875	41168984	1	0.4464	0.2616
1	BICF2G630724885	41176954	1	0.3622	0.4959
1	BICF2S23022016	41204893	1	0.8914	0.8643
1	BICF2G630724923	41206553	3	0.4155	0.4657
1	BICF2G630724937	41219000	3	0.9467	0.5451
1	BICF2G630724967	41238484	1	0.9734	0.8705
1	BICF2G630724978	41259938	2	0.7793	0.577
1	BICF2G630724986	41282712	3	0.3105	0.1788
1	chr1_41283020	41283020	3	0.4701	0.2193
1	chr1_41288084	41288084	3	0.5887	0.7729
1	chr1_41294681	41294681	1	0.3317	0.4291
1	BICF2G630724997	41294951	1	0.4767	0.2884
1	BICF2G630724998	41296895	1	0.4767	0.2884
1	BICF2G630725002	41305318	3	0.3946	0.2474
1	BICF2S22912755	41355100	1	0.5887	0.7729
1	BICF2S2329977	41372498	3	0.5887	0.7729
1	BICF2G630725014	41389417	1	0.5764	0.3408
1	BICF2G630725017	41395435	1	0.5068	0.3749
1	BICF2G630725033	41407277	3	0.3317	0.4291
1	BICF2G630725034	41413918	4	0.495	0.2929
1	BICF2S23526540	41427418	3	0.8934	0.8156
1	BICF2P1027382	41437571	1	0.8934	0.8156
1	BICF2G630725037	41452714	1	0.3569	0.5413
1	BICF2P416885	41460853	3	0.9895	0.746
1	BICF2S2347658	41472254	3	0.8257	0.9958
1	BICF2P410463	41489540	1	0.532	0.3329
1	BICF2G630725042	41494077	3	0.9542	0.6862
1	chr1_41496058	41496058	1	0.7573	0.5989
1	chr1_41496154	41496154	3	0.532	0.3329
1	chr1_41496462	41496462	1	0.7573	0.5989
1	chr1_41497683	41497683	1	0.6998	0.6347
1	chr1_41498052	41498052	3	0.6998	0.6347
1	BICF2G630722718	41537951	1	0.7707	0.7125
1	BICF2G630725061	41613775	3	0.6318	0.8458
1	BICF2G630725062	41616586	2	0.8143	0.8094
1	BICF2G630725075	41621894	1	0.8073	0.8094
1	BICF2G630725086	41631720	1	0.1426	0.1583
1	BICF2S23339853	41670532	3	0.7461	0.7054
1	BICF2S2336109	41688232	3	0.7461	0.7054
1	chr1_41697128	41697128	1	0.3839	0.4075
1	chr1_41700317	41700317	1	0.4369	0.4558
1	chr1_41707849	41707849	1	0.7461	0.7054
1	BICF2P712400	41739556	1	0.7234	0.8226
1	BICF2P322667	41791523	1	0.2485	0.3815
1	BICF2P802062	41805147	1	0.3504	0.3615
1	BICF2P37730	41814040	3	0.3504	0.3615
1	BICF2P338177	41836825	3	0.2775	0.4098
1	BICF2P196948	41872307	1	0.7877	0.7353
1	BICF2P639109	41873424	1	0.7877	0.7353
1	BICF2S23210629	41906759	2	0.2611	0.252
1	BICF2P1025842	41980365	3	0.05208	0.08265
1	BICF2P825735	41988950	1	0.3629	0.3685
1	BICF2S23754165	42068781	1	0.1649	0.1897
1	BICF2P815919	42131350	2	0.07978	0.06903
1	BICF2P852492	42142381	1	0.1541	0.1185
1	BICF2P433705	42152166	1	0.1437	0.1066
1	BICF2P1094264	42161374	3	0.1072	0.08237
1	BICF2P1094263	42161889	1	0.1072	0.08237
1	BICF2P625083	42172523	1	0.1236	0.09189
1	BICF2S23638642	42184161	3	0.1326	0.1021
1	BICF2P192761	42202091	1	0.1326	0.1021
1	BICF2P1311178	42242042	3	0.1173	0.1002
1	BICF2P888160	42295786	1	0.05526	0.06543
1	BICF2P1307489	42303117	1	0.218	0.2402
1	chr1_42368161	42368161	3	0.2603	0.2389
1	BICF2P155988	42372242	1	0.2	0.1439
1	chr1_42439755	42439755	3	0.1106	0.1463
1	chr1_42454760	42454760	1	0.1319	0.1638
1	BICF2S2297798	42637583	3	0.4365	0.2339
1	BICF2S2341044	42777170	1	0.9205	0.7491
1	BICF2P1047638	42822305	1	0.4365	0.2339
1	chr1_42823230	42823230	1	0.4365	0.2339
1	BICF2S23511571	42840835	3	0.4329	0.5048
1	BICF2P1468606	42851703	1	0.5033	0.5639
1	BICF2S23324350	42930063	3	0.4329	0.5048
1	BICF2S23514051	42948311	3	0.8303	0.9898
1	BICF2S22914739	42982161	3	0.8303	0.9898
1	BICF2S23416070	43015924	3	0.9072	0.9979
1	BICF2S23510007	43055297	3	0.6449	0.3295
1	BICF2P1349950	43060183	2	0.9723	0.5541
1	BICF2P237057	43069750	3	0.9723	0.5541
1	BICF2P1005798	43086310	2	0.5728	0.4124
1	BICF2P1005797	43087215	1	0.5608	0.3759
1	BICF2P1281047	43092953	3	0.5728	0.4124
1	BICF2P96862	43106325	2	0.5729	0.3542
1	BICF2P1254541	43127698	1	0.5608	0.3759
1	BICF2P391327	43153646	3	0.2094	0.2111
1	BICF2P1167481	43166291	2	0.2108	0.1914
1	chr1_43166478	43166478	3	0.5988	0.5988
1	BICF2S23645290	43201740	1	0.1069	0.1107
1	BICF2S23624732	43246603	3	0.3115	0.3275
1	BICF2S2362559	43268356	1	0.4352	0.2016
1	BICF2S23435981	43327605	1	0.5456	0.6967
1	BICF2S23431740	43419299	1	0.2502	0.2267
1	BICF2S23336331	43436707	3	0.8265	0.982
1	BICF2P912107	43483518	1	0.8265	0.982
1	BICF2P912106	43484626	1	0.8265	0.982
1	BICF2S23321326	43505609	2	0.7351	0.8552
1	BICF2S23336504	43559702	1	0.8059	0.8478
1	BICF2S23227242	43589879	1	0.9747	0.6759
1	BICF2P1054614	43608919	1	0.8251	0.7144
1	BICF2P1054606	43610924	4	0.4375	0.5218
1	BICF2S23116062	43626606	2	0.6711	0.5292
1	BICF2S23122568	43659458	1	0.6192	0.5783
1	BICF2S23221404	43673107	3	0.6192	0.5783
1	BICF2S23450744	43698495	1	0.6192	0.5783
1	BICF2S23157290	43702986	3	0.6379	0.4773
1	BICF2P469690	43728811	1	0.5961	0.6313
1	BICF2P470826	43752589	3	0.6493	0.6826
1	BICF2P139505	43764761	1	0.6493	0.6826
1	BICF2P143163	43765623	1	0.4468	0.2612
1	BICF2S2303341	43771606	1	0.5392	0.6387
1	BICF2P554746	43827938	1	0.4571	0.31
1	BICF2P1128301	43850199	1	0.9829	0.7693
1	BICF2S23159156	43858168	1	0.4571	0.31
1	BICF2P892177	43869454	1	0.9184	0.9775
1	BICF2P799901	43879087	1	0.3081	0.2229
1	BICF2P762359	43891277	1	0.7322	0.7263
1	BICF2P53509	43899541	2	0.3081	0.2229
1	BICF2P1039737	43916910	3	0.7796	0.6251
1	BICF2P831416	43921684	3	0.7796	0.6251
1	BICF2P78972	43932834	3	0.7796	0.6251
1	chr1_43972900	43972900	1	0.7379	0.8452
1	BICF2S23533191	44001009	3	0.8916	0.8381
1	BICF2S23626451	44023136	1	0.9519	0.92
1	BICF2P504600	44030038	1	0.6201	0.3734
1	BICF2P1359839	44050220	1	0.5641	0.5411
1	BICF2P766135	44064755	1	0.933	0.8486
1	BICF2P125854	44072278	3	0.9157	0.8366
1	BICF2S23519700	44101858	3	0.7516	0.7398
1	chr1_44123264	44123264	3	0.6885	0.8084
1	chr1_44168738	44168738	1	0.09674	0.122
1	BICF2P570223	44192587	1	0.2252	0.1126
1	BICF2S23551713	44211458	3	0.21	0.107
1	BICF2S23342848	44247375	1	0.2014	0.07219
1	BICF2S22927853	44277098	4	0.1519	0.09018
1	chr1_44286489	44286489	3	0.2524	0.1538
1	BICF2S22936688	44299415	3	0.3267	0.1219
1	BICF2S22926571	44303560	1	0.3916	0.1499
1	BICF2S23212492	44321806	3	0.5112	0.3441
1	BICF2S23746077	44343507	1	0.8863	0.9708
[truncated: 122,888 more rows]
