# Supplementary material for: De-novo and genome-wide meta-analyses identify a risk haplotype for congenital sensorineural deafness in Dalmatian dogs
Source: Sci Rep. 2022 Sep 14;12:15439. doi: 10.1038/s41598-022-19535-4 (PMC9474838; doi:10.1038/s41598-022-19535-4)
Supplement: Supplementary file 8 — Supplementary Table S5. [file 41598_2022_19535_MOESM8_ESM.xlsx]

## Sheet: Table S5
CHR	SNP	BP	A1	P-linear	P-CMH	NegLogP_Linear
1	BICF2G630707918	348210	3	0.04901	0.5573	1.30972
1	BICF2P760763	1132340	1	0.6489	0.4189	0.187822
1	BICF2G630708109	1164707	3	0.8683	0.7607	0.0613302
1	BICF2G630708111	1178399	1	0.7798	0.9613	0.108017
1	BICF2G630708127	1326088	3	0.9679	0.9463	0.0141695
1	BICF2P1442152	1472808	1	0.988	0.8877	0.00524306
1	BICF2P1154406	1594588	1	0.7861	0.9996	0.104522
1	BICF2P562192	1608626	2	0.8637	0.9042	0.0636371
1	BICF2G630708194	1633259	1	0.6091	0.6783	0.215311
1	BICF2G630708195	1643262	3	0.8511	0.8914	0.0700194
1	BICF2G630708209	1700583	1	0.7525	0.9344	0.123493
1	BICF2G630708211	1722438	3	0.8684	0.9017	0.0612802
1	BICF2P207208	1728485	1	0.9177	0.7688	0.0372993
1	BICF2P741303	1759968	1	0.7483	0.814	0.125924
1	BICF2P726575	1779875	1	0.8113	0.9086	0.0908185
1	BICF2P929768	1785323	3	0.9552	0.9978	0.0199057
1	BICF2P406037	1786997	1	0.8696	0.7908	0.0606805
1	BICF2P247108	1796182	1	0.8255	0.9536	0.0832829
1	BICF2P804826	1810947	1	0.9558	0.8989	0.019633
1	BICF2P180743	1838805	3	0.755	0.8395	0.122053
1	BICF2P814595	1896142	1	0.8849	0.9892	0.0531058
1	BICF2G630708225	1916583	1	0.7326	0.6577	0.135133
1	BICF2P1092470	2021998	3	0.3832	0.5092	0.416574
1	BICF2P168065	2048128	4	0.3983	0.5546	0.39979
1	BICF2P1148238	2078104	2	0.3878	0.5232	0.411392
1	TIGRP2P401_rs8846599	2092214	3	0.5111	0.7069	0.291494
1	TIGRP2P2613_rs9126421	2175231	1	0.473	0.5888	0.325139
1	BICF2P1167646	2191437	3	0.373	0.4783	0.428291
1	BICF2P515422	2195827	3	0.484	0.7028	0.315155
1	TIGRP2P2621_rs9174004	2246338	3	0.3165	0.4663	0.499626
1	BICF2P1148079	2259490	3	0.4239	0.5696	0.372737
1	TIGRP2P2627_rs8593091	2277640	3	0.2391	0.3205	0.62142
1	BICF2P1336950	2301633	1	0.5281	0.67	0.277284
1	BICF2P1316503	2328280	2	0.4159	0.5372	0.381011
1	BICF2S23545226	2347264	1	0.526	0.6245	0.279014
1	BICF2P552194	2362016	1	0.3227	0.3975	0.491201
1	BICF2P627157	2376435	3	0.3614	0.5381	0.442012
1	BICF2S22956053	2383448	1	0.3828	0.4783	0.417028
1	BICF2G630708265	2407180	1	0.3768	0.6203	0.423889
1	BICF2G630708271	2414014	3	0.2569	0.3997	0.590236
1	BICF2P551656	2501183	1	0.1982	0.2784	0.702896
1	BICF2P1451246	2507972	1	0.1742	0.1474	0.758952
1	BICF2P1085054	2948208	2	0.3385	0.2652	0.470441
1	BICF2G630708339	3041620	3	0.2691	0.179	0.570086
1	TIGRP2P2684_rs8604610	3127281	3	0.2491	0.1203	0.603626
1	TIGRP2P2688_rs8722583	3243958	3	0.3292	0.1786	0.48254
1	BICF2P91832	3274017	2	0.3481	0.1422	0.458296
1	BICF2G630708353	3419580	3	0.3619	0.319	0.441411
1	BICF2G630708359	3520373	1	0.5857	0.348	0.232325
1	BICF2P590289	3697160	2	0.549	0.375	0.260428
1	TIGRP2P2702_rs8768645	3760558	2	0.617	0.3894	0.209715
1	BICF2G630708377	3796640	3	0.6652	0.2718	0.177048
1	BICF2P555674	3828021	3	0.639	0.2718	0.194499
1	BICF2P333055	3875185	1	0.7215	0.1768	0.141764
1	BICF2S23541136	3946665	1	0.8326	0.1543	0.0795636
1	BICF2G630708384	3962719	3	0.5674	0.2935	0.246111
1	BICF2P322145	3964544	4	0.6582	0.2164	0.181642
1	BICF2P194479	3967481	3	0.8103	0.167	0.0913542
1	BICF2P853468	3990312	1	0.7642	0.1797	0.116793
1	BICF2P298830	4010307	1	0.7616	0.2255	0.118273
1	BICF2S2299080	4021484	2	0.6715	0.204	0.172954
1	BICF2P122934	4044567	3	0.7945	0.1535	0.0999061
1	BICF2P1246652	4051150	3	0.8093	0.167	0.0918905
1	TIGRP2P2748_rs9156364	4079240	1	0.8581	0.1476	0.0664621
1	TIGRP2P2751_rs8733852	4090327	3	0.866	0.1484	0.0624821
1	BICF2P1398229	4099583	3	0.7393	0.176	0.131179
1	BICF2P637675	4120708	1	0.7483	0.1788	0.125924
1	TIGRP2P2774_rs8786396	4134195	1	0.3551	0.4996	0.449649
1	BICF2P675305	4172445	3	0.3078	0.5634	0.511731
1	BICF2P211382	4227095	2	0.2202	0.9838	0.657183
1	TIGRP2P2790_rs8527730	4459378	1	0.2551	0.6496	0.59329
1	BICF2P487841	4711650	1	0.2721	0.6044	0.565271
1	TIGRP2P2846_rs8786031	4726836	1	0.3726	0.6604	0.428757
1	TIGRP2P2986_rs9000637	5323473	1	0.7292	0.2311	0.137153
1	TIGRP2P2987_rs9029815	5325340	1	0.5896	0.193	0.229443
1	BICF2G630709003	6096061	1	0.765	0.5992	0.116339
1	BICF2G630709073	6175472	3	0.3474	0.6634	0.45917
1	BICF2G630709270	6379490	3	0.3414	0.2837	0.466736
1	BICF2S23238022	6427277	1	0.2124	0.4084	0.672845
1	BICF2G630709295	6447040	1	0.2602	0.531	0.584693
1	BICF2G630709312	6453921	1	0.2322	0.5096	0.634138
1	BICF2G630709354	6465949	3	0.464	0.3935	0.333482
1	BICF2G630709364	6474333	2	0.3151	0.2676	0.501552
1	BICF2G630709388	6489993	1	0.5144	0.4072	0.288699
1	BICF2G630709424	6512438	1	0.2975	0.3968	0.526513
1	BICF2P351258	6539253	3	0.45	0.3529	0.346787
1	BICF2S23051653	6551416	2	0.5839	0.5089	0.233662
1	BICF2P106739	6581162	3	0.4009	0.2967	0.396964
1	BICF2P301383	6613794	1	0.7248	0.8647	0.139782
1	BICF2P341516	6627776	3	0.6475	0.9541	0.18876
1	BICF2P634226	6636016	1	0.4824	0.8746	0.316593
1	BICF2P637832	6736449	3	0.4822	0.9662	0.316773
1	BICF2G630709473	6825957	3	0.08196	0.04286	1.0864
1	BICF2G630709489	6844921	1	0.497	0.8718	0.303644
1	BICF2G630709492	6855643	1	0.07011	0.3614	1.15422
1	BICF2G630709495	6865364	3	0.6718	0.4539	0.17276
1	BICF2G630709499	6879261	1	0.08007	0.3992	1.09653
1	BICF2G630709507	6892064	1	0.637	0.3919	0.195861
1	BICF2G630709519	6899092	3	0.6298	0.4901	0.200797
1	BICF2S2459826	6996338	2	0.03208	0.02579	1.49377
1	BICF2G630709551	7037523	3	0.5218	0.2316	0.282496
1	BICF2G630709573	7050340	1	0.1821	0.3603	0.73969
1	BICF2S23316675	7075191	1	0.4212	0.9508	0.375512
1	BICF2S23321805	7143332	3	0.6919	0.1328	0.159957
1	G8f60S185	7175735	1	0.0433	0.0187	1.36351
1	G9f34S190	7258510	1	0.5014	0.2026	0.299816
1	BICF2G630709610	7363714	1	0.9835	0.3997	0.00722564
1	BICF2P1254836	7571195	1	0.6225	0.214	0.205861
1	BICF2P1453557	7578528	1	0.6839	0.3301	0.165007
1	BICF2S23543570	7618214	2	0.9256	0.5288	0.0335767
1	BICF2G630709761	7698737	4	0.05009	0.03682	1.30025
1	BICF2P799026	7707189	1	0.1305	0.1278	0.884389
1	BICF2P772650	7720714	2	0.06181	0.0913	1.20894
1	BICF2P151356	7729393	3	0.06076	0.07679	1.21638
1	BICF2P649174	7740189	1	0.06973	0.0559	1.15658
1	TIGRP2P7647_rs8616698	7813710	1	0.9324	0.6145	0.0303977
1	TIGRP2P7659_rs8795592	7820887	3	0.9961	0.542	0.00169706
1	BICF2P657448	7831853	1	0.2298	0.9373	0.63865
1	BICF2P970266	7838613	1	0.2266	0.7932	0.64474
1	BICF2P1147267	7844779	1	0.687	0.4098	0.163043
1	TIGRP2P7695_rs9059427	7864196	1	0.849	0.4324	0.0710923
1	BICF2P1339554	7865281	3	0.9515	0.5247	0.0215912
1	BICF2G630709810	7898583	1	0.6403	0.7991	0.193616
1	BICF2G630709825	7909532	3	0.6551	0.2696	0.183692
1	BICF2G630709860	7935005	1	0.02221	0.2386	1.65345
1	BICF2P555245	7960539	1	0.326	0.9198	0.486782
1	BICF2P555243	7960988	1	0.4042	0.73	0.393404
1	BICF2G630709868	7969723	1	0.05621	0.01859	1.25019
1	BICF2P533944	7979804	1	0.7689	0.8341	0.11413
1	BICF2G630709937	8044418	3	0.0257	0.02654	1.59007
1	BICF2S23444329	8054483	3	0.7678	0.8405	0.114752
1	BICF2S2337757	8073090	1	0.36	#N/A	0.443697
1	BICF2S23742583	8084756	2	0.03425	0.03172	1.46534
1	BICF2G630709989	8095387	3	0.01474	0.0157	1.8315
1	BICF2G630710011	8111989	1	0.1526	0.412	0.816445
1	BICF2P1068759	8143422	1	0.9448	0.4127	0.0246601
1	BICF2P1430778	8291123	3	0.183	#N/A	0.737549
1	BICF2G630710050	8321430	1	0.03159	0.01147	1.50045
1	BICF2G630710243	8514900	1	0.1088	0.03925	0.963371
1	BICF2P997453	8522934	1	0.02721	0.01822	1.56527
1	BICF2G630710247	8532697	1	0.04801	0.01935	1.31867
1	BICF2S23227425	8546882	1	0.1984	0.6838	0.702458
1	BICF2G630710270	8561857	1	0.02353	0.2005	1.62838
1	BICF2P230315	8604276	1	0.3752	0.5734	0.425737
1	BICF2G630710410	8647955	1	0.5064	0.3043	0.295506
1	BICF2P801590	8679834	3	0.5351	0.1752	0.271565
1	BICF2G630710596	8798857	3	0.05453	0.04936	1.26336
1	BICF2G630710611	8833676	1	0.04662	0.007946	1.33143
1	BICF2G630710651	8863032	3	0.06812	0.02472	1.16673
1	BICF2S22945143	8888552	3	0.1059	0.04339	0.975104
1	BICF2G630710701	8903354	3	0.1007	0.05451	0.996971
1	BICF2G630710760	8955374	1	0.06172	0.02207	1.20957
1	BICF2G630710800	8975122	3	0.2743	0.8409	0.561774
1	BICF2G630710810	8980525	1	0.001979	0.01308	2.70355
1	BICF2G630710819	8993571	3	0.001107	0.00405	2.95585
1	BICF2G630710832	9010909	1	0.00086	0.00608	3.0655
1	BICF2P1120946	9033858	2	0.1745	0.8664	0.758205
1	BICF2G630710914	9094017	3	0.005785	0.04675	2.2377
1	BICF2G630710917	9096236	3	0.01351	0.04844	1.86934
1	BICF2G630711036	9166089	1	0.6878	0.4567	0.162538
1	BICF2G630711049	9190035	3	0.08298	0.0789	1.08103
1	BICF2P158777	9257013	2	0.968	0.881	0.0141246
1	BICF2S23513417	9288943	1	0.9537	0.9589	0.0205882
1	TIGRP2P7951_rs9003035	9309123	1	0.7678	0.3001	0.114752
1	BICF2P467525	9338347	1	0.0008902	0.01183	3.05051
1	TIGRP2P7974_rs8878364	9354482	1	0.5975	0.3531	0.223662
1	BICF2S23620468	9396188	1	0.005213	0.07667	2.28291
1	BICF2P861232	9464337	4	0.7961	0.508	0.0990324
1	BICF2G630711199	9526549	3	0.5907	0.4642	0.228633
1	BICF2G630711226	9540990	1	0.05581	0.09329	1.25329
1	BICF2G630711231	9545603	1	0.03973	0.08452	1.40088
1	BICF2G630711272	9565301	3	0.1999	0.6998	0.699187
1	BICF2G630711277	9573293	1	0.01984	0.1083	1.70246
1	BICF2G630711289	9578777	4	0.00254	0.07763	2.59517
1	BICF2G630711302	9592401	1	0.3539	0.6575	0.451119
1	BICF2G630711318	9604233	1	0.399	0.5151	0.399027
1	BICF2G630711324	9612915	1	0.1373	0.6125	0.862329
1	BICF2G630711334	9629445	3	0.06608	0.4987	1.17993
1	BICF2G630711348	9638283	3	0.04182	0.3889	1.37862
1	BICF2G630711365	9649685	1	0.5589	0.626	0.252666
1	BICF2P1182394	9659261	3	0.07742	0.1017	1.11115
1	TIGRP2P8041_rs9097161	9672599	1	0.01838	0.1044	1.73565
1	BICF2P231214	9690287	3	0.0235	0.2922	1.62893
1	TIGRP2P8049_rs9045277	9696341	1	0.05421	0.08796	1.26592
1	BICF2P821731	9728738	3	0.01927	0.327	1.71512
1	BICF2P741988	9752154	1	0.2473	0.5344	0.606776
1	BICF2P962214	9777156	2	0.01623	0.01336	1.78968
1	TIGRP2P8092_rs9196836	9812380	3	0.01037	0.1247	1.98422
1	BICF2G630711446	9875555	3	0.002412	0.06035	2.61762
1	BICF2G630711451	9882263	1	0.001424	0.03522	2.84649
1	BICF2S23738428	9897935	1	0.1036	0.803	0.98464
1	BICF2G630711464	10027540	1	0.0266	0.1662	1.57512
1	BICF2G630711494	10060855	3	0.03449	0.1911	1.46231
1	BICF2G630711497	10064727	1	0.01428	0.1037	1.84527
1	BICF2S2322427	10093579	1	0.8213	0.5089	0.0854982
1	BICF2P701385	10107282	1	0.3973	0.272	0.400881
1	BICF2G630711516	10138348	1	0.01003	0.2	1.9987
1	BICF2G630711562	10255636	1	0.3651	0.9143	0.437588
1	BICF2G630711594	10309970	3	0.3175	0.7428	0.498256
1	BICF2S2416695	10329292	1	0.02772	0.117	1.55721
1	BICF2G630711607	10341135	1	0.008017	0.2503	2.09599
1	BICF2S23656672	10357617	1	0.01517	0.03655	1.81901
1	BICF2P883221	10403384	1	0.5816	0.1009	0.235376
1	BICF2P878157	10508512	3	0.1196	0.08286	0.922269
1	TIGRP2P8190_rs9076964	10549938	2	0.2585	0.6077	0.587539
1	BICF2P1014047	10780593	3	0.1132	0.9474	0.946154
1	BICF2P407470	10934077	1	0.5109	0.05245	0.291664
1	BICF2S22926875	10976955	3	0.5029	0.6148	0.298518
1	BICF2S23653590	11074423	2	0.4031	0.2255	0.394587
1	BICF2P387634	11091891	3	0.3519	0.1176	0.453581
1	TIGRP2P8291_rs8903611	11111953	2	0.1787	0.694	0.747875
1	BICF2P629544	11119991	1	0.4747	0.5728	0.323581
1	BICF2P304894	11286624	1	0.9074	0.5238	0.0422012
1	BICF2P258539	11368842	1	0.6082	0.865	0.215954
1	TIGRP2P8373_rs8521226	11418720	1	0.5683	0.7433	0.245422
1	BICF2S23453352	11457128	1	0.03849	0.01858	1.41465
1	TIGRP2P8419_rs8959368	11497808	3	0.06672	0.1308	1.17574
1	BICF2S23534100	11653215	1	0.1173	0.1835	0.930702
1	BICF2P6662	11679629	3	0.8957	0.1823	0.0478374
1	BICF2P1277523	11708684	3	0.03861	0.2675	1.4133
1	BICF2P779428	11730119	3	0.3722	0.912	0.429224
1	BICF2P576377	11759885	1	0.3458	0.7493	0.461175
1	BICF2S23114218	11774784	3	0.4397	0.1805	0.356844
1	BICF2P340398	11779243	3	0.5816	0.237	0.235376
1	BICF2S23013314	11875141	2	0.5132	0.6963	0.289713
1	TIGRP2P8538_rs8853941	11884008	3	0.01206	0.08058	1.91865
1	TIGRP2P8555_rs8792137	11951448	1	0.07533	0.4505	1.12303
1	BICF2P137576	11981850	3	0.00774	0.193	2.11126
1	BICF2S23214790	12007076	3	0.003377	0.0334	2.47147
1	BICF2P1401451	12024782	1	0.0009982	0.01768	3.00078
1	TIGRP2P8605_rs8516721	12055950	3	0.003255	0.02343	2.48745
1	TIGRP2P8633_rs8991340	12101184	2	0.07836	0.3299	1.10591
1	TIGRP2P15313_rs9161584	12124292	1	0.1934	0.1177	0.713544
1	BICF2P1162632	12144103	2	0.001855	0.02867	2.73166
1	BICF2P1045220	12292936	3	0.08837	0.636	1.0537
1	TIGRP2P15426_rs8702677	12305086	3	0.1749	0.8067	0.75721
1	BICF2P1293785	12326997	3	0.07893	0.1707	1.10276
1	BICF2P296037	12470251	3	0.08267	0.1302	1.08265
1	BICF2P606025	12515484	3	0.273	0.873	0.563837
1	BICF2S23727748	12674746	1	0.5443	0.7029	0.264162
1	BICF2P893554	12724538	1	0.002846	0.1361	2.54577
1	BICF2P1077045	12732415	1	0.003089	0.1473	2.51018
1	BICF2P422182	12752045	2	0.0007733	0.01775	3.11165
1	BICF2P1384375	12863961	3	0.08685	0.1639	1.06123
1	BICF2S23016406	12868228	1	0.001601	0.007937	2.79561
1	BICF2P869436	12880943	4	0.0009232	0.001747	3.0347
1	BICF2P745908	13003212	3	0.269	0.296	0.570248
1	BICF2P745909	13004908	1	0.3129	0.6867	0.504594
1	TIGRP2P15670_rs9208301	13032121	3	0.6188	0.7404	0.20845
1	BICF2P1170079	13047397	1	0.5299	0.8086	0.275806
1	TIGRP2P15681_rs8498499	13057467	3	0.5783	0.3354	0.237847
1	BICF2S23258050	13065849	3	0.5319	0.3579	0.27417
1	BICF2P584048	13085178	1	0.6667	0.3327	0.17607
1	BICF2P846867	13132232	1	0.2164	0.109	0.664743
1	BICF2P534733	13137512	1	0.2336	0.1835	0.631527
1	BICF2P1260680	13214008	1	0.03769	0.06222	1.42377
1	BICF2S24112448	13266679	3	0.005816	0.03907	2.23538
1	BICF2S23762436	13298012	3	0.06153	0.02898	1.21091
1	TIGRP2P15720_rs8799784	13355961	1	0.2403	0.6637	0.619246
1	BICF2P1372927	13369932	1	0.4783	0.4609	0.3203
1	BICF2S23354689	13375903	1	0.9696	0.407	0.0134074
1	BICF2P897678	13385246	3	0.9625	0.751	0.0165993
1	BICF2P1346707	13412399	1	0.5112	0.7577	0.291409
1	BICF2P1409469	13428072	3	0.3881	0.5392	0.411056
1	BICF2S23661189	13431034	1	0.9031	0.8417	0.0442642
1	BICF2P342283	13446742	1	0.03781	0.06939	1.42239
1	BICF2P898749	13454177	1	0.04567	0.08339	1.34037
1	BICF2P1362061	13463880	1	0.4674	0.6895	0.330311
1	BICF2P1240331	13478424	1	0.3296	0.6036	0.482013
1	BICF2P1038853	13493435	2	0.03247	0.2227	1.48852
1	BICF2S23513984	13506057	1	0.01997	0.2295	1.69962
1	BICF2P1035482	13554172	1	0.05894	0.02576	1.22959
1	BICF2P352064	13585953	1	0.9162	0.7074	0.0380097
1	BICF2P404481	13590516	1	0.9623	0.3284	0.0166895
1	TIGRP2P15814_rs9074722	13601070	1	0.7664	0.854	0.115545
1	TIGRP2P15816_rs9114166	13610738	1	0.79	0.8726	0.102373
1	TIGRP2P15823_rs9099765	13629913	1	0.8866	0.3275	0.0522723
1	BICF2P326224	13635403	3	0.791	0.7703	0.101824
1	TIGRP2P15838_rs8801024	13759668	3	0.01082	0.01718	1.96577
1	BICF2P622051	13822697	2	0.01593	0.1763	1.79778
1	BICF2P993746	13829372	3	0.9485	0.5301	0.0229627
1	BICF2P396242	13857178	1	0.1111	0.06471	0.954286
1	BICF2P940553	13873480	3	0.873	0.6342	0.0589858
1	TIGRP2P15885_rs8570710	13898860	3	0.05676	0.04457	1.24596
1	BICF2P160224	13966852	3	0.1421	0.33	0.847406
1	BICF2P460868	13987701	3	0.02298	0.04289	1.63865
1	BICF2P252171	14000177	1	0.01674	0.3066	1.77624
1	TIGRP2P15921_rs9035080	14051040	3	0.004741	0.05	2.32413
1	TIGRP2P15926_rs8935881	14058776	1	0.00737	0.07327	2.13253
1	BICF2S22943775	14089087	3	0.004377	0.04207	2.35882
1	BICF2P300536	14100367	3	0.007256	0.08263	2.1393
1	BICF2P69061	14120734	1	0.004308	0.04006	2.36572
1	BICF2P931019	14124297	1	0.003591	0.04493	2.44478
1	BICF2P172990	14133089	3	0.004359	0.03764	2.36061
1	TIGRP2P15939_rs8638348	14154296	3	0.3285	0.9185	0.483465
1	TIGRP2P15940_rs9048842	14171000	3	0.3282	0.7357	0.483861
1	BICF2P1166345	14173454	3	0.2855	0.7135	0.544394
1	BICF2P701631	14323114	1	0.004633	0.09122	2.33414
1	BICF2S23638404	14333504	1	0.4369	0.8693	0.359618
1	BICF2S23346814	14402319	3	0.0008977	0.09761	3.04687
1	TIGRP2P16004_rs9234951	14484107	1	0.06146	0.03045	1.21141
1	TIGRP2P16009_rs9126768	14488488	3	0.1076	0.07058	0.968188
1	BICF2P355231	14559119	3	0.007222	0.1003	2.14134
1	BICF2P468796	14563023	3	0.03687	0.1282	1.43333
1	BICF2P612019	14615890	1	0.006749	0.1423	2.17076
1	BICF2P694792	14651579	1	0.005472	0.1008	2.26185
1	BICF2P523223	14673982	1	0.00901	0.1069	2.04528
1	BICF2P1362381	14682573	1	0.5479	0.8133	0.261299
1	BICF2P1319517	14708146	3	0.00694	0.05088	2.15864
1	BICF2P1225386	14732871	3	0.004409	0.07694	2.35566
1	TIGRP2P16053_rs9041190	14866292	3	0.008887	0.04802	2.05124
1	BICF2G630711645	14880841	1	0.007059	0.1263	2.15126
1	BICF2G630711678	14896448	1	0.008489	0.1624	2.07114
1	BICF2S23630146	14918904	3	0.004284	0.1224	2.36815
1	BICF2G630711695	14937979	1	0.007787	0.1329	2.10863
1	BICF2G630711711	14950539	1	0.007167	0.1354	2.14466
1	BICF2G630711718	14956125	3	0.005368	0.07275	2.27019
1	BICF2G630711735	14969369	3	0.5038	0.6793	0.297742
1	BICF2G630711764	14988276	1	0.001151	0.06513	2.93892
1	BICF2G630711794	15005529	1	0.00308	0.05493	2.51145
1	BICF2G630711829	15031630	4	0.003702	0.223	2.43156
1	BICF2P1075612	15053383	3	0.00388	0.3432	2.41117
1	TIGRP2P16106_rs9076289	15080381	1	0.2515	0.5724	0.599462
1	BICF2P276918	15098120	1	0.003767	0.145	2.424
1	BICF2G630712003	15160307	3	0.009346	0.1347	2.02937
1	BICF2G630712066	15186332	1	0.008468	0.2111	2.07222
1	BICF2G630712091	15199402	1	0.01193	0.3015	1.92336
1	BICF2G630712094	15204569	3	0.008065	0.199	2.0934
1	BICF2G630712117	15218485	1	0.01066	0.2742	1.97224
1	BICF2G630712141	15230599	1	0.01648	0.3441	1.78304
1	BICF2G630712154	15248017	3	0.005281	0.2546	2.27728
1	BICF2G630712167	15266342	1	0.007925	0.2684	2.101
1	BICF2G630712176	15280943	3	0.008167	0.348	2.08794
1	BICF2G630712180	15309118	1	0.009833	0.3097	2.00731
1	BICF2G630712182	15321057	3	0.003872	0.1806	2.41206
1	BICF2G630712269	15448285	1	0.006001	0.248	2.22178
1	BICF2G630712300	15496312	3	0.3783	0.677	0.422164
1	TIGRP2P16163_rs9228354	15511136	1	0.2403	0.2374	0.619246
1	BICF2S2357481	15517214	2	0.01932	0.657	1.71399
1	BICF2G630712331	15529859	1	0.4874	0.5937	0.312114
1	BICF2G630712366	15548491	1	0.5171	0.5497	0.286425
1	TIGRP2P16178_rs8530955	15566979	1	0.09201	0.06747	1.03616
1	BICF2G630712428	15590031	1	0.0089	0.183	2.05061
1	BICF2S23112242	15624640	1	0.1248	0.1234	0.903785
1	BICF2G630712495	15673409	3	0.5809	0.6455	0.235899
1	TIGRP2P16213_rs8686742	15794393	3	0.6814	0.4354	0.166598
1	BICF2G630712614	15805483	3	0.3776	0.02146	0.422968
1	BICF2S23254222	15852260	2	0.4551	0.02327	0.341893
1	BICF2S23029066	15911482	3	0.5279	0.0377	0.277448
1	BICF2G630712777	15920290	1	0.2661	0.4078	0.574955
1	BICF2G630712884	16024354	1	0.7081	0.03029	0.149905
1	BICF2P738529	16045803	1	0.119	0.2734	0.924453
1	BICF2P1239489	16053508	3	0.07491	0.1664	1.12546
1	BICF2G630712915	16132998	2	0.1705	0.6237	0.768276
1	BICF2G630712921	16138985	1	0.09312	0.3313	1.03096
1	BICF2G630712979	16156784	1	0.2704	0.7077	0.567993
1	BICF2P1038124	16162212	1	0.1443	0.538	0.840734
1	BICF2G630712994	16162703	1	0.2923	0.4383	0.534171
1	BICF2G630712999	16175817	1	0.07665	0.5312	1.11549
1	BICF2G630713011	16185504	3	0.04824	0.2876	1.31659
1	BICF2G630713017	16196294	2	0.1167	0.6041	0.932929
1	BICF2G630713056	16219720	1	0.1109	0.4867	0.955068
1	BICF2G630713087	16231036	3	0.03737	0.3955	1.42748
1	BICF2G630713106	16244265	2	0.7255	0.2338	0.139363
1	BICF2G630713129	16255217	3	0.4653	0.251	0.332267
1	BICF2G630713147	16265331	3	0.4871	0.2972	0.312382
1	BICF2G630713157	16281556	2	0.4745	0.2866	0.323764
1	BICF2G630713167	16306787	1	0.05633	0.3024	1.24926
1	BICF2P1110155	16320005	3	0.06119	0.3303	1.21332
1	BICF2G630713221	16324420	1	0.06345	0.3293	1.19757
1	BICF2G630713238	16337721	1	0.05321	0.2861	1.27401
1	BICF2G630713244	16359855	3	0.6083	0.264	0.215882
1	BICF2P191948	16854080	1	0.09269	0.02498	1.03297
1	TIGRP2P16372_rs9041059	16872021	1	0.3505	0.07	0.455312
1	BICF2P391549	16876417	1	0.4657	0.1594	0.331894
1	BICF2G630713472	17038060	1	0.08571	0.1341	1.06697
1	BICF2G630713549	17090951	1	0.08474	0.3299	1.07191
1	BICF2G630713554	17100543	1	0.07237	0.3502	1.14044
1	BICF2G630713595	17135819	3	0.1036	0.4382	0.98464
1	TIGRP2P16445_rs8874129	17186610	3	0.05483	0.115	1.26098
1	BICF2G630713680	17246152	3	0.05957	0.2378	1.22497
1	BICF2G630713845	17398182	3	0.1707	0.4918	0.767766
1	BICF2G630713855	17409289	1	0.1706	0.5069	0.768021
1	BICF2P764755	17419125	1	0.3289	0.02632	0.482936
1	BICF2G630713905	17464820	4	0.4835	0.9084	0.315604
1	BICF2G630714030	17575316	3	0.1392	0.2818	0.856361
1	BICF2S23037200	17587551	3	0.07924	0.03143	1.10106
1	BICF2G630714047	17610117	3	0.174	0.3062	0.759451
1	BICF2G630714052	17612158	1	0.1983	0.3246	0.702677
1	BICF2G630714081	17646203	1	0.2247	0.1986	0.648397
1	BICF2S22954480	17659479	3	0.3007	0.3957	0.521867
1	BICF2S23435772	17688017	1	0.23	0.1606	0.638272
1	BICF2P172537	17712307	3	0.6008	0.4725	0.22127
1	BICF2G630714103	17726062	2	0.08441	0.117	1.07361
1	TIGRP2P16600_rs8818545	17773356	3	0.4929	0.8996	0.307241
1	BICF2P1465145	17846763	3	0.8339	0.6252	0.078886
1	BICF2G630714233	17889488	1	0.3078	0.295	0.511731
1	BICF2G630714236	17903166	1	0.1806	0.1676	0.743282
1	TIGRP2P16671_rs9202034	18095245	1	0.8955	0.5697	0.0479344
1	BICF2G630714515	18176849	1	0.1031	0.1022	0.986741
1	BICF2G630714529	18196519	1	0.0524	0.05761	1.28067
1	TIGRP2P16698_rs8970755	18230234	3	0.7593	0.06636	0.119587
1	BICF2P363533	18279276	3	0.7678	0.6933	0.114752
1	BICF2S23754080	18351745	3	0.7392	0.7215	0.131238
1	BICF2G630714647	18360583	1	0.9467	0.9827	0.0237876
1	BICF2G630714657	18372431	1	0.8118	0.5859	0.090551
1	BICF2S23735739	18383320	3	0.8203	0.7431	0.0860273
1	BICF2S23256308	18453404	4	0.8912	0.437	0.0500248
1	BICF2G630714765	18498485	3	0.1159	0.03812	0.935917
1	BICF2G630714800	18543235	1	0.3258	0.0737	0.487049
1	BICF2G630714801	18544398	1	0.06417	0.01957	1.19267
1	TIGRP2P16741_rs8775542	18588383	1	0.3722	0.1448	0.429224
1	TIGRP2P16748_rs9167563	18593202	2	0.3136	0.646	0.503624
1	BICF2P974068	18624247	1	0.5731	0.7027	0.24177
1	BICF2G630714841	18652876	1	0.148	0.2874	0.829738
1	BICF2P508940	18662684	1	0.437	0.6065	0.359519
1	BICF2G630714876	18679747	1	0.5279	0.2474	0.277448
1	BICF2S2376916	18773975	1	0.5542	0.9233	0.256333
1	BICF2P208503	19015038	1	0.07445	0.2216	1.12814
1	BICF2P1224492	19035158	1	0.8428	#N/A	0.0742755
1	BICF2S22954521	19165031	3	0.3609	0.1768	0.442613
1	TIGRP2P16815_rs9100025	19229815	1	0.8514	0.6177	0.0698664
1	BICF2P438420	19247015	1	0.8792	0.5859	0.0559123
1	TIGRP2P16848_rs8955685	19399416	2	0.2308	0.4137	0.636764
1	BICF2G630715114	19585555	1	0.2495	0.2862	0.602929
1	BICF2G630715122	19594047	1	0.2608	0.3466	0.583692
1	BICF2P612910	19602289	1	0.3513	0.346	0.454322
1	BICF2G630715208	19670479	3	0.02483	0.07225	1.60502
1	BICF2S23526960	19757907	1	0.3571	0.5011	0.44721
1	BICF2P10724	19763752	1	0.2644	0.4537	0.577739
1	BICF2G630715220	19776432	2	0.251	0.3839	0.600326
1	BICF2P130613	19808623	2	0.3293	0.972	0.482408
1	TIGRP2P16932_rs8832082	19857021	3	0.217	0.4509	0.66354
1	BICF2G630715255	19883562	1	0.09745	0.2628	1.01122
1	TIGRP2P16934_rs8969178	19891923	2	0.3227	0.9262	0.491201
1	BICF2P355578	19936943	1	0.1707	0.9408	0.767766
1	BICF2P872985	19999160	2	0.614	0.5548	0.211832
1	BICF2P802066	20040189	1	0.8624	0.2869	0.0642913
1	BICF2G630715296	20077410	1	0.3348	0.9892	0.475215
1	BICF2G630715316	20088635	3	0.3086	0.8987	0.510604
1	TIGRP2P16955_rs8609970	20101318	1	0.2932	0.9291	0.532836
1	BICF2G630715335	20105332	1	0.6013	0.6587	0.220909
1	BICF2G630715342	20110472	1	0.2565	0.899	0.590913
1	BICF2G630715354	20161099	1	0.2321	0.2095	0.634325
1	BICF2S23248133	20228210	3	0.4475	0.2877	0.349207
1	TIGRP2P16961_rs9025176	20259753	3	0.4707	0.9162	0.327256
1	TIGRP2P16971_rs9175448	20341163	1	0.7263	0.5778	0.138884
1	BICF2P1059685	20360804	1	0.7096	0.6146	0.148986
1	TIGRP2P16976_rs9075007	20387883	1	0.06936	0.3633	1.15889
1	BICF2P701461	20479325	3	0.5064	0.7387	0.295506
1	BICF2S2295750	20513461	1	0.4953	0.789	0.305132
1	BICF2S22925209	20523711	1	0.2929	0.388	0.533281
1	BICF2P2581	20549601	3	0.4212	0.8062	0.375512
1	BICF2P1167162	20574858	1	0.3684	0.115	0.43368
1	TIGRP2P17000_rs9054278	20590614	1	0.1898	0.116	0.721704
1	BICF2S2451719	20592090	3	0.1738	0.109	0.75995
1	BICF2P962056	20659006	3	0.7195	0.4502	0.142969
1	BICF2P266321	20679215	3	0.9652	0.7023	0.0153827
1	BICF2P571844	20687372	3	0.8548	0.8677	0.0681355
1	BICF2P77912	20695934	1	0.6249	0.9224	0.204189
1	BICF2S2307217	20718841	2	0.852	0.769	0.0695604
1	BICF2P1013979	20855810	2	0.3618	0.5407	0.441531
1	G14f79S67	20987464	1	0.5548	0.9175	0.255864
1	BICF2S24412875	21002632	1	0.3135	0.5131	0.503762
1	BICF2S2394642	21023551	3	0.4707	0.7781	0.327256
1	BICF2S23332523	21059755	1	0.3441	0.765	0.463315
1	BICF2S2333879	21069228	3	0.3483	0.7942	0.458047
1	BICF2S23332886	21081326	1	0.4091	0.9129	0.388171
1	BICF2S2419977	21088910	3	0.4323	0.9379	0.364215
1	BICF2P663230	21357214	3	0.5431	0.3221	0.26512
1	BICF2P1003867	21393173	1	0.6008	0.6211	0.22127
1	BICF2P863862	21545361	3	0.8374	0.6986	0.077067
1	BICF2P373354	21720247	2	0.284	0.4144	0.546682
1	BICF2P757392	21739547	1	0.3524	0.5154	0.452964
1	BICF2P321041	21759367	3	0.2315	0.3286	0.635449
1	BICF2P1409861	21768258	3	0.2852	0.41	0.54485
1	BICF2S23426242	21796081	1	0.3183	0.1456	0.497163
1	BICF2S23330661	21810391	2	0.4012	0.2347	0.396639
1	TIGRP2P17125_rs8941216	21841917	1	0.266	0.1106	0.575118
1	BICF2P812795	21856668	3	0.9921	0.754	0.00344455
1	BICF2P789154	21888516	1	0.992	0.9009	0.00348833
1	BICF2S2394301	22046657	3	0.6031	0.6574	0.219611
1	BICF2S23634186	22051495	1	0.565	0.6754	0.247952
1	BICF2S23251261	22062401	1	0.6817	0.6954	0.166407
1	BICF2P504694	22115291	2	0.9886	0.9482	0.00497939
1	BICF2P1036256	22180137	2	0.9666	0.9627	0.0147532
1	TIGRP2P17199_rs8966927	22189988	1	0.7589	0.9308	0.119815
1	BICF2S23123355	22362391	1	0.9408	0.8015	0.0265027
1	BICF2P576323	22459007	1	0.06048	0.1293	1.21839
1	BICF2P633763	22463987	1	0.05264	0.1427	1.27868
1	BICF2P162730	22469558	1	0.08046	0.1477	1.09442
1	BICF2P188992	22535450	3	0.846	0.9877	0.0726296
1	BICF2P947428	22550996	1	0.9724	0.8662	0.012155
1	BICF2S23422558	22567562	3	0.6293	0.9529	0.201142
1	BICF2P708339	22576847	1	0.02996	0.004936	1.52346
1	BICF2S2454320	22580584	1	0.005911	0.001148	2.22834
1	BICF2P1054180	22591074	3	0.004951	0.0007665	2.30531
1	BICF2S23548131	22650364	2	0.5565	0.2379	0.254535
1	BICF2P336857	22687856	3	0.1532	0.1443	0.814741
1	BICF2P841789	22695450	1	0.1753	0.1507	0.756218
1	BICF2P115553	22715597	1	0.2024	0.1866	0.693789
1	TIGRP2P17376_rs8899111	22724505	1	0.1528	0.1272	0.815877
1	BICF2P914059	22787221	1	0.5411	0.9306	0.266722
1	BICF2P618957	22800993	1	0.3405	0.5684	0.467883
1	BICF2S22924448	22810136	3	0.372	0.2985	0.429457
1	TIGRP2P17418_rs8860289	22823138	3	0.6284	0.2198	0.201764
1	TIGRP2P17422_rs8791254	22832245	3	0.6213	0.2326	0.206699
1	BICF2S23158753	22857427	3	0.1188	0.1387	0.925184
1	BICF2S2307677	22866287	1	0.397	0.7853	0.401209
1	BICF2P495736	22922850	1	0.01252	0.2322	1.9024
1	BICF2S2322928	22932586	1	0.0179	0.239	1.74715
1	BICF2S23616573	22978436	1	0.7964	0.04935	0.0988687
1	BICF2P568831	23011200	3	0.9792	0.1183	0.0091286
1	BICF2P435184	23017214	1	0.8008	0.178	0.0964759
1	BICF2S2377633	23044893	3	0.1748	0.8256	0.757459
1	TIGRP2P17474_rs8805327	23060455	3	0.07303	0.001055	1.1365
1	BICF2S23527626	23066248	1	0.05889	0.0009279	1.22996
1	BICF2P327379	23079472	3	0.08214	0.001694	1.08545
1	BICF2P1312108	23131454	3	0.6142	0.2426	0.21169
1	BICF2P795809	23146910	1	0.007909	0.08403	2.10188
1	BICF2P395048	23161548	4	0.007631	0.1611	2.11742
1	BICF2P1387646	23183714	2	0.002975	0.04949	2.52651
1	TIGRP2P17514_rs8550265	23183736	1	0.02062	0.1395	1.68571
1	BICF2P1470220	23204599	1	0.1003	0.3127	0.998699
1	BICF2P1389936	23211687	1	0.6858	0.1831	0.163803
1	BICF2P543716	23223054	1	0.04765	0.3276	1.32194
1	BICF2P718002	23239095	1	0.07056	0.3827	1.15144
1	BICF2P1446571	23246076	3	0.08954	0.4611	1.04798
1	BICF2P94046	23258920	1	0.08687	0.1394	1.06113
1	BICF2P1342706	23285268	1	0.1841	0.2682	0.734946
1	BICF2P1342708	23285940	3	0.09219	0.1992	1.03532
1	BICF2P597923	23292256	3	0.003411	0.08604	2.46712
1	TIGRP2P17586_rs9097220	23300383	1	0.05973	0.3127	1.22381
1	TIGRP2P17593_rs8591336	23307505	1	0.3706	0.363	0.431095
1	BICF2S22935806	23404515	1	0.1333	0.2306	0.87517
1	BICF2P1101627	23522736	1	0.2077	0.2496	0.682564
1	BICF2P513740	23535172	3	0.261	0.2769	0.583359
1	BICF2P273562	23560780	2	0.4037	0.3404	0.393941
1	BICF2S23245609	23625329	2	0.01451	0.3696	1.83833
1	BICF2P489911	23634519	1	0.1606	0.309	0.794254
1	BICF2P646699	23641880	1	0.01222	0.2403	1.91293
1	BICF2S23122749	23652028	2	0.0213	0.3045	1.67162
1	BICF2P1387961	23706644	3	0.01455	0.3123	1.83714
1	BICF2P1005323	23718020	1	0.005064	0.201	2.29551
1	BICF2P532862	23730311	3	0.006997	0.2359	2.15509
1	BICF2P950639	24467601	3	0.03567	0.1527	1.4477
1	BICF2P110457	24481087	3	0.08867	0.2854	1.05222
1	BICF2S22929236	24516067	2	0.04476	0.1869	1.34911
1	BICF2P145622	24554257	3	0.8918	0.07291	0.0497325
1	BICF2P22721	24597626	1	0.05079	0.1971	1.29422
1	BICF2P281121	24617129	1	0.005032	#N/A	2.29826
1	BICF2S22933315	24643635	1	0.006172	#N/A	2.20957
1	BICF2S23243385	24710385	3	0.006096	#N/A	2.21496
1	BICF2P1330507	24724808	3	0.004254	#N/A	2.3712
1	TIGRP2P18057_rs9175538	24738416	3	0.006587	#N/A	2.18131
1	BICF2P499692	24763508	3	0.004554	#N/A	2.34161
1	BICF2P962739	24818023	1	0.8259	0.04484	0.0830725
1	BICF2P730278	24845873	1	0.7531	0.032	0.123147
1	BICF2P1272208	24872931	3	0.7972	0.0396	0.0984327
1	BICF2P970147	24893106	1	0.8735	0.7945	0.0587371
1	BICF2P238715	24899952	3	0.5342	0.8601	0.272296
1	BICF2P176852	24945204	1	0.02972	0.5874	1.52695
1	BICF2P252854	24970579	1	0.5501	0.3022	0.259558
1	BICF2P695568	24983079	3	0.04682	0.4739	1.32957
1	BICF2P1347877	25019808	2	0.7917	0.07594	0.101439
1	BICF2P295909	25034146	1	0.2913	0.4019	0.53566
1	BICF2P167452	25160978	3	0.6323	0.2036	0.199077
1	BICF2P189468	25194333	1	0.5561	0.03647	0.254847
1	BICF2S23547999	25209358	3	0.5923	0.0341	0.227458
1	BICF2S23745469	25241661	3	0.05186	0.1101	1.28517
1	BICF2P680865	25260412	2	0.06864	0.1009	1.16342
1	BICF2S23151346	25272482	3	0.203	0.06075	0.692504
1	BICF2P19923	25283411	1	0.994	0.9331	0.00261362
1	BICF2S23044886	25289424	1	0.04307	0.01221	1.36583
1	BICF2P507939	25311040	2	0.9739	0.1431	0.0114856
1	TIGRP2P18186_rs9139000	25351540	1	0.7624	0.1806	0.117817
1	BICF2P147299	25385881	2	0.03996	0.001073	1.39837
1	BICF2P192035	25417101	1	0.6674	0.03931	0.175614
1	BICF2P770471	25425804	1	0.04695	0.009259	1.32836
1	BICF2P445620	25448765	3	0.5235	0.04679	0.281083
1	BICF2P642679	25483783	1	0.06062	0.003857	1.21738
1	TIGRP2P18148_rs9090040	25510231	1	0.5156	0.02258	0.287687
1	BICF2S23639269	25565128	1	0.9641	0.9951	0.0158779
1	BICF2P179617	25621297	3	0.7947	0.282	0.0997968
1	BICF2P729748	25645025	1	0.0403	0.03603	1.39469
1	BICF2P228800	25659010	1	0.07192	0.08423	1.14315
1	TIGRP2P18356_rs9196916	25671994	3	0.04967	0.1699	1.30391
1	BICF2P1350910	25714140	1	0.3751	0.7156	0.425853
1	BICF2P1159509	25770887	3	0.8991	0.2553	0.046192
1	BICF2S22920343	25793141	3	0.5759	0.3641	0.239653
1	TIGRP2P18465_rs9049550	25838266	2	0.02436	0.1037	1.61332
1	BICF2P831459	25851893	1	0.02951	0.1112	1.53003
1	BICF2P1159228	25869509	1	0.1363	0.1815	0.865504
1	TIGRP2P18485_rs9026230	25874646	1	0.09752	0.1447	1.01091
1	BICF2S23223288	25911818	2	0.0281	0.08473	1.55129
1	BICF2S2368997	25931311	3	0.06733	0.1139	1.17179
1	BICF2P1127399	25933320	3	0.05957	0.1043	1.22497
1	BICF2P879617	25973253	1	0.5809	0.4352	0.235899
1	BICF2S23327581	25993251	1	0.2698	0.7847	0.568958
1	BICF2P608397	26011430	1	0.2123	0.8575	0.67305
1	TIGRP2P18522_rs8991242	26012685	3	0.2259	0.9136	0.646084
1	BICF2P739304	26044599	1	0.2536	0.8149	0.595851
1	BICF2P1196969	26055085	1	0.1999	0.9425	0.699187
1	BICF2P1004684	26072659	3	0.2649	0.8502	0.576918
1	BICF2S23720329	26120031	1	0.06795	0.4121	1.16781
1	TIGRP2P18583_rs8963033	26144928	1	0.01663	0.1775	1.77911
1	TIGRP2P18586_rs8746233	26156743	3	0.2926	0.2582	0.533726
1	BICF2P350944	26180965	2	0.1476	0.7904	0.830914
1	TIGRP2P18606_rs8693206	26193421	1	0.1628	0.7808	0.788346
1	TIGRP2P18613_rs9202115	26207215	1	0.0006967	0.009882	3.15695
1	BICF2S22929941	26208251	3	0.000502	0.009825	3.2993
1	TIGRP2P18640_rs8637455	26240082	1	0.05921	0.1341	1.2276
1	BICF2P1281735	26250939	1	0.006736	0.0005413	2.1716
1	BICF2S2349447	26266774	3	0.002614	0.000236	2.58269
1	BICF2S23346193	26288257	3	0.003332	0.000389	2.4773
1	BICF2P708562	26293324	1	0.003992	0.0008519	2.39881
1	BICF2P540510	26307304	1	0.006599	0.001372	2.18052
1	BICF2P289000	26313474	3	0.3233	0.7432	0.490394
1	TIGRP2P18681_rs8819369	26330301	1	0.04368	0.3954	1.35972
1	BICF2P186600	26368937	1	0.2612	0.124	0.583027
1	BICF2P848519	26384196	1	0.8657	0.4783	0.0626326
1	BICF2P1096901	26405959	3	0.2814	0.146	0.550676
1	BICF2P270493	26408125	1	0.3862	0.1416	0.413188
1	BICF2S23143309	26438930	1	0.3852	0.6259	0.414314
1	BICF2P754027	26457060	3	0.2735	0.8919	0.563043
1	BICF2P237190	26482551	1	0.01288	0.08013	1.89008
1	BICF2P1054089	26485950	1	0.2806	0.8966	0.551912
1	BICF2P378388	26505421	1	0.006574	0.0003956	2.18217
1	BICF2P1028887	26516342	1	0.2852	0.8971	0.54485
1	BICF2P104206	26523535	1	0.07987	0.2043	1.09762
1	TIGRP2P18720_rs8770839	26599683	3	0.211	0.5048	0.675718
1	BICF2S2343850	26630051	1	0.87	0.513	0.0604807
1	BICF2P164200	26646523	4	0.1955	0.8924	0.708853
1	BICF2S2342031	26672433	1	0.5877	0.4067	0.230844
1	BICF2P806301	26746809	1	0.6741	0.3834	0.171276
1	TIGRP2P18760_rs9010994	26763919	3	0.8193	0.3452	0.086557
1	TIGRP2P18772_rs8491774	26775069	1	0.2277	0.04308	0.642637
1	BICF2P1433886	26863343	3	0.007957	0.02992	2.09925
1	BICF2P377081	26875511	1	0.2062	0.2879	0.685711
1	BICF2P377078	26875908	1	0.1996	0.2534	0.699839
1	TIGRP2P18815_rs8589232	26884664	1	0.2325	0.2858	0.633577
1	BICF2S22964728	26946064	1	0.175	0.2514	0.756962
1	BICF2P733884	26948939	1	0.3207	0.452	0.493901
1	BICF2P53922	26956206	2	0.1467	0.2867	0.83357
1	BICF2P53921	26956297	1	0.1781	0.2561	0.749336
1	BICF2P73644	26999228	1	0.8287	0.9237	0.0816027
1	BICF2P34858	27010505	3	0.2738	0.2927	0.562567
1	TIGRP2P819_rs8979721	27032573	3	0.4955	0.2749	0.304956
1	TIGRP2P838_rs8650510	27050001	1	0.05374	0.1385	1.2697
1	BICF2P60083	27065775	3	0.2291	0.3454	0.639975
1	BICF2P405685	27072157	3	0.02679	0.2836	1.57203
1	BICF2S23411231	27082072	1	0.3826	0.7216	0.417255
1	TIGRP2P868_rs8587119	27109036	2	0.288	0.7747	0.540608
1	TIGRP2P871_rs8681644	27115230	1	0.7643	0.6335	0.116736
1	BICF2P415787	27131601	3	0.2521	0.4106	0.598427
1	BICF2P859260	27189938	3	0.01881	0.05111	1.72561
1	BICF2S23112732	27198757	1	0.1691	0.6625	0.771856
1	BICF2P162496	27209577	1	0.07957	0.08003	1.09925
1	BICF2P1008811	27239311	2	0.007942	0.08755	2.10007
1	BICF2P744008	27263289	3	0.2609	0.4679	0.583526
1	TIGRP2P904_rs9168447	27279310	1	0.4181	0.5758	0.37872
1	BICF2P1167327	27286844	3	0.1981	0.448	0.703116
1	BICF2S2379011	27300794	1	0.369	0.4786	0.432974
1	TIGRP2P931_rs9001804	27350928	2	0.4328	0.4465	0.363713
1	BICF2P1349635	27357008	1	0.01836	0.07253	1.73613
1	BICF2P395928	27387938	1	0.2812	0.5443	0.550985
1	BICF2P695172	27393839	1	0.08053	0.1536	1.09404
1	BICF2S2305511	27412979	3	0.005141	0.02508	2.28895
1	TIGRP2P953_rs9088120	27429862	1	0.08748	0.1703	1.05809
1	BICF2S23131087	27457651	1	0.2107	0.4403	0.676335
1	BICF2S23124613	27474445	3	0.5171	0.4725	0.286425
1	BICF2S23437590	27490392	3	0.1275	0.2376	0.89449
1	BICF2P1370706	27532770	2	0.3741	0.6492	0.427012
1	BICF2P299445	27542326	1	0.4285	0.4047	0.368049
1	TIGRP2P983_rs8538935	27558586	3	0.1728	0.7037	0.762456
1	BICF2S23523710	27564457	1	0.1866	0.2842	0.729088
1	TIGRP2P992_rs8745765	27596835	3	0.9196	0.7631	0.036401
1	TIGRP2P999_rs8916154	27615568	3	0.7126	0.5188	0.147154
1	BICF2S2301136	27632471	3	0.06081	0.08286	1.21602
1	BICF2P546156	27645842	3	0.04611	0.1964	1.3362
1	BICF2S22955746	27647170	3	0.296	0.7114	0.528708
1	BICF2P85699	27658799	1	0.2632	0.2582	0.579714
1	BICF2P583409	27682559	1	0.2201	0.4016	0.65738
1	BICF2S23441292	27698746	1	0.2556	0.4712	0.592439
1	TIGRP2P1012_rs8515774	27706859	3	0.4634	0.7469	0.334044
1	BICF2S22916737	27722553	1	0.5274	0.6442	0.27786
1	BICF2P210343	27739280	1	0.4175	0.6008	0.379344
1	BICF2S23049006	27752548	1	0.8584	0.8716	0.0663103
1	BICF2S22928909	27761602	1	0.4301	0.5214	0.366431
1	BICF2S23323875	27819151	3	0.6247	0.9538	0.204328
1	BICF2P807649	27843424	1	0.0981	0.2789	1.00833
1	BICF2P1135047	27865896	3	0.2359	0.5107	0.627272
1	BICF2G630715491	27877028	3	0.8259	0.4618	0.0830725
1	BICF2G630715508	27914356	1	0.9031	0.7529	0.0442642
1	BICF2G630715510	27924114	2	0.8295	0.2419	0.0811836
1	BICF2G630715515	27937811	3	0.8671	0.8445	0.0619308
1	BICF2G630715524	27963241	3	0.4964	0.8883	0.304168
1	BICF2G630715530	27967727	3	0.962	0.353	0.0168249
1	BICF2P230124	27987683	1	0.4496	0.8837	0.347174
1	BICF2G630715573	28000311	3	0.7562	0.4366	0.121363
1	BICF2P333833	28032774	1	0.5866	0.8879	0.231658
1	BICF2G630715580	28085701	3	0.6271	0.5797	0.202663
1	BICF2G630715585	28092176	3	0.414	0.9374	0.383
1	BICF2G630715598	28116668	1	0.6016	0.6755	0.220692
1	BICF2G630715643	28197783	2	0.5359	0.7315	0.270916
1	BICF2G630715646	28212587	1	0.1432	0.5351	0.844057
1	BICF2S23017989	28285385	4	0.3695	0.739	0.432386
1	BICF2G630715668	28306131	3	0.1	0.3705	1
1	BICF2G630715714	28322353	1	0.1554	0.5333	0.808549
1	BICF2G630715720	28334597	1	0.1193	0.3737	0.92336
1	BICF2G630715756	28368785	3	0.1518	0.5533	0.818728
1	BICF2G630715776	28386038	4	0.0702	0.3189	1.15366
1	BICF2G630715782	28394962	1	0.1988	0.6035	0.701584
1	BICF2G630715800	28402306	3	0.1083	0.3292	0.965372
1	BICF2P1338081	28578350	3	0.9457	0.2147	0.0242466
1	BICF2P1338083	28578927	2	0.6865	0.1741	0.163359
1	BICF2S2352512	28631967	2	0.4884	0.7679	0.311224
1	BICF2G630715887	28651055	3	0.7694	0.6708	0.113848
1	BICF2S23130351	28667043	1	0.2996	0.8639	0.523458
1	BICF2G630715898	28695753	2	0.6831	0.8932	0.165516
1	BICF2G630715903	28698977	4	0.6375	0.7713	0.19552
1	BICF2G630715923	28713303	2	0.7419	0.686	0.129655
1	BICF2P338005	28740349	1	0.07567	0.02091	1.12108
1	BICF2P276756	28762329	3	0.6402	0.5432	0.193684
1	BICF2S23026469	28784627	1	0.5915	0.4384	0.228045
1	BICF2P414127	28802594	3	0.6898	0.4642	0.161277
1	BICF2P118828	28977145	3	0.0523	0.06125	1.2815
1	BICF2P1166016	29311205	2	0.1729	0.0404	0.762205
1	BICF2P788535	29429098	3	0.1142	0.4453	0.942334
1	BICF2G630716201	29457365	1	0.3259	0.4176	0.486916
1	BICF2G630716222	29548741	3	0.7949	0.6327	0.0996875
1	BICF2S23648576	29673713	1	0.7789	0.2397	0.108518
1	BICF2S231989	29677815	1	0.79	0.2441	0.102373
1	BICF2G630716247	29686599	3	0.2206	0.2505	0.656394
1	BICF2G630716258	29711070	3	0.3794	0.3941	0.420903
1	BICF2G630716289	29736484	3	0.6861	0.229	0.163613
1	BICF2G630716290	29747071	1	0.3172	0.1471	0.498667
1	BICF2G630716336	29823423	3	0.4423	0.2829	0.354283
1	BICF2G630716415	29869145	1	0.2304	0.6397	0.637518
1	BICF2G630716454	29904481	3	0.4798	0.9528	0.31894
1	BICF2S23446874	29928289	3	0.3322	0.3871	0.4786
1	BICF2P1103831	29945571	1	0.5935	0.8227	0.226579
1	BICF2P927414	29957422	3	0.5843	0.7862	0.233364
1	BICF2P1392116	29970719	3	0.6082	0.8375	0.215954
1	BICF2G630716483	30007115	1	0.9109	0.7744	0.0405293
1	BICF2G630716493	30011276	3	0.132	0.4175	0.879426
1	BICF2G630716518	30021046	1	0.5035	0.4587	0.298001
1	BICF2G630716527	30031361	3	0.88	0.8773	0.0555173
1	BICF2G630716540	30043163	1	0.1821	0.2244	0.73969
1	BICF2S23516899	30068274	3	0.4377	0.3075	0.358823
1	BICF2G630716600	30132265	3	0.3077	0.4689	0.511873
1	BICF2G630716612	30135069	2	0.3698	0.5196	0.432033
1	BICF2S2298939	30159880	2	0.07483	0.00386	1.12592
1	BICF2G630716629	30212458	1	0.2018	0.4111	0.695079
1	BICF2P822439	30218928	3	0.7254	0.8405	0.139422
1	BICF2G630716640	30231620	1	0.2151	0.1965	0.66736
1	BICF2G630716652	30240673	1	0.3909	0.259	0.407934
1	BICF2G630716663	30254867	1	0.08685	0.3411	1.06123
1	BICF2G630716668	30299237	1	0.8959	0.04749	0.0477405
1	BICF2G630716671	30308408	1	0.389	0.04335	0.41005
1	BICF2G630716676	30320440	3	0.09843	0.3318	1.00687
1	BICF2G630716691	30373185	1	0.5851	0.1996	0.23277
1	BICF2G630716692	30386490	2	0.2267	0.05692	0.644548
1	BICF2G630716709	30399975	1	0.3144	0.4515	0.502517
1	BICF2S2308922	30406096	3	0.1938	0.2721	0.712646
1	BICF2G630716729	30419209	3	0.4605	0.1498	0.33677
1	BICF2G630716731	30424188	3	0.5275	0.296	0.277778
1	BICF2G630716743	30451365	3	0.0621	0.003301	1.20691
1	BICF2G630716763	30471314	3	0.8902	0.7396	0.0505124
1	BICF2G630716782	30490844	1	0.6203	0.9061	0.207398
1	BICF2P964591	30507609	1	0.6469	0.2092	0.189163
1	BICF2G630716818	30508435	1	0.04607	0.002147	1.33658
1	BICF2G630716845	30514661	3	0.06247	0.003826	1.20433
1	BICF2G630716870	30536547	1	0.1521	0.2107	0.817871
1	BICF2S23243952	30540387	1	0.1197	0.007323	0.921906
1	BICF2S2307149	30550857	3	0.04397	0.003202	1.35684
1	BICF2G630716878	30565395	3	0.4057	0.09051	0.391795
1	BICF2G630716888	30571585	3	0.5035	0.1298	0.298001
1	BICF2G630716909	30586921	3	0.7251	0.8811	0.139602
1	BICF2P933518	30609114	3	0.7629	0.2134	0.117532
1	BICF2G630716932	30686579	3	0.1362	0.2214	0.865823
1	BICF2G630716943	30698091	1	0.1541	0.1101	0.812197
1	BICF2G630716949	30701467	1	0.07158	0.1179	1.14521
1	BICF2G630716979	30727484	1	0.1258	0.02459	0.900319
1	BICF2G630717038	30802050	1	0.07437	0.01595	1.1286
1	BICF2G630717048	30821187	1	0.3793	0.6927	0.421017
1	BICF2G630717058	30824729	3	0.07826	0.0103	1.10646
1	BICF2G630717076	30836015	1	0.07556	0.01567	1.12171
1	BICF2G630717080	30848182	2	0.3984	0.607	0.399681
1	BICF2G630717103	30859727	1	0.4111	0.7775	0.386053
1	BICF2P1318105	30881047	1	0.4701	0.05057	0.32781
1	BICF2G630717147	30885375	1	0.6868	0.2466	0.16317
1	BICF2P48838	30899559	1	0.4147	0.3552	0.382266
1	BICF2P178655	30912827	3	0.3526	0.2679	0.452718
1	BICF2G630717163	31024074	1	0.6719	0.874	0.172695
1	BICF2G630717181	31038163	1	0.4419	0.8352	0.354676
1	BICF2G630717189	31043078	3	0.4475	0.8393	0.349207
1	BICF2G630717208	31063953	1	0.1332	0.03515	0.875496
1	BICF2P966102	31072420	1	0.09833	0.059	1.00731
1	BICF2P1110903	31079725	1	0.9333	0.5756	0.0299787
1	BICF2G630717232	31104710	1	0.496	0.03947	0.304518
1	BICF2G630717236	31113165	1	0.9894	0.5252	0.00462809
1	BICF2G630717248	31124474	3	0.892	0.715	0.0496351
1	BICF2G630717254	31134846	1	0.8782	0.3988	0.0564066
1	BICF2G630717269	31148144	3	0.8605	0.3311	0.0652491
1	BICF2P724135	31167515	4	0.5205	0.1921	0.283579
1	BICF2G630717296	31203283	3	0.5837	0.2422	0.23381
1	BICF2G630717311	31218562	3	0.5511	0.2255	0.25877
1	BICF2G630717312	31227727	1	0.9125	0.4761	0.0397671
1	BICF2G630717325	31241431	3	0.4633	0.8942	0.334138
1	G17f45S159	31289631	1	0.7987	0.1737	0.0976163
1	BICF2G630717381	31340191	1	0.6344	0.1441	0.197637
1	BICF2G630717454	31429982	1	0.6777	0.9905	0.168963
1	BICF2G630717459	31437465	2	0.7483	0.6122	0.125924
1	BICF2S23647385	31446865	3	0.7886	0.5677	0.103143
1	BICF2G630717497	31480156	2	0.9941	0.4026	0.00256993
1	BICF2G630717521	31493456	2	0.7428	0.885	0.129128
1	BICF2S23312668	31506313	1	0.8826	0.4508	0.0542361
1	BICF2P199816	31518939	3	0.8232	0.5044	0.0844946
1	BICF2G630717573	31565108	1	0.4801	0.2634	0.318668
1	BICF2S23033103	31584995	2	0.6211	0.3304	0.206838
1	BICF2G630717610	31595692	1	0.1897	0.03526	0.721933
1	BICF2G630717615	31609093	1	0.7396	0.2981	0.131003
1	BICF2G630717676	31695298	3	0.6284	0.8579	0.201764
1	BICF2G630717710	31722725	1	0.1161	#N/A	0.935168
1	BICF2S23223100	31992180	1	0.3879	0.3346	0.41128
1	BICF2G630717868	31999244	3	0.526	#N/A	0.279014
1	BICF2G630717883	32022269	1	0.6741	0.9384	0.171276
1	BICF2P626276	32038665	3	0.672	0.2005	0.172631
1	BICF2G630717900	32054404	1	0.8986	0.7368	0.0464336
1	BICF2G630717917	32207950	1	0.9961	0.752	0.00169706
1	BICF2G630717923	32233303	1	0.9952	0.658	0.00208963
1	BICF2P1059406	32261469	1	0.2197	0.2886	0.65817
1	BICF2G630717927	32272858	1	0.09223	0.04326	1.03513
1	BICF2G630717928	32277293	3	0.2897	0.0598	0.538052
1	BICF2P700864	32289565	1	0.7811	0.7897	0.107293
1	BICF2S23128998	32299645	4	0.3492	0.07639	0.456926
1	BICF2S23331333	32314974	2	0.4902	0.1091	0.309627
1	BICF2P1505299	32330760	1	0.5026	0.2584	0.298778
1	BICF2S23743121	32332528	3	0.6154	0.2807	0.210843
1	BICF2G630718055	32451543	1	0.5515	0.4484	0.258454
1	BICF2G630718065	32466291	1	0.5479	0.397	0.261299
1	BICF2G630718144	32557801	3	0.5687	0.1913	0.245117
1	BICF2G630718206	32652707	2	0.6108	0.8685	0.214101
1	BICF2G630718220	32663828	3	0.9866	0.9507	0.00585889
1	BICF2G630718229	32673525	2	0.5908	0.8455	0.22856
1	BICF2G630718240	32696354	3	0.8453	0.4044	0.0729891
1	BICF2G630718251	32709549	3	0.9451	0.8948	0.0245222
1	BICF2G630718271	32727885	3	0.7745	0.4014	0.110979
1	BICF2S23645529	32743358	2	0.731	0.3585	0.136083
1	BICF2G630718293	32755218	1	0.685	0.5135	0.164309
1	BICF2G630718310	32767654	3	0.8246	0.7007	0.0837567
1	BICF2P831809	32803872	1	0.51	0.234	0.29243
1	BICF2G630718396	32854385	3	0.4339	0.1445	0.36261
1	BICF2G630718416	32941439	1	0.7211	#N/A	0.142005
1	BICF2G630718417	32943418	1	0.8009	0.4721	0.0964217
1	BICF2G630718419	32955619	3	0.6187	0.3576	0.20852
1	BICF2G630718421	32973105	3	0.8685	0.55	0.0612302
1	BICF2G630718424	32985311	3	0.2482	0.06153	0.605198
1	BICF2P44782	32989507	1	0.8827	0.5107	0.0541869
1	BICF2G630718449	33012145	1	0.8083	0.4575	0.0924274
1	BICF2S23124643	33043620	2	0.7614	0.3505	0.118387
1	BICF2G630718493	33050024	3	0.7548	0.4206	0.122168
1	BICF2G630718502	33058991	3	0.7637	0.4479	0.117077
1	BICF2S23150856	33098978	3	0.4192	0.2186	0.377579
1	TIGRP2P1231_rs8713921	33192141	3	0.9781	0.9197	0.00961674
1	BICF2P1067272	33211757	1	0.8855	0.8141	0.0528114
1	BICF2G630718613	33283578	1	0.6977	0.3792	0.156331
1	BICF2G630718634	33316445	3	0.7294	0.9936	0.137034
1	BICF2G630718638	33320471	1	0.3489	0.01697	0.457299
1	BICF2G630718648	33341871	3	0.7214	0.6246	0.141824
1	BICF2G630718664	33363562	3	0.4945	#N/A	0.305834
1	BICF2G630718668	33371441	1	0.8306	0.7677	0.0806081
1	BICF2G630718717	33458684	2	0.2467	0.1107	0.607831
1	TIGRP2P1280_rs9189226	33473653	1	0.3307	0.9023	0.480566
1	TIGRP2P1312_rs8548746	33536440	1	0.9827	0.3522	0.00757904
1	BICF2S2377272	33541435	3	0.8661	0.5093	0.062432
1	BICF2G630718838	33573842	1	0.6188	0.5835	0.20845
1	BICF2P299386	33617606	4	0.4175	0.2291	0.379344
1	TIGRP2P1340_rs8780093	33647392	3	0.8454	0.4826	0.0729378
1	BICF2P674885	33682751	2	0.6676	0.3984	0.175484
1	BICF2G630718903	33691240	3	0.4074	0.2098	0.389979
1	BICF2G630718929	33708179	1	0.38	0.2606	0.420216
1	BICF2P999159	33758971	1	0.8944	0.3955	0.0484682
1	BICF2G630719083	33830741	1	0.6683	0.05883	0.175029
1	BICF2G630719182	33899435	1	0.8101	0.9498	0.0914614
1	BICF2G630717102	33901779	1	0.4765	0.8591	0.321937
1	BICF2G630719196	33910155	1	0.1641	0.09073	0.784891
1	BICF2G630719218	33920774	3	0.1467	0.06158	0.83357
1	BICF2G630719254	33943150	1	0.1023	0.03258	0.990124
1	BICF2G630719299	33967724	1	0.4268	0.129	0.369776
1	BICF2G630719309	33974590	2	0.01866	0.0562	1.72909
1	BICF2G630719312	33975631	3	0.07538	0.1823	1.12274
1	BICF2G630719362	34048226	2	0.8109	0.9308	0.0910327
1	TIGRP2P1414_rs8931330	34093378	1	0.938	0.9181	0.0277972
1	BICF2P813720	34107530	1	0.02201	0.06727	1.65738
1	BICF2S23228134	34118873	3	0.1021	0.2657	0.990974
1	TIGRP2P1427_rs8612537	34128320	3	0.504	0.693	0.297569
1	BICF2G630717229	34137264	3	0.6341	0.07068	0.197842
1	BICF2G630719399	34179477	1	0.02398	0.05162	1.62015
1	BICF2G630719411	34194366	2	0.02214	0.04657	1.65482
1	BICF2G630719425	34201200	3	0.1214	0.05918	0.915781
1	BICF2G630719434	34210123	1	0.1496	0.1231	0.825068
1	BICF2P872303	34318339	1	0.2798	0.8522	0.553152
1	BICF2G630719454	34320764	3	0.2147	0.6044	0.668168
1	BICF2G630719469	34339914	3	0.6515	0.9203	0.186086
1	BICF2S23553177	34360907	3	0.2392	0.6825	0.621239
1	BICF2S23419988	34464743	1	0.7678	0.7955	0.114752
1	BICF2G630719526	34504825	1	0.6878	0.4054	0.162538
1	BICF2P940346	34516887	1	0.9375	0.6648	0.0280287
1	BICF2G630719555	34528934	3	0.9416	0.7541	0.0261336
1	BICF2G630719572	34563040	1	0.5872	0.3847	0.231214
1	BICF2G630719606	34587267	1	0.6482	0.4453	0.188291
1	BICF2G630719696	34644813	3	0.1959	0.7177	0.707966
1	BICF2G630719698	34717853	2	0.007974	0.02679	2.09832
1	BICF2G630719792	34850464	1	0.4014	0.2245	0.396423
1	BICF2G630719811	34869317	3	0.4231	0.2189	0.373557
1	BICF2P751439	34891109	3	0.1082	0.3243	0.965773
1	BICF2G630719841	34891380	3	0.08492	0.3125	1.07099
1	BICF2P1028939	34900842	2	0.08765	0.2832	1.05725
1	BICF2G630719860	34907547	3	0.4737	0.2683	0.324497
1	BICF2P597181	34933480	1	0.03761	0.1658	1.4247
1	BICF2G630719866	34966808	2	0.01673	0.07764	1.7765
1	BICF2G630719881	34979156	1	0.02073	0.08141	1.6834
1	BICF2G630719886	34991108	1	0.5751	0.4347	0.240257
1	BICF2S23342410	35091653	2	0.04014	0.08912	1.39642
1	BICF2G630719942	35119628	1	0.09741	0.1408	1.0114
1	BICF2G630719956	35129733	1	0.2699	0.5139	0.568797
1	BICF2G630719983	35151070	1	0.1601	0.2653	0.795609
1	BICF2G630720007	35163215	3	0.1321	0.2398	0.879097
1	TIGRP2P1493_rs8686293	35238290	3	0.8224	0.6174	0.0849169
1	BICF2G630720098	35256120	2	0.1236	0.7565	0.907982
1	BICF2G630720115	35285783	1	0.8787	0.6488	0.0561594
1	BICF2G630720123	35289223	1	0.8973	0.6017	0.0470623
1	BICF2P504490	35368705	2	0.7919	0.6971	0.10133
1	BICF2G630720189	35404845	3	0.865	0.811	0.0629839
1	BICF2G630720196	35413560	1	0.9378	0.857	0.0278898
1	BICF2G630720202	35427303	3	0.7533	0.6928	0.123032
1	BICF2G630720203	35438173	3	0.8072	0.7567	0.0930188
1	BICF2G630720212	35452564	1	0.7197	0.6106	0.142848
1	BICF2P757861	35471528	1	0.7652	0.6439	0.116225
1	TIGRP2P1520_rs8762406	35488014	2	0.7998	0.6948	0.0970186
1	BICF2P855902	35502210	1	0.2063	0.9064	0.685501
1	BICF2P261098	35512088	3	0.1531	0.3245	0.815025
1	BICF2P650990	35558155	3	0.6032	0.9324	0.219539
1	BICF2S23357148	35574981	1	0.4048	0.5026	0.392759
1	BICF2S23633648	35601699	3	0.202	0.2706	0.694649
1	TIGRP2P1547_rs8933779	35613439	1	0.3641	0.4626	0.438779
1	BICF2P525845	35623282	3	0.7683	#N/A	0.114469
1	BICF2S23346012	35639195	1	0.5483	0.1376	0.260982
1	TIGRP2P1573_rs8951580	35668117	3	0.7817	0.7864	0.10696
1	TIGRP2P1587_rs8565859	35700671	2	0.5809	0.9477	0.235899
1	BICF2P436784	35705187	4	0.5097	0.9579	0.292685
1	BICF2P745985	35713535	1	0.5692	0.9737	0.244735
1	BICF2P178713	35790907	1	0.454	0.6468	0.342944
1	BICF2G630718315	35813194	3	0.5142	0.4914	0.288868
1	TIGRP2P1612_rs9042696	35834797	1	0.6561	0.6668	0.18303
1	BICF2S23121586	35845243	3	0.7527	0.7091	0.123378
1	BICF2P461697	35857093	3	0.6341	0.6004	0.197842
1	BICF2G630720250	35897175	3	0.7153	#N/A	0.145512
1	BICF2G630720278	35944806	1	0.5057	#N/A	0.296107
1	BICF2G630720279	35959741	3	0.1342	0.4932	0.872247
1	BICF2P818099	35979359	3	0.8005	0.301	0.0966387
1	BICF2G630720310	36001384	3	0.8661	0.3806	0.062432
1	BICF2G630720322	36029735	3	0.495	#N/A	0.305395
1	BICF2S23742997	36057840	3	0.9619	0.7531	0.0168701
1	BICF2G630720387	36086036	3	0.8948	0.6371	0.048274
1	BICF2G630720410	36094372	1	0.8267	0.6614	0.0826521
1	BICF2G630720435	36107137	1	0.8089	0.6569	0.0921052
1	BICF2G630720463	36120328	3	0.6478	0.8813	0.188559
1	BICF2G630720479	36129287	1	0.6313	0.9918	0.199764
1	BICF2G630720498	36141360	3	0.5579	0.8813	0.253444
1	BICF2G630720514	36152678	3	0.4439	0.9898	0.352715
1	BICF2G630720524	36167245	4	0.8883	0.5976	0.0514403
1	BICF2G630720528	36175608	3	0.9782	0.7974	0.00957234
1	BICF2G630720533	36200942	3	0.5464	0.9139	0.262489
1	TIGRP2P1674_rs8519965	36214825	2	0.2701	0.4408	0.568475
1	TIGRP2P1677_rs8887756	36218495	1	0.8724	0.9253	0.0592843
1	BICF2G630720595	36280826	1	0.4187	0.3138	0.378097
1	BICF2S23279	36288835	1	0.635	0.8976	0.197226
1	BICF2G630720636	36313177	1	0.8519	0.9485	0.0696114
1	BICF2G630720671	36339975	1	0.5374	0.92	0.269702
1	BICF2G630720686	36349594	3	0.7153	0.8471	0.145512
1	BICF2P1285557	36382088	2	0.6859	0.8764	0.163739
1	BICF2G630720749	36422541	3	0.8412	0.3776	0.0751007
1	BICF2G630720764	36429047	3	0.9602	0.5323	0.0176383
1	BICF2G630720803	36454652	3	0.9099	0.6832	0.0410063
1	BICF2G630720825	36463819	1	0.8285	0.7764	0.0817075
1	BICF2G630720826	36464061	4	0.9101	0.742	0.0409109
1	BICF2S2364852	36475826	1	0.9468	0.5578	0.0237418
1	BICF2G630720857	36487622	1	0.5582	0.6245	0.25321
1	BICF2G630720860	36495146	1	0.8517	0.7318	0.0697134
1	BICF2G630720882	36503868	3	0.5572	0.5567	0.253989
1	BICF2G630720888	36512245	1	0.5255	0.5309	0.279427
1	BICF2G630720901	36519495	1	0.849	0.4502	0.0710923
1	BICF2P382853	36552056	1	0.5627	#N/A	0.249723
1	BICF2G630720986	36571665	1	0.9298	0.3709	0.0316105
1	BICF2G630720990	36577840	1	0.9739	0.4716	0.0114856
1	BICF2G630721015	36610807	2	0.691	0.7871	0.160522
1	BICF2G630721036	36622135	1	0.9462	0.9404	0.0240171
1	BICF2S2374060	36644251	1	0.186	0.9096	0.730487
1	BICF2G630721062	36673705	1	0.6859	0.4954	0.163739
1	BICF2G630721071	36686369	1	0.2231	0.5973	0.6515
1	BICF2G630721083	36704379	1	0.2989	0.6992	0.524474
1	BICF2G630721085	36714267	3	0.3372	0.5463	0.472112
1	BICF2G630721102	36729928	1	0.3244	0.5929	0.488919
1	BICF2G630721126	36748302	1	0.2343	0.8205	0.630228
1	BICF2G630721153	36760706	1	0.3288	0.6538	0.483068
1	BICF2G630721176	36772682	1	0.9359	0.2848	0.0287706
1	BICF2G630721211	36787409	1	0.7483	0.7331	0.125924
1	BICF2G630721242	36804338	1	0.9678	0.4233	0.0142144
1	BICF2G630721254	36809523	1	0.782	0.4245	0.106793
1	BICF2G630721275	36817117	4	0.9789	0.4233	0.00926167
1	BICF2G630721283	36850780	3	0.9939	0.688	0.00265731
1	BICF2G630721285	36852831	3	0.9889	0.7405	0.00484762
1	BICF2G630721318	36870091	3	0.8426	0.4593	0.0743785
1	BICF2G630721326	36872593	4	0.8836	0.5007	0.0537443
1	BICF2P115550	36878165	3	0.9987	0.7061	0.00056495
1	BICF2G630721344	36895640	2	0.9667	0.6414	0.0147083
1	BICF2S23035765	36917636	1	0.7771	0.7572	0.109523
1	BICF2G630721366	36987391	3	0.6208	0.6274	0.207048
1	BICF2P1285497	37016160	1	0.8538	0.3315	0.0686438
1	BICF2G630721382	37026442	1	0.9284	0.4184	0.0322649
1	BICF2S23312152	37037066	1	0.2035	0.8109	0.691436
1	BICF2P1085387	37060353	1	0.3784	0.5967	0.422049
1	BICF2G630721418	37084581	3	0.5195	0.5632	0.284414
1	BICF2G630721433	37093262	3	0.614	0.6898	0.211832
1	TIGRP2P1828_rs8575956	37115768	1	0.6587	0.8437	0.181312
1	TIGRP2P1833_rs9165233	37143848	2	0.9377	0.5127	0.0279361
1	BICF2S23353207	37157890	1	0.557	0.9881	0.254145
1	BICF2P77050	37171191	1	0.6217	0.9955	0.206419
1	TIGRP2P1835_rs9207819	37173573	3	0.6178	0.5558	0.209152
1	BICF2G630721454	37186063	3	0.8464	0.8396	0.0724243
1	BICF2G630721469	37196331	3	0.2367	0.9615	0.625802
1	BICF2G630721487	37209352	1	0.4552	0.7056	0.341798
1	TIGRP2P1847_rs9045765	37248026	1	0.2019	0.766	0.694864
1	BICF2G630721518	37257893	3	0.1595	0.6956	0.797239
1	BICF2P1378636	37268118	3	0.4677	0.7913	0.330033
1	BICF2G630721531	37284904	1	0.6077	0.7905	0.216311
1	BICF2G630721540	37290802	1	0.8722	0.8499	0.0593839
1	BICF2S23542212	37349722	1	0.8827	0.9533	0.0541869
1	BICF2S23222673	37357318	1	0.7741	0.8538	0.111203
1	BICF2G630721557	37426515	3	0.211	0.7182	0.675718
1	BICF2G630721564	37439030	1	0.4387	0.5856	0.357832
1	BICF2P759837	37454560	1	0.4289	0.5045	0.367644
1	BICF2G630721572	37462908	1	0.4606	0.6955	0.336676
1	BICF2G630721591	37474433	3	0.4887	0.7323	0.310958
1	BICF2G630721599	37525538	1	0.4481	0.7637	0.348625
1	BICF2G630721613	37531775	3	0.3386	0.7908	0.470313
1	BICF2G630721654	37550366	1	0.4015	0.5932	0.396314
1	TIGRP2P1869_rs9052224	37555761	1	0.4276	0.7407	0.368962
1	BICF2G630721688	37565339	1	0.4112	0.9319	0.385947
1	BICF2S2305057	37585204	3	0.6372	0.8888	0.195724
1	BICF2G630721725	37587673	1	0.9926	0.7202	0.00322573
1	BICF2G630721758	37599223	3	0.4834	0.8823	0.315693
1	BICF2P697483	37615639	3	0.989	0.9427	0.00480371
1	BICF2P933515	37632961	3	0.5557	0.631	0.25516
1	BICF2G630721786	37637717	1	0.3967	0.7258	0.401538
1	BICF2P41911	37656324	1	0.382	0.7567	0.417937
1	BICF2G630721816	37670200	3	0.8801	0.8988	0.055468
1	BICF2P198688	37679664	1	0.8959	0.9952	0.0477405
1	BICF2G630721837	37706400	2	0.6803	0.917	0.1673
1	BICF2S23338970	37718775	1	0.9562	0.7255	0.0194513
1	BICF2G630721843	37728977	3	0.3415	#N/A	0.466609
1	TIGRP2P1891_rs8826081	37745599	1	0.2926	0.7874	0.533726
1	BICF2G630721854	37749765	1	0.8036	0.9817	0.0949601
1	BICF2G630721856	37751913	2	0.7188	0.9054	0.143392
1	BICF2G630721858	37752329	1	0.4547	#N/A	0.342275
1	BICF2G630721878	37762452	1	0.8068	0.9667	0.0932341
1	TIGRP2P1895_rs9066673	37808658	1	0.5701	0.7355	0.244049
1	BICF2G630722048	37871289	3	0.2027	0.9379	0.693146
1	BICF2G630722057	37878616	1	0.1433	0.9949	0.843754
1	BICF2P514339	37904370	3	0.2122	0.9919	0.673255
1	BICF2G630722081	37905709	3	0.268	0.9314	0.571865
1	BICF2G630722103	37918838	1	0.9078	0.8428	0.0420098
1	BICF2G630722149	37965500	1	0.7312	0.8151	0.135964
1	BICF2S23246141	37967375	1	0.7334	0.7489	0.134659
1	BICF2G630722162	37986867	2	0.651	#N/A	0.186419
1	BICF2G630722230	38073375	1	0.0784	0.999	1.10568
1	BICF2G630722252	38091446	3	0.2098	0.9348	0.678195
1	BICF2G630722257	38094787	3	0.3591	0.6816	0.444785
1	TIGRP2P1957_rs9065316	38116542	3	0.2348	0.3513	0.629302
1	BICF2G630722272	38131013	2	0.2022	0.9869	0.694219
1	BICF2G630722302	38146969	3	0.0939	0.9855	1.02733
1	BICF2G630722311	38162699	1	0.08316	0.8616	1.08009
1	BICF2G630722334	38188324	2	0.799	#N/A	0.0974532
1	BICF2G630722355	38208660	3	0.04726	0.2621	1.32551
1	TIGRP2P1981_rs9109433	38234881	1	0.04979	0.3829	1.30286
1	BICF2G630722388	38271605	3	0.01203	0.2232	1.91973
1	BICF2G630722743	38509966	1	0.8323	0.9609	0.0797201
1	BICF2S23023310	38523085	1	0.02089	0.224	1.68006
1	BICF2P581689	38537326	1	0.02371	0.2254	1.62507
1	BICF2S23351467	38549142	3	0.4119	0.9814	0.385208
1	BICF2G630722777	38553609	3	0.08081	0.4423	1.09253
1	BICF2G630722793	38572799	1	0.2998	0.6079	0.523168
1	BICF2G630722811	38580491	2	0.1449	0.5606	0.838932
1	BICF2G630722855	38614443	3	0.1248	0.4281	0.903785
1	BICF2G630722870	38627139	4	0.1398	0.5699	0.854493
1	BICF2S23535209	38638159	1	0.1424	0.5401	0.84649
1	BICF2P982598	38661739	1	0.1158	0.5298	0.936291
1	BICF2P107240	38687957	1	0.1221	0.6108	0.913284
1	BICF2P1174858	38693844	1	0.09671	0.546	1.01453
1	TIGRP2P2082_rs9183569	38718658	1	0.101	0.5706	0.995679
1	BICF2P1098200	38731288	4	0.3865	0.4856	0.412851
1	BICF2P67932	38744974	1	0.5385	0.6772	0.268814
1	BICF2P592098	38796296	3	0.4573	0.256	0.339799
1	BICF2P1299272	38798778	1	0.3882	0.2498	0.410944
1	BICF2G630722914	38813263	1	0.683	0.3846	0.165579
1	BICF2G630722931	38855992	1	0.1095	0.02741	0.960586
1	BICF2P1404131	38881372	3	0.4144	0.7247	0.38258
1	TIGRP2P2156_rs8859380	38922063	3	0.4403	0.684	0.356251
1	BICF2P991013	38940813	3	0.7319	0.438	0.135548
1	BICF2P1119433	38965661	1	0.1216	0.02474	0.915066
1	TIGRP2P2174_rs9149221	38991141	1	0.2907	0.7524	0.536555
1	TIGRP2P2182_rs8992006	39019232	3	0.9588	0.6695	0.018272
1	BICF2G630722997	39050645	3	0.4841	0.3909	0.315065
1	BICF2G630723002	39105772	1	0.7907	0.4318	0.101988
1	BICF2G630723004	39130147	1	0.8099	0.4464	0.0915686
1	BICF2G630723030	39212806	3	0.9959	0.9042	0.00178427
1	BICF2S23130840	39224837	1	0.3327	0.6534	0.477947
1	BICF2G630723038	39235100	3	0.6267	0.2669	0.20294
1	BICF2G630723061	39267591	1	0.7283	0.3619	0.13769
1	BICF2G630723125	39314354	3	0.4364	0.5203	0.360115
1	BICF2G630723161	39375035	3	0.4789	0.2712	0.319755
1	BICF2S23553225	39422229	3	0.5524	0.8929	0.257746
1	BICF2P229193	39457527	3	0.4892	0.5897	0.310514
1	BICF2G630723228	39474083	1	0.3801	0.635	0.420102
1	BICF2G630723235	39487227	3	0.9077	0.6158	0.0420577
1	BICF2G630723327	39577754	3	0.2522	0.671	0.598255
1	BICF2G630723353	39591712	1	0.1427	0.2308	0.845576
1	BICF2G630723378	39605524	3	0.322	0.914	0.492144
1	BICF2G630723387	39613888	3	0.2687	0.7071	0.570732
1	BICF2G630723416	39660445	3	0.2099	0.2497	0.677988
1	BICF2P1314207	39672266	1	0.2263	0.2478	0.645315
1	BICF2G630723425	39685927	3	0.1957	0.1902	0.708409
1	BICF2G630723434	39695505	1	0.1873	0.04587	0.727462
1	BICF2S23249158	39713726	1	0.1551	0.05898	0.809388
1	BICF2G630723496	39731983	1	0.1759	0.08329	0.754734
1	BICF2G630723512	39754745	3	0.1703	0.07467	0.768785
1	BICF2G630723526	39770137	3	0.1432	0.1528	0.844057
1	BICF2P810559	39773277	1	0.79	0.3981	0.102373
1	BICF2G630723540	39787551	1	0.2733	0.08789	0.56336
1	BICF2P1106501	39801519	2	0.8896	0.3888	0.0508052
1	BICF2P1054650	39818065	3	0.5331	0.9932	0.273191
1	BICF2G630723562	39824437	1	0.2218	0.2423	0.654038
1	BICF2G630723581	39838117	1	0.2046	0.06432	0.689094
1	BICF2G630723607	39862566	3	0.3606	0.2105	0.442974
1	BICF2G630723610	39867431	3	0.3285	0.1676	0.483465
1	BICF2G630723619	39879732	3	0.1193	0.04495	0.92336
1	BICF2G630723629	39894088	3	0.4917	0.6839	0.3083
1	BICF2S23034587	39895434	1	0.9222	0.6124	0.0351749
1	BICF2P1276670	39920200	1	0.9877	0.8463	0.00537495
1	BICF2S23117575	39925583	1	0.2135	0.4337	0.670602
1	BICF2G630723641	39935130	1	0.8337	0.7705	0.0789902
1	BICF2S2359432	39948185	1	0.1877	0.07553	0.726536
1	BICF2P796534	39997735	4	0.1851	0.05651	0.732594
1	BICF2P1083886	40003813	3	0.2281	0.06574	0.641875
1	BICF2P1286180	40016767	1	0.195	0.0646	0.709965
1	BICF2P538006	40034978	3	0.1748	0.05602	0.757459
1	BICF2G630723663	40042428	3	0.1125	0.04801	0.948847
1	BICF2G630723670	40052138	1	0.1136	0.02231	0.944622
1	BICF2G630723703	40075819	3	0.147	0.03156	0.832683
1	BICF2G630723707	40083192	1	0.1353	0.03888	0.868702
1	BICF2P1128553	40092516	3	0.2334	0.07815	0.631899
1	BICF2P1177359	40095187	3	0.2025	0.05391	0.693575
1	BICF2G630723735	40130024	1	0.2121	0.918	0.673459
1	BICF2G630723750	40144382	3	0.1804	0.99	0.743763
1	BICF2G630723765	40153285	1	0.1719	0.9548	0.764724
1	BICF2G630723792	40165988	1	0.1565	0.928	0.805486
1	BICF2G630723814	40174006	1	0.2375	0.8771	0.624336
1	BICF2G630723823	40178851	1	0.1699	0.9691	0.769807
1	BICF2G630723852	40194251	3	0.2165	0.9342	0.664542
1	BICF2G630723859	40200872	1	0.1799	0.9714	0.744969
1	BICF2G630723871	40218550	3	0.1929	0.9372	0.714668
1	BICF2G630723880	40222485	1	0.1661	0.9236	0.77963
1	BICF2S23318901	40243610	3	0.6624	0.07724	0.17888
1	BICF2P111872	40269165	1	0.846	0.8718	0.0726296
1	BICF2P504077	40289153	3	0.864	0.06914	0.0634863
1	BICF2G630723893	40350220	3	0.9527	0.1807	0.0210438
1	BICF2G630723907	40361808	1	0.9665	0.3006	0.0147981
1	BICF2S23336068	40375758	1	0.4135	0.01535	0.383524
1	BICF2G630723934	40383623	3	0.8419	0.08663	0.0747395
1	BICF2G630724013	40473447	1	0.05758	0.3924	1.23973
1	BICF2G630724037	40503754	1	0.4255	0.4558	0.3711
1	BICF2G630724044	40508533	1	0.4799	0.3789	0.318849
1	BICF2G630724211	40585929	1	0.6459	0.3995	0.189835
1	BICF2G630724227	40619058	3	0.5207	0.008814	0.283412
1	BICF2S23518030	40647049	2	0.5522	0.8697	0.257904
1	BICF2G630724236	40713297	3	0.5785	0.1731	0.237697
1	BICF2G630724262	40739067	1	0.5693	0.1713	0.244659
1	BICF2G630724297	40798742	1	0.1793	#N/A	0.74642
1	BICF2P378512	40806605	2	0.2721	0.1751	0.565271
1	BICF2G630724331	40819739	1	0.664	0.1066	0.177832
1	BICF2S2349636	40843435	3	0.8127	0.05866	0.0900697
1	BICF2G630724417	40858496	1	0.3916	0.167	0.407157
1	BICF2G630724424	40864679	1	0.359	0.1189	0.444906
1	BICF2G630724499	40901800	1	0.9962	0.672	0.00165346
1	BICF2S23645265	40908830	1	0.927	0.6762	0.0329203
1	BICF2G630724571	40960518	3	0.76	0.3283	0.119186
1	BICF2G630724579	40965730	1	0.7135	0.5109	0.146606
1	BICF2G630724605	40985929	3	0.1361	0.5429	0.866142
1	BICF2G630724608	40988912	1	0.1996	0.1472	0.699839
1	BICF2G630724628	41001012	1	0.9459	0.3785	0.0241548
1	BICF2G630724711	41043294	1	0.3368	0.2359	0.472628
1	BICF2G630724719	41047007	3	0.2318	0.1948	0.634887
1	BICF2G630724726	41061592	2	0.1903	0.4164	0.720561
1	BICF2P297056	41072047	3	0.8875	0.7025	0.0518316
1	BICF2S23233747	41091223	3	0.7786	0.6785	0.108686
1	BICF2G630724794	41118253	1	0.8756	0.7219	0.0576942
1	BICF2S23613236	41118516	3	0.4388	0.4944	0.357733
1	BICF2G630724822	41132083	1	0.2802	0.6012	0.552532
1	BICF2G630724834	41140041	3	0.7591	0.7939	0.119701
1	BICF2G630724842	41149940	3	0.8489	0.8478	0.0711435
1	BICF2G630724875	41168984	1	0.8199	0.5612	0.0862391
1	BICF2G630724885	41176954	1	0.8132	0.4863	0.0898026
1	BICF2S23022016	41204893	1	0.399	0.9458	0.399027
1	BICF2G630724937	41219000	3	0.8141	0.1182	0.0893222
1	BICF2G630724967	41238484	1	0.3244	0.2089	0.488919
1	BICF2G630724978	41259938	2	0.09286	0.8206	1.03217
1	BICF2G630724997	41294951	1	0.7835	0.6262	0.105961
1	BICF2G630725002	41305318	3	0.6456	0.5627	0.190036
1	BICF2S22912755	41355100	1	0.1632	0.4719	0.78728
1	BICF2S2329977	41372498	3	0.163	0.5055	0.787812
1	BICF2G630725014	41389417	1	0.9706	0.727	0.0129597
1	BICF2G630725033	41407277	3	0.914	0.6991	0.0390538
1	BICF2P1027382	41437571	1	0.4076	0.7603	0.389766
1	BICF2G630725037	41452714	1	0.3652	0.1403	0.437469
1	BICF2S2347658	41472254	3	0.2668	0.2366	0.573814
1	BICF2P410463	41489540	1	0.4194	0.4688	0.377372
1	BICF2G630725042	41494077	3	0.3643	0.7838	0.438541
1	BICF2G630722718	41537951	1	0.03294	0.3237	1.48228
1	BICF2G630725061	41613775	3	0.7497	0.03142	0.125112
1	BICF2G630725062	41616586	2	0.3281	0.8518	0.483994
1	BICF2G630725075	41621894	1	0.4523	0.8308	0.344573
1	BICF2S23339853	41670532	3	0.3071	0.8478	0.51272
1	BICF2S2336109	41688232	3	0.3461	0.7607	0.460798
1	BICF2P712400	41739556	1	0.2059	0.7283	0.686344
1	BICF2P322667	41791523	1	0.2647	0.07641	0.577246
1	BICF2P802062	41805147	1	0.666	#N/A	0.176526
1	BICF2P338177	41836825	3	0.2542	0.4399	0.594824
1	BICF2P639109	41873424	1	0.5844	0.4799	0.23329
1	BICF2S23210629	41906759	2	0.3536	0.9684	0.451488
1	BICF2P1025842	41980365	3	0.2256	0.2878	0.646661
1	BICF2S23754165	42068781	1	0.1919	0.01155	0.716925
1	BICF2P815919	42131350	2	0.0429	0.0007967	1.36754
1	BICF2P852492	42142381	1	0.07186	0.001654	1.14351
1	BICF2P433705	42152166	1	0.1164	0.002849	0.934047
1	BICF2P1094264	42161374	3	0.05956	0.0008871	1.22505
1	BICF2P1094263	42161889	1	0.0655	0.001165	1.18376
1	BICF2P625083	42172523	1	0.07719	0.00146	1.11244
1	BICF2S23638642	42184161	3	0.06962	0.000732	1.15727
1	BICF2P192761	42202091	1	0.06401	0.001132	1.19375
1	BICF2P1311178	42242042	3	0.06671	0.001269	1.17581
1	BICF2P888160	42295786	1	0.06299	0.4206	1.20073
1	BICF2P1307489	42303117	2	0.1063	0.5571	0.973467
1	BICF2P155988	42372242	1	0.09087	0.1059	1.04158
1	BICF2S2297798	42637583	3	0.3429	0.7364	0.464833
1	BICF2S2341044	42777170	1	0.8434	0.6677	0.0739664
1	BICF2P1047638	42822305	1	0.3765	0.8276	0.424235
1	BICF2S23511571	42840835	3	0.1996	0.01667	0.699839
1	BICF2P1468606	42851703	1	0.2116	0.01215	0.674484
1	BICF2S23324350	42930063	3	0.1731	0.01028	0.761703
1	BICF2S22914739	42982161	3	0.9553	0.2182	0.0198602
1	BICF2S23416070	43015924	3	0.6059	0.04051	0.217599
1	BICF2S23510007	43055297	3	0.5335	0.1763	0.272866
1	BICF2P1349950	43060183	2	0.3581	0.9957	0.445996
1	BICF2P237057	43069750	3	0.6103	0.9129	0.214457
1	BICF2P1005798	43086310	2	0.1313	0.3222	0.881735
1	BICF2P1005797	43087215	1	0.09507	0.0299	1.02196
1	BICF2P1281047	43092953	3	0.1099	0.3386	0.959002
1	BICF2P96862	43106325	2	0.1094	0.03114	0.960983
1	BICF2P1254541	43127698	1	0.107	0.03646	0.970616
1	BICF2P391327	43153646	3	0.279	0.3208	0.554396
1	BICF2P1167481	43166291	2	0.09269	#N/A	1.03297
1	BICF2S23624732	43246603	3	0.3924	0.3546	0.406271
1	BICF2S23435981	43327605	1	0.1898	0.1158	0.721704
1	BICF2S23431740	43419299	1	0.05163	0.01905	1.2871
1	BICF2S23336331	43436707	3	0.6647	0.6227	0.177374
1	BICF2P912107	43483518	1	0.5594	0.6946	0.252278
1	BICF2P912106	43484626	1	0.5564	0.7974	0.254613
1	BICF2S23321326	43505609	2	0.3005	0.1192	0.522156
1	BICF2S23336504	43559702	1	0.7327	0.1229	0.135074
1	BICF2S23227242	43589879	1	0.9358	0.2546	0.028817
1	BICF2P1054614	43608919	1	0.6806	0.6074	0.167108
1	BICF2P1054606	43610924	4	0.7837	0.3405	0.10585
1	BICF2S23116062	43626606	2	0.6544	0.4727	0.184157
1	BICF2S23122568	43659458	1	0.9202	0.3429	0.0361178
1	BICF2S23221404	43673107	3	0.9789	0.4033	0.00926167
1	BICF2S23450744	43698495	1	0.9997	0.3608	0.000130308
1	BICF2S23157290	43702986	3	0.4593	0.4318	0.337904
1	BICF2P470826	43752589	3	0.5279	0.5533	0.277448
1	BICF2P139505	43764761	1	0.5831	0.5395	0.234257
1	BICF2P143163	43765623	1	0.8815	0.3558	0.0547777
1	BICF2S2303341	43771606	1	0.9908	0.567	0.004014
1	BICF2P554746	43827938	1	0.6746	0.5451	0.170954
1	BICF2P1128301	43850199	1	0.2881	0.009396	0.540457
1	BICF2S23159156	43858168	1	0.6826	0.5583	0.165834
1	BICF2P892177	43869454	1	0.3318	0.008422	0.479124
1	BICF2P799901	43879087	1	0.1477	0.001762	0.83062
1	BICF2P53509	43899541	2	0.1257	0.001888	0.900665
1	BICF2P1039737	43916910	3	0.1344	0.03165	0.871601
1	BICF2S23533191	44001009	3	0.7097	0.07674	0.148925
1	BICF2S23626451	44023136	1	0.6899	0.0648	0.161214
1	BICF2P504600	44030038	1	0.9317	0.1459	0.0307239
1	BICF2P1359839	44050220	1	0.4841	0.5054	0.315065
1	BICF2P766135	44064755	1	0.5838	0.05113	0.233736
1	BICF2P125854	44072278	3	0.9787	0.05472	0.00935041
1	BICF2S23519700	44101858	3	0.1802	0.003719	0.744245
1	BICF2P570223	44192587	1	0.9044	0.4831	0.0436394
1	BICF2S23551713	44211458	3	0.6616	0.6108	0.179405
1	BICF2S23342848	44247375	1	0.6982	0.7156	0.15602
1	BICF2S22927853	44277098	4	0.2267	0.6248	0.644548
1	BICF2S2371040	44287508	1	0.05393	0.04748	1.26817
1	BICF2S22936688	44299415	3	0.346	0.599	0.460924
1	BICF2S22926571	44303560	1	0.555	0.4686	0.255707
1	BICF2S23212492	44321806	3	0.6435	0.2763	0.191451
1	BICF2S23746077	44343507	1	0.9052	0.0363	0.0432555
1	BICF2P906887	44350260	3	0.8845	0.2706	0.0533022
1	BICF2P288464	44361551	1	0.2745	0.3319	0.561458
1	BICF2P1404420	44372075	1	0.581	0.4478	0.235824
1	BICF2P1181059	44388746	3	0.3544	0.1804	0.450506
1	BICF2S23651793	44394819	1	0.1389	0.02657	0.857298
1	BICF2P1275701	44408219	1	0.4234	0.07287	0.373249
1	BICF2P370827	44420893	1	0.971	0.7361	0.0127808
1	BICF2P572282	44432882	1	0.2769	0.01236	0.557677
1	BICF2P702530	44471949	1	0.5839	0.946	0.233662
1	BICF2P31960	44476005	2	0.9394	0.6303	0.0271494
1	BICF2S23643436	44487350	2	0.7344	0.5952	0.134067
1	BICF2S23737092	44499318	3	0.4237	0.5116	0.372942
1	BICF2P348583	44509668	3	0.2358	0.1242	0.627456
1	BICF2P1242183	44525105	4	0.794	0.1095	0.100179
1	BICF2P426621	44541061	1	0.8457	0.08078	0.0727837
1	BICF2P740428	44673898	1	0.5697	0.1328	0.244354
1	BICF2S23023143	44712641	1	0.6653	0.5065	0.176982
1	BICF2S23023039	44715916	3	0.6591	0.45	0.181049
1	BICF2S22933311	44750148	1	0.562	0.6373	0.250264
1	BICF2P1365151	44781406	1	0.9102	0.4949	0.0408632
1	BICF2P1152848	44787049	1	0.9071	0.4387	0.0423448
1	BICF2P392871	44814155	3	0.8805	0.7706	0.0552706
1	BICF2P1382499	44832668	1	0.238	0.6935	0.623423
1	BICF2S23715309	44855282	1	0.8572	0.3008	0.0669178
1	BICF2S23031185	44865055	1	0.634	0.195	0.197911
1	BICF2S23212307	44898751	1	0.3326	0.9266	0.478078
1	BICF2P1144318	44904277	4	0.6581	0.5035	0.181708
1	BICF2P1144317	44906424	2	0.5429	0.3611	0.26528
1	BICF2P424904	44912596	2	0.5951	0.08167	0.22541
1	BICF2P1179029	44951819	3	0.6316	0.1083	0.199558
1	BICF2P93755	44985320	3	0.5493	0.03119	0.26019
1	BICF2P1147151	44995146	1	0.5942	0.4024	0.226067
1	BICF2P611869	45072337	3	0.9155	0.7701	0.0383417
1	BICF2P1050713	45087544	1	0.5323	0.03264	0.273844
1	BICF2P1016427	45132081	1	0.5158	0.2849	0.287519
1	BICF2P997367	45141702	1	0.5462	0.3258	0.262648
1	BICF2S23248027	45161186	3	0.519	0.4842	0.284833
1	BICF2P837052	45223659	1	0.5265	0.3647	0.278602
1	BICF2P1114427	45244479	1	0.9145	0.5624	0.0388163
1	BICF2P971670	45257531	1	0.7427	0.9497	0.129187
1	BICF2P344311	45275775	3	0.8224	0.9262	0.0849169
1	BICF2P518336	45290075	3	0.9951	0.2537	0.00213327
1	BICF2S23552777	45310267	1	0.9236	0.7421	0.0345161
1	BICF2S24414464	45346631	1	0.3127	0.02195	0.504872
1	BICF2P392839	45381667	1	0.6287	0.08974	0.201557
1	BICF2S23120955	45405601	3	0.7972	0.7998	0.0984327
1	BICF2P823641	45462876	3	0.7293	0.08618	0.137094
1	BICF2S23335031	45502089	2	0.3622	0.3575	0.441052
1	BICF2P204331	45506740	1	0.2724	0.5213	0.564793
1	BICF2P926477	45509652	1	0.3547	0.3566	0.450139
1	BICF2P995915	45558807	3	0.9911	0.7809	0.00388252
1	BICF2P285046	45580769	3	0.7312	0.8383	0.135964
1	BICF2P252734	45602659	2	0.845	0.158	0.0731433
1	BICF2P310297	45614451	2	0.276	0.5117	0.559091
1	BICF2P310300	45615027	2	0.9295	0.1384	0.0317506
1	BICF2P149704	45632904	2	0.5172	0.7663	0.286341
1	BICF2P722799	45643835	3	0.858	0.3646	0.0665127
1	BICF2P613983	45650346	1	0.4427	0.7799	0.35389
1	BICF2P1041846	45674435	1	0.9329	0.522	0.0301649
1	BICF2P1066398	45682515	3	0.9771	0.4839	0.010061
1	BICF2P358477	45697187	1	0.9709	0.522	0.0128255
1	BICF2P901675	45723238	3	0.385	0.02333	0.414539
1	BICF2P685582	45789090	1	0.9092	0.5985	0.0413406
1	BICF2P1062584	45793086	1	0.9587	0.5048	0.0183173
1	BICF2P146309	45830040	3	0.8074	0.4057	0.0929113
1	BICF2P1266807	45832105	1	0.6561	0.2956	0.18303
1	BICF2S24510584	45852419	1	0.7508	0.393	0.124476
1	BICF2S23750566	45872929	3	0.8545	0.4058	0.0682879
1	BICF2P66572	46057506	1	0.4825	0.5404	0.316503
1	BICF2P518979	46074165	1	0.3041	0.6511	0.516984
1	BICF2P322728	46086930	1	0.2212	0.2118	0.655215
1	BICF2P77829	46100921	2	0.7462	0.5951	0.127145
1	BICF2P1076676	46108150	1	0.8362	0.1012	0.0776898
1	BICF2P778736	46118733	3	0.8964	0.8086	0.0474982
1	BICF2P1255697	46130561	1	0.9898	0.2011	0.00445255
1	BICF2P948092	46142845	2	0.8937	0.2425	0.0488082
1	BICF2P1018729	46179192	1	0.961	0.2398	0.0172766
1	BICF2P605631	46188174	3	0.7477	0.8684	0.126273
1	BICF2S2302738	46206086	3	0.6662	0.2358	0.176395
1	BICF2P902086	46228845	1	0.6203	0.363	0.207398
1	BICF2P197020	46368768	1	0.9169	0.8808	0.037678
1	BICF2S23444558	46386707	3	0.4947	0.288	0.305658
1	BICF2P372510	46395672	3	0.5475	0.3188	0.261616
1	BICF2P953298	46412297	2	0.5806	0.3505	0.236123
1	BICF2P700557	46419550	2	0.8421	0.6579	0.0746363
1	BICF2P860348	46433734	2	0.5456	0.3255	0.263126
1	BICF2P880955	46461892	1	0.5797	0.3496	0.236797
1	BICF2P1425855	46465737	2	0.5169	0.323	0.286593
1	BICF2P1122529	46479633	1	0.5839	0.346	0.233662
1	BICF2G630725119	46554878	1	0.6631	0.5866	0.178421
1	BICF2P1221616	46834761	2	0.6752	0.1315	0.170568
1	BICF2G630725149	46845517	3	0.8824	0.1278	0.0543345
1	BICF2G630725165	46873119	1	0.8453	0.652	0.0729891
1	BICF2G630725204	46916115	3	0.4961	0.1655	0.304431
1	BICF2G630725213	46925052	3	0.7814	0.7855	0.107127
1	BICF2G630725307	47020821	1	0.9928	0.7169	0.00313823
1	BICF2G630725328	47039178	1	0.8914	0.3798	0.0499274
1	BICF2P812451	47042731	1	0.7581	0.2835	0.120274
1	BICF2P1011132	47051383	1	0.8279	0.3386	0.0820221
1	BICF2G630725341	47075808	3	0.664	0.6097	0.177832
1	BICF2P1205016	47089958	3	0.9619	0.1185	0.0168701
1	BICF2G630725359	47116350	1	0.6171	0.5465	0.209644
1	BICF2G630725373	47132429	2	0.8743	0.9583	0.0583395
1	BICF2G630725448	47197325	3	0.9749	0.5646	0.0110399
1	BICF2P1149239	47212035	3	0.8862	0.6576	0.0524683
1	BICF2G630725465	47213176	3	0.9601	0.5867	0.0176835
1	BICF2G630725471	47216843	1	0.9003	0.3557	0.0456127
1	BICF2P467418	47223951	3	0.7139	0.04022	0.146363
1	BICF2G630725489	47239906	3	0.9419	0.4705	0.0259952
1	BICF2P622194	47246454	1	0.8338	0.04997	0.0789381
1	BICF2G630725501	47250312	1	0.7728	0.08531	0.111933
1	BICF2G630725518	47259547	3	0.9274	0.4013	0.0327329
1	BICF2P1369780	47275576	1	0.6868	0.3571	0.16317
1	BICF2G630725539	47289025	3	0.8122	0.2796	0.090337
1	BICF2G630725569	47294869	3	0.9031	0.3725	0.0442642
1	BICF2P243906	47305562	1	0.9378	0.4002	0.0278898
1	BICF2G630725588	47341521	3	0.8346	0.312	0.0785216
1	BICF2S23146103	47381482	2	0.6919	0.3692	0.159957
1	BICF2S23122597	47387605	3	0.7136	0.338	0.146545
1	BICF2S23249168	47418918	2	0.7781	0.3319	0.108965
1	BICF2P1051840	47423152	1	0.652	0.288	0.185752
1	BICF2S23437876	47459383	1	0.6382	0.4489	0.195043
1	BICF2P19159	47466223	1	0.4698	0.6752	0.328087
1	BICF2P1102719	47486252	1	0.6236	0.8533	0.205094
1	BICF2P171447	47489790	1	0.7477	0.5815	0.126273
1	BICF2P4940	47497436	3	0.6237	0.7812	0.205024
1	BICF2P1173249	47511153	3	0.595	0.7792	0.225483
1	BICF2G630725595	47540999	1	0.9249	0.3545	0.0339052
1	BICF2P1368367	47552665	1	0.9786	0.6845	0.00939479
1	BICF2P901279	47564862	3	0.9942	0.6876	0.00252624
1	BICF2P158629	47574567	1	0.7942	0.06908	0.10007
1	BICF2P1128620	47579829	1	0.8762	0.806	0.0573968
1	BICF2P290200	47588613	3	0.9587	0.4291	0.0183173
1	BICF2P291094	47598889	1	0.9416	0.3407	0.0261336
1	BICF2S22922643	47603334	4	0.9205	0.4594	0.0359762
1	BICF2P980774	47623891	3	0.9806	0.4118	0.00850811
1	BICF2S23145503	47638607	1	0.8359	0.8481	0.0778457
1	BICF2S2346318	47657742	1	0.9774	0.3945	0.00992767
1	BICF2P1034115	47674846	1	0.9034	0.08968	0.0441199
1	BICF2P182384	47701355	1	0.7591	0.05492	0.119701
1	BICF2S23756764	47760684	1	0.8276	#N/A	0.0821795
1	BICF2G630725655	47790852	3	0.7552	#N/A	0.121938
1	BICF2P545795	47868314	3	0.5012	0.6306	0.299989
1	BICF2P591460	47944564	3	0.5513	0.6312	0.258612
1	BICF2P722717	47955494	3	0.4784	0.7587	0.320209
1	BICF2P629396	47963521	3	0.7693	0.6453	0.113904
1	BICF2P20910	47972098	1	0.7301	0.6811	0.136618
1	BICF2P194333	47983112	1	0.7182	0.643	0.143755
1	BICF2P1152475	48000309	1	0.2944	0.1243	0.531062
1	BICF2P525501	48018868	3	0.4165	0.3437	0.380385
1	BICF2G630725754	48079226	1	0.5374	0.6839	0.269702
1	BICF2G630725756	48089694	3	0.2911	0.2252	0.535958
1	BICF2P1065337	48104861	3	0.5226	0.4837	0.281831
1	BICF2G630725758	48116553	3	0.9049	0.911	0.0433994
1	BICF2P330767	48162645	2	0.5822	0.4367	0.234928
1	BICF2S2369957	48203222	1	0.5352	0.1379	0.271484
1	BICF2G630725851	48215759	1	0.6265	0.9808	0.203079
1	BICF2P165413	48239545	1	0.7216	0.5415	0.141703
1	BICF2P252882	48250677	3	0.6742	0.5294	0.171211
1	BICF2G630725902	48265265	1	0.8615	#N/A	0.0647447
1	BICF2G630725913	48274777	3	0.6183	0.9549	0.208801
1	BICF2G630725935	48285009	2	0.3693	0.9743	0.432621
1	BICF2S23126486	48305333	1	0.801	0.9317	0.0963675
1	BICF2G630726001	48417168	1	0.7182	0.6314	0.143755
1	BICF2G630726011	48454235	3	0.9684	0.9162	0.0139452
1	BICF2G630726016	48457283	3	0.9912	0.9379	0.00383871
1	BICF2G630726061	48479163	1	0.8117	0.7432	0.0906045
1	BICF2G630726076	48494407	3	0.9858	0.3828	0.00621119
1	BICF2P329559	48510253	1	0.8185	0.3117	0.0869813
1	BICF2P259521	48589923	1	0.5808	0.9363	0.235973
1	BICF2P502716	48597127	1	0.9459	0.4372	0.0241548
1	BICF2P326688	48604764	3	0.8435	0.4039	0.0739149
1	BICF2P173974	48650264	1	0.4285	0.41	0.368049
1	BICF2S2349996	48662105	1	0.6726	0.9363	0.172243
1	BICF2P138394	48673578	1	0.3754	0.2327	0.425506
1	BICF2S23712293	48733552	3	0.835	0.8847	0.0783135
1	BICF2S23764557	48779503	1	0.7173	0.1813	0.144299
1	BICF2P233665	48789525	3	0.6942	0.1492	0.158515
1	BICF2P715950	48806779	3	0.4611	0.554	0.336205
1	BICF2P370988	48813349	1	0.5334	0.6849	0.272947
1	BICF2P1499431	48858973	1	0.8117	0.2217	0.0906045
1	BICF2P122449	48880248	3	0.9425	0.8781	0.0257186
1	BICF2P912438	48903097	3	0.6453	0.6128	0.190238
1	BICF2P602273	48917110	1	0.7386	0.3675	0.131591
1	BICF2P1273173	48935114	2	0.7927	0.458	0.100891
1	BICF2P1079863	48958274	1	0.3225	0.8136	0.49147
1	BICF2P893012	48961785	3	0.3454	0.861	0.461678
1	BICF2S23216403	48961954	3	0.3344	0.925	0.475734
1	BICF2P335080	49007516	1	0.9111	0.4007	0.040434
1	BICF2P393673	49043968	2	0.6482	0.8031	0.188291
1	BICF2S23511675	49079710	1	0.8601	0.3319	0.0654511
1	BICF2P1298214	49095904	3	0.6361	0.8487	0.196475
1	BICF2P1298218	49096402	2	0.6367	0.9283	0.196065
1	BICF2P390558	49108072	1	0.9983	0.8549	0.000738929
1	BICF2S23120233	49130964	1	0.5777	0.9565	0.238298
1	BICF2P20371	49144416	3	0.9503	0.3842	0.0221393
1	BICF2S23128883	49144955	1	0.9997	0.4263	0.000130308
1	BICF2S2356086	49158154	1	0.8159	0.377	0.0883631
1	BICF2S23450850	49231556	2	0.9001	0.3146	0.0457092
1	BICF2P1120533	49238226	3	0.8838	0.7715	0.053646
1	BICF2P250485	49244557	1	0.9639	0.4762	0.015968
1	BICF2P448347	49247452	1	0.9568	0.5273	0.0191788
1	BICF2P604591	49297876	1	0.8512	0.3554	0.0699684
1	BICF2S2327370	49308387	3	0.604	0.4882	0.218963
1	BICF2S23651918	49325350	1	0.6192	0.7655	0.208169
1	BICF2P367247	49342830	3	0.6049	0.5084	0.218316
1	BICF2P1111908	49389981	1	0.7759	0.3005	0.110194
1	BICF2P576995	49414842	1	0.658	0.6026	0.181774
1	BICF2P702040	49426076	1	0.9012	0.4722	0.0451788
1	BICF2S2326959	49443054	3	0.9936	0.5022	0.00278842
1	BICF2P1006092	49475042	1	0.6855	0.7781	0.163993
1	BICF2P328881	49547466	3	0.5529	0.8863	0.257353
1	BICF2S23729800	49588960	3	0.2395	0.1322	0.620694
1	BICF2S23253474	49616517	3	0.03623	0.3422	1.44093
1	BICF2P287231	49707722	3	0.2159	0.3678	0.665747
1	BICF2S22963470	49726148	1	0.0387	0.3546	1.41229
1	BICF2P1143657	49748468	3	0.06057	0.03428	1.21774
1	BICF2P988766	49754712	1	0.8588	0.6597	0.066108
1	BICF2P1225871	49812600	3	0.4208	0.07937	0.375924
1	BICF2P1225872	49813277	3	0.4509	0.08317	0.34592
1	BICF2S23116033	49818042	3	0.6567	0.5264	0.182633
1	BICF2P792100	49831701	4	0.3013	0.01996	0.521001
1	BICF2S23657907	49874871	1	0.9031	0.4913	0.0442642
1	BICF2S23637843	49913973	1	0.0817	0.03049	1.08778
1	BICF2P824337	49927154	3	0.929	0.3996	0.0319843
1	BICF2P641496	49938509	1	0.02508	0.2233	1.60067
1	BICF2P514413	50038109	2	0.1607	0.4137	0.793984
1	BICF2P703139	50044617	1	0.6736	0.9779	0.171598
1	BICF2P164659	50048163	1	0.1584	0.4461	0.800245
1	BICF2P1298519	50068157	3	0.1648	0.6973	0.783043
1	BICF2P1453912	50086254	1	0.1014	0.08488	0.993962
1	BICF2P723010	50100871	1	0.1114	0.107	0.953115
1	BICF2P645162	50133644	1	0.1173	0.5832	0.930702
1	BICF2P1415013	50233925	1	0.303	0.03765	0.518557
1	BICF2P278606	50269211	1	0.3759	0.8363	0.424928
1	BICF2S2362032	50341601	1	0.009873	0.1949	2.00555
1	BICF2P647056	50362326	1	0.1593	0.7129	0.797784
1	BICF2P1008392	50376434	1	8.703e-05	0.001889	4.06033
1	BICF2S22950064	50394574	1	0.0001111	0.001921	3.95429
1	BICF2S22945198	50398687	3	0.1749	0.001786	0.75721
1	BICF2S23647689	50415282	3	0.1522	0.001374	0.817585
1	BICF2S24115854	50441139	2	0.1957	0.002085	0.708409
1	BICF2S23420079	50447348	1	0.0001376	0.005006	3.86138
1	BICF2P1060129	50629043	1	0.008964	0.04824	2.0475
1	BICF2P563741	50631122	1	0.008944	0.03755	2.04847
1	BICF2P1413680	50647657	3	0.007504	0.03525	2.12471
1	BICF2P808627	50654295	1	0.008095	0.01806	2.09178
1	BICF2P318589	50679929	3	0.01404	0.0573	1.85263
1	BICF2S22940350	50686285	1	0.4638	0.7837	0.333669
1	BICF2S23426184	50709080	1	0.05127	0.001741	1.29014
1	BICF2P617322	50727654	1	0.02576	0.01214	1.58905
1	BICF2P220634	50738401	3	0.0266	0.02334	1.57512
1	BICF2P880957	50744859	1	0.02757	0.01662	1.55956
1	BICF2P1020997	50766645	3	0.1773	0.03568	0.751291
1	BICF2P605109	50778492	1	0.2088	0.04474	0.68027
1	BICF2P838157	50794763	3	0.1773	0.03568	0.751291
1	BICF2P170241	50801975	3	0.2234	0.05565	0.650917
1	BICF2P295785	50816917	1	0.1968	0.05138	0.705975
1	BICF2P634234	50827732	1	0.2901	0.103	0.537452
1	BICF2P401794	50839762	1	0.472	0.03024	0.326058
1	BICF2P1038553	50855144	3	0.4403	0.1182	0.356251
1	BICF2S2352713	50942058	1	0.04738	0.0281	1.3244
1	BICF2P947347	50964043	2	0.04618	0.01398	1.33555
1	BICF2P215175	50974072	3	0.02778	0.01136	1.55627
1	BICF2S23716899	50983572	4	0.001057	0.01639	2.97593
1	BICF2P260652	50991192	2	0.07239	0.03771	1.14032
1	BICF2P260653	50991708	3	0.06234	0.02899	1.20523
1	BICF2P862475	50994782	1	0.0007622	0.01302	3.11793
1	BICF2P1110203	51025331	3	0.01603	0.002821	1.79507
1	BICF2P495566	51030162	1	0.001743	0.03368	2.7587
1	BICF2P1190336	51046984	1	0.007879	0.00125	2.10353
1	BICF2P416486	51062168	2	0.0475	0.01579	1.32331
1	BICF2P769630	51064244	3	0.04436	0.02055	1.35301
1	BICF2S23319232	51075972	1	0.05053	0.01751	1.29645
1	BICF2P924825	51102278	2	0.04943	0.02872	1.30601
1	BICF2P964732	51219606	1	0.01252	0.0009629	1.9024
1	BICF2P583048	51232345	2	0.3685	0.2971	0.433563
1	BICF2P466851	51240913	4	0.0793	0.01241	1.10073
1	BICF2P21386	51256485	1	0.1222	0.02354	0.912929
1	BICF2P1091482	51264597	2	0.2766	0.2659	0.558148
1	BICF2S2308527	51281731	1	0.2374	0.329	0.624519
1	BICF2P149460	51284154	4	0.2919	0.1865	0.534766
1	BICF2S23222277	51337292	1	0.004667	0.07037	2.33096
1	BICF2P1040688	51426128	3	0.2456	0.2981	0.609772
1	BICF2S2319389	51440346	3	0.6341	0.03592	0.197842
1	BICF2S23112669	51444521	2	0.6139	0.03902	0.211902
1	BICF2P1344050	51463284	1	0.03944	0.4358	1.40406
1	BICF2P735357	51474906	1	0.009489	0.1551	2.02278
1	BICF2P738160	51485232	4	0.01016	0.2036	1.99311
1	BICF2S23133577	51489312	3	0.1668	0.02937	0.777804
1	BICF2P828794	51507843	2	0.1836	0.04407	0.736127
1	BICF2P1511239	51569180	1	0.4955	0.4438	0.304956
1	BICF2P124284	51569929	3	0.7059	0.6387	0.151257
1	BICF2S2345405	51574252	1	0.3641	0.474	0.438779
1	BICF2P722395	51628432	1	0.09363	0.009064	1.02858
1	BICF2P1176020	51641056	3	0.1132	0.007662	0.946154
1	BICF2P212010	51703638	1	0.02741	0.2057	1.56209
1	BICF2P884727	51716118	3	0.2895	0.05559	0.538351
1	BICF2P884722	51719212	3	0.02571	0.2873	1.5899
1	BICF2P384078	51732061	1	0.04269	0.007361	1.36967
1	BICF2P1117432	51750497	1	0.2748	0.3671	0.560983
1	BICF2P598848	51764360	1	0.01824	0.002209	1.73898
1	BICF2S23035135	51833222	3	0.04332	0.002017	1.36331
1	BICF2S23260211	51848571	2	0.04468	0.002833	1.34989
1	BICF2P483519	51974212	1	0.0007607	0.01836	3.11879
1	BICF2S23532203	52029712	3	0.4792	0.7427	0.319483
1	BICF2P1127387	52045813	3	0.1206	0.4849	0.918653
1	BICF2S23657051	52115890	1	0.1899	0.5927	0.721475
1	BICF2P1378092	52236591	1	0.119	0.3272	0.924453
1	BICF2S23336322	52269484	3	0.07423	0.3922	1.12942
1	BICF2P954155	52276080	3	0.9361	0.665	0.0286778
1	BICF2P578637	52456776	3	0.8013	0.7935	0.0962049
1	BICF2P887762	52557042	1	0.1357	0.06505	0.86742
1	BICF2P16787	52561674	3	0.1377	0.07497	0.861066
1	BICF2P92714	52572391	1	0.6639	0.6296	0.177897
1	BICF2P1007712	52592173	1	0.6212	0.7144	0.206769
1	BICF2P879862	52610196	3	0.2784	0.9365	0.555331
1	BICF2P538325	52634500	2	0.8182	0.9645	0.0871405
1	BICF2S2323453	52648505	1	0.1599	0.4938	0.796152
1	TIGRP2P3368_rs8726370	52656243	1	0.2921	0.985	0.534468
1	TIGRP2P3375_rs9191813	52668677	3	0.2166	0.09957	0.664342
1	BICF2P581885	52688737	2	0.1688	0.06853	0.772628
1	BICF2P1403638	52707746	3	0.1261	0.05397	0.899285
1	TIGRP2P3392_rs9149169	52709148	3	0.1973	0.08288	0.704873
1	BICF2P978231	52725840	1	0.2481	0.2791	0.605373
1	BICF2S23046770	52737137	1	0.1994	0.2055	0.700275
1	BICF2P853387	52762721	4	0.07705	0.1273	1.11323
1	BICF2P123448	52819828	1	0.5635	0.5689	0.249106
1	BICF2P429209	52834955	3	0.5639	0.4703	0.248798
1	TIGRP2P3405_rs8663272	52863917	2	0.09998	0.2718	1.00009
1	BICF2P1215796	52864025	4	0.09285	0.2514	1.03222
1	BICF2P892196	52875037	2	0.1364	0.1469	0.865186
1	BICF2P462774	52881001	3	0.1919	0.1975	0.716925
1	BICF2P286436	52892446	4	0.3015	0.2062	0.520713
1	BICF2P392712	52907974	1	0.2331	0.2056	0.632458
1	BICF2P1458518	52915149	1	0.4058	0.3843	0.391688
1	BICF2P728394	52962753	3	0.655	0.7349	0.183759
1	TIGRP2P3447_rs9254406	52978602	1	0.6299	0.5669	0.200728
1	BICF2P1103223	52993061	1	0.08852	0.2486	1.05296
1	BICF2P722385	53008848	1	0.1248	0.261	0.903785
1	BICF2P213861	53029441	3	0.105	0.3738	0.978811
1	TIGRP2P3458_rs9057152	53038914	3	0.09765	0.3446	1.01033
1	TIGRP2P3465_rs9083881	53042086	1	0.1254	0.4282	0.901702
1	TIGRP2P3488_rs9193919	53058633	1	0.114	0.3821	0.943095
1	BICF2P978727	53078475	1	0.145	0.4723	0.838632
1	BICF2P1206636	53124167	3	0.1325	0.1494	0.877784
1	BICF2P318220	53172227	3	0.1151	0.3585	0.938925
1	BICF2P651130	53182706	3	0.08815	0.0831	1.05478
1	BICF2P1363894	53193268	3	0.09649	0.1091	1.01552
1	BICF2P1107234	53213661	3	0.01704	0.1005	1.76853
1	BICF2S2327088	53221387	3	0.07108	0.06526	1.14825
1	BICF2P617775	53234327	3	0.0136	0.08295	1.86646
1	BICF2P1187874	53289739	3	0.01931	0.1359	1.71422
1	BICF2S23154700	53290976	2	0.07581	0.4474	1.12027
1	TIGRP2P3608_rs8822675	53325252	1	0.002454	0.004097	2.61013
1	BICF2P309140	53366961	1	0.6403	0.09892	0.193616
1	BICF2S23350654	53381194	1	0.005175	0.007714	2.28609
1	BICF2S23145230	53433883	3	0.01503	0.05933	1.82304
1	BICF2P380308	53445913	1	0.7117	0.1666	0.147703
1	BICF2P1075463	53522072	1	0.6551	0.1103	0.183692
1	BICF2P426911	53637833	2	0.1433	0.2395	0.843754
1	BICF2P8851	53641098	3	0.06419	0.1735	1.19253
1	BICF2P106785	53687031	3	0.01259	0.02571	1.89997
1	BICF2P295679	53699755	1	0.01363	0.03129	1.8655
1	BICF2P842400	53824762	3	0.01556	0.03243	1.80799
1	BICF2P529365	53844202	1	0.03026	0.1815	1.51913
1	BICF2P895606	53861116	3	0.6784	0.05724	0.168514
1	BICF2P392148	53909387	1	0.007109	0.01819	2.14819
1	BICF2S23123952	53916165	1	0.006077	0.005701	2.21631
1	BICF2P1426061	53921646	3	0.004396	0.004468	2.35694
1	BICF2P837593	53948127	1	0.8662	0.2374	0.0623818
1	BICF2P837596	53949267	3	0.09183	0.04407	1.03702
1	TIGRP2P3794_rs9069334	53971581	3	0.01259	0.005263	1.89997
1	BICF2P1115354	53993431	1	0.01895	0.003055	1.72239
1	BICF2S23539388	54002874	1	0.007926	0.01028	2.10095
1	TIGRP2P3816_rs8703370	54008621	1	0.2128	0.1764	0.672028
1	BICF2P967622	54036624	1	0.003637	0.002304	2.43926
1	BICF2S23318704	54045806	2	0.1106	0.2771	0.956245
1	BICF2S23729285	54067637	3	0.921	0.1935	0.0357404
1	BICF2P558873	54097759	1	0.04984	0.3266	1.30242
1	BICF2P1198536	54107985	1	0.07407	0.1687	1.13036
1	BICF2P113968	54186537	3	0.06736	0.05705	1.1716
1	TIGRP2P3861_rs8818044	54203690	1	0.08033	0.07509	1.09512
1	BICF2P545653	54238513	1	0.01328	0.001547	1.8768
1	TIGRP2P3894_rs8893161	54250260	1	0.07469	0.06971	1.12674
1	TIGRP2P3900_rs8924907	54276393	1	0.7062	0.5727	0.151072
1	TIGRP2P3913_rs8919206	54303745	1	0.1744	0.346	0.758454
1	BICF2P1376983	54305680	3	0.1638	0.3975	0.785686
1	BICF2S231735	54338673	3	0.05254	0.05695	1.27951
1	BICF2P1069172	54352774	1	0.04016	0.03564	1.39621
1	BICF2P432405	54366323	1	0.145	0.3343	0.838632
1	BICF2S2457258	54407531	1	0.08899	0.09388	1.05066
1	BICF2P22695	54415080	3	0.1236	0.7805	0.907982
1	BICF2P1264021	54418581	2	0.1736	0.8772	0.76045
1	BICF2P879340	54430787	3	0.8304	0.2544	0.0807127
1	BICF2S23551012	54446870	1	0.7901	0.3062	0.102318
1	BICF2P392233	54492230	3	0.09714	0.02968	1.0126
1	BICF2S23145431	54504092	1	0.07457	0.004569	1.12744
1	BICF2P904275	54517305	1	0.1372	0.008597	0.862646
1	BICF2P589722	54664210	3	0.252	0.7388	0.598599
1	BICF2P1443989	54677970	1	0.2561	0.8187	0.59159
1	TIGRP2P4067_rs8944701	54717807	2	0.5904	0.8028	0.228854
1	BICF2S23414847	54781155	3	0.2548	0.02192	0.593801
1	BICF2P535541	54792594	1	0.1973	0.01812	0.704873
1	BICF2P592148	54809720	3	0.229	0.02101	0.640165
1	BICF2P1248170	54823342	3	0.3753	0.9637	0.425621
1	BICF2P755534	54832043	3	0.1695	0.005771	0.77083
1	BICF2P1000289	54844763	4	0.1219	0.003646	0.913996
1	BICF2P591630	54851642	2	0.161	0.004869	0.793174
1	BICF2P1422783	54863516	2	0.1384	0.00376	0.858864
1	BICF2S23126625	54871695	1	0.158	0.004869	0.801343
1	BICF2P1139697	54880938	2	0.1594	0.006752	0.797512
1	BICF2P1454588	54899199	3	0.1965	0.00535	0.706637
1	BICF2S23321222	55042346	1	0.3024	0.4171	0.519418
1	BICF2P289377	55107707	1	0.2623	0.003478	0.581202
1	TIGRP2P4192_rs9144211	55120063	1	0.7404	0.3632	0.130534
1	TIGRP2P4213_rs9118864	55131594	1	0.726	0.3728	0.139063
1	TIGRP2P4214_rs9118865	55131975	3	0.7674	0.9867	0.114978
1	BICF2P599365	55150410	1	0.09869	0.01869	1.00573
1	TIGRP2P4230_rs8940494	55217927	1	0.8212	0.3434	0.0855511
1	BICF2P339439	55264276	3	0.09492	0.03314	1.02264
1	BICF2S23630528	55287659	1	0.05505	0.07293	1.25924
1	BICF2P713507	55307149	3	0.4251	0.5979	0.371509
1	BICF2P131922	55318985	1	0.801	0.9746	0.0963675
1	BICF2P795193	55536976	1	0.5332	0.6371	0.27311
1	BICF2S23042176	55566834	1	0.3972	0.6359	0.400991
1	TIGRP2P4318_rs8641841	55655018	3	0.4933	0.1437	0.306889
1	BICF2P898766	55682845	3	0.4219	0.8593	0.37479
1	BICF2S23039108	55682902	1	0.3515	0.6458	0.454075
1	BICF2P688508	55744981	1	0.6138	0.01397	0.211973
1	BICF2P282887	55810856	3	0.4918	0.01387	0.308211
1	BICF2P855740	55819570	1	0.5576	0.01756	0.253677
1	BICF2S23424002	55843782	1	0.5796	0.01335	0.236872
1	BICF2P147446	55850299	1	0.5236	0.009036	0.281
1	BICF2P1017977	55851360	1	0.3569	0.004015	0.447453
1	BICF2P1251360	55861753	1	0.85	0.02061	0.0705811
1	BICF2S23750656	55872520	1	0.8439	0.02334	0.073709
1	TIGRP2P4482_rs8819689	55888331	3	0.6309	0.01378	0.200039
1	TIGRP2P4503_rs8779866	55926125	2	0.5298	0.1771	0.275888
1	TIGRP2P4509_rs9137131	55993399	1	0.283	0.07656	0.548214
1	BICF2P921973	56020217	1	0.2716	0.09836	0.56607
1	TIGRP2P4555_rs8756705	56117164	3	0.438	0.1932	0.358526
1	BICF2P1290166	56132332	3	0.4905	0.1824	0.309361
1	BICF2P258221	56163851	1	0.3245	0.462	0.488785
1	BICF2S23040758	56221836	3	0.4599	0.6174	0.337337
1	TIGRP2P4636_rs9165083	56330869	3	0.1949	0.2611	0.710188
1	TIGRP2P4647_rs8633377	56338261	1	0.2676	0.4015	0.572514
1	BICF2P214595	56348596	2	0.2693	0.3234	0.569764
1	BICF2P915068	56355637	3	0.2977	0.3475	0.526221
1	BICF2P915069	56355777	3	0.3071	0.333	0.51272
1	BICF2S23645447	56362270	3	0.1891	0.2235	0.723308
1	BICF2S22935866	56371378	1	0.1627	0.2245	0.788612
1	BICF2S23139589	56503947	1	0.2692	0.4842	0.569925
1	BICF2S23356065	56555945	1	0.1463	0.1673	0.834756
1	BICF2S23641461	56595319	2	0.4665	0.367	0.331148
1	TIGRP2P4760_rs9057845	56602625	3	0.2019	0.2809	0.694864
1	BICF2S23212315	56626942	3	0.4325	0.2863	0.364014
1	BICF2S23234392	56650194	1	0.5598	0.4199	0.251967
1	BICF2S23613346	56762645	3	0.01957	0.04461	1.70841
1	BICF2P790735	56782871	3	0.1019	0.05673	0.991826
1	BICF2S23323935	56881235	1	0.03886	0.02275	1.4105
1	BICF2P31621	57012917	1	0.1275	0.04656	0.89449
1	TIGRP2P4841_rs8461561	57020115	3	0.3607	0.6827	0.442854
1	BICF2P300193	57045585	3	0.1491	0.2377	0.826522
1	TIGRP2P4847_rs8724798	57051119	1	0.2791	0.5963	0.55424
1	BICF2S23615753	57185275	3	0.09747	0.1468	1.01113
1	BICF2P1422121	57472030	3	0.1236	0.176	0.907982
1	BICF2P743933	57476060	1	0.2498	0.4297	0.602408
1	BICF2P496109	57503655	3	0.002744	0.04565	2.56162
1	TIGRP2P4904_rs9172048	57523093	1	0.0008236	0.01215	3.08428
1	BICF2P1138332	57542028	2	0.0752	0.1176	1.12378
1	BICF2S2455209	57658131	3	0.05041	0.3163	1.29748
1	BICF2S23760772	57660673	3	0.03355	0.2314	1.47431
1	BICF2S23136251	57681729	3	0.05224	0.2523	1.282
1	BICF2S23645370	57683433	1	0.1021	0.3091	0.990974
1	BICF2S23141406	57714989	1	0.01418	0.05067	1.84832
1	BICF2P1345427	57738613	3	0.04417	0.004233	1.35487
1	BICF2P345595	57790010	1	0.2371	0.4613	0.625068
1	BICF2P509251	57832492	2	0.2142	0.3592	0.669181
1	BICF2S2313185	57857027	3	0.008222	0.03173	2.08502
1	BICF2P103641	57983341	1	0.1168	0.395	0.932557
1	BICF2P565781	58059041	3	0.01296	0.06193	1.88739
1	BICF2P791027	58105106	1	0.03275	0.08844	1.48479
1	TIGRP2P4958_rs8987505	58309592	1	0.1987	0.4957	0.701802
1	BICF2P945147	58311953	3	0.244	0.4832	0.61261
1	BICF2P1463420	58370461	1	0.1608	0.3652	0.793714
1	BICF2P418546	58430491	3	0.0008644	0.01748	3.06329
1	BICF2S2303565	58446495	3	0.09016	0.3211	1.04499
1	TIGRP2P5010_rs8795703	58454768	1	0.001507	0.01744	2.82189
1	TIGRP2P5014_rs8988688	58462804	1	0.002866	0.01986	2.54272
1	BICF2P1308011	58501338	3	0.003484	0.01919	2.45792
1	BICF2P158818	58523439	2	0.002279	0.01087	2.64226
1	BICF2P1177991	58571170	3	0.003112	0.01403	2.50696
1	BICF2S22922323	58580112	1	0.006745	0.02814	2.17102
1	BICF2P282099	58593350	1	0.003345	0.01358	2.4756
1	BICF2P790749	58609130	2	0.003386	0.01592	2.47031
1	TIGRP2P5040_rs8753353	58610276	3	0.002988	0.01564	2.52462
1	BICF2P913417	58642418	3	0.08858	0.2551	1.05266
1	BICF2P894088	58646627	4	0.1486	0.3938	0.827981
1	BICF2S23545144	58660082	3	0.06365	0.2244	1.1962
1	BICF2P164271	58669830	1	0.008809	0.07726	2.05507
1	BICF2P640496	58716603	1	0.01166	0.04982	1.9333
1	BICF2S22961369	58734734	1	0.02698	0.1324	1.56896
1	BICF2S23511091	58742417	3	0.01336	0.06101	1.87419
1	BICF2P729619	58767506	1	0.3988	0.5154	0.399245
1	BICF2P350157	58786242	1	0.4356	0.5443	0.360912
1	BICF2P941888	58816263	3	0.4571	0.5475	0.339989
1	BICF2P752644	58820361	3	0.4191	0.5101	0.377682
1	BICF2S23725185	58828661	1	0.325	0.5059	0.488117
1	BICF2P859508	58851317	1	0.4371	0.5982	0.359419
1	BICF2S23249335	58946192	1	0.4908	0.6915	0.309095
1	BICF2P460602	59093016	1	0.005959	0.01006	2.22483
1	BICF2P1080370	59177329	1	0.01581	0.02782	1.80107
1	TIGRP2P5213_rs9039903	59236354	3	0.006946	0.01036	2.15827
1	TIGRP2P5220_rs9137824	59246152	3	0.007084	0.01	2.14972
1	BICF2P1289728	59312399	4	0.2834	0.02939	0.5476
1	BICF2S23337304	59548384	3	0.02897	0.00226	1.53805
1	TIGRP2P5303_rs9240371	59563436	3	0.002518	0.0001326	2.59894
1	BICF2S23326712	59616730	2	0.9393	0.06468	0.0271957
1	BICF2P1021866	60029300	1	0.0739	0.1673	1.13136
1	BICF2P587925	60054845	3	0.07041	0.172	1.15237
1	TIGRP2P5571_rs8586432	60211815	3	0.003035	0.03619	2.51784
1	BICF2P228856	60228175	2	0.003482	0.04974	2.45817
1	BICF2S2338393	60243597	3	0.2542	0.4863	0.594824
1	BICF2P1378676	60253452	1	0.004349	0.04267	2.36161
1	BICF2S23731944	60269071	1	0.002754	0.0434	2.56004
1	BICF2P1092054	60284046	2	2.334e-05	0.0008285	4.6319
1	TIGRP2P5595_rs8708056	60298241	1	0.01305	0.07407	1.88439
1	TIGRP2P5600_rs9204440	60301460	3	5.118e-05	0.001656	4.2909
1	BICF2P663710	60321337	1	0.000157	0.003373	3.8041
1	BICF2P1414947	60352504	3	6.528e-05	0.00217	4.18522
1	BICF2P627415	60364241	1	6.471e-05	0.001875	4.18903
1	BICF2P994477	60370987	1	5.179e-05	0.002298	4.28575
1	BICF2P645882	60387103	1	7.181e-05	0.001444	4.14382
1	BICF2P1445371	60400681	2	1.971e-05	0.0007924	4.70531
1	BICF2P1406008	60411738	1	5.818e-05	0.001126	4.23523
1	BICF2P1408108	60419833	1	0.000136	0.002046	3.86646
1	TIGRP2P5689_rs8857820	60439477	1	4.988e-05	0.001163	4.30207
1	TIGRP2P5693_rs9044123	60460802	2	5.427e-05	0.001644	4.26544
1	BICF2P226709	60514471	3	0.0001629	0.004122	3.78808
1	BICF2S23710109	60521779	3	0.0001747	0.005088	3.75771
1	BICF2S23734939	60722335	3	0.0004012	0.007732	3.39664
1	BICF2P281805	60769256	2	0.0001619	0.004139	3.79075
1	BICF2P885063	60776534	2	0.0001109	0.001731	3.95507
1	BICF2S23759710	60796022	3	7.798e-05	0.00228	4.10802
1	BICF2P724504	60832661	3	5.238e-05	0.001132	4.28083
1	TIGRP2P5730_rs8697098	60848436	3	9.25e-05	0.001848	4.03386
1	BICF2P831413	60854446	1	0.0007112	0.01405	3.14801
1	BICF2P375091	60865682	1	6.244e-05	0.001524	4.20454
1	BICF2S23122651	61470773	1	5.7e-05	0.000556	4.24413
1	BICF2P1146321	61525462	1	0.004078	0.02239	2.38955
1	BICF2P751475	61612036	1	8.46e-05	0.0006983	4.07263
1	BICF2S23528505	61644441	3	3.837e-05	0.000547	4.41601
1	BICF2P1077354	61712321	1	5.646e-05	0.000556	4.24826
1	BICF2S2363818	61755051	2	0.000558	0.004852	3.25337
1	BICF2P333681	61759726	1	0.001169	0.01513	2.93219
1	BICF2S2354477	61770970	1	9.539e-05	0.0007084	4.0205
1	BICF2P541737	61787479	1	0.0001064	0.0005015	3.97306
1	BICF2P1006541	61807469	1	3.743e-05	0.0003267	4.42678
1	TIGRP2P5973_rs9042349	61844375	1	3.512e-05	0.0004476	4.45445
1	BICF2P615105	61959594	1	0.0001008	0.001102	3.99654
1	TIGRP2P6001_rs8942087	62040151	2	0.0005082	0.008018	3.29397
1	BICF2S23355651	62106353	1	0.8337	0.1387	0.0789902
1	BICF2P67556	62232015	3	0.692	0.1444	0.159894
1	BICF2S23415961	62276253	3	0.0007806	0.01409	3.10757
1	BICF2P1119144	62290170	1	0.00528	0.0734	2.27737
1	BICF2P1053634	62305727	1	0.002669	0.06285	2.57365
1	BICF2P919796	62307352	3	0.002231	0.04446	2.6515
1	BICF2P501145	62310786	1	0.002677	0.04422	2.57235
1	BICF2P177135	62324392	3	0.004344	0.03482	2.36211
1	BICF2P1031848	62339191	1	0.002343	0.05315	2.63023
1	BICF2P180948	62351612	1	0.00185	0.0453	2.73283
1	BICF2P349177	62358407	1	0.0007531	0.01374	3.12315
1	BICF2P1240341	62368948	1	0.0004655	0.009753	3.33208
1	BICF2S23243883	62440314	1	0.2816	0.06918	0.550367
1	BICF2S23325160	62461204	2	0.2529	0.0476	0.597051
1	BICF2P1011044	62473526	3	0.3015	0.05096	0.520713
1	BICF2P1132317	62491559	1	0.2064	0.03533	0.68529
1	BICF2P269569	62506027	1	0.2941	0.06582	0.531505
1	BICF2P89971	62855385	1	0.8362	0.04384	0.0776898
1	BICF2P1226831	62882260	1	0.818	0.1075	0.0872467
1	TIGRP2P6188_rs9015699	62897610	3	0.7243	0.07146	0.140082
1	TIGRP2P6201_rs8955595	62918258	3	0.003162	0.05631	2.50004
1	TIGRP2P6336_rs8749752	63344388	1	0.03127	0.2081	1.50487
1	BICF2P419114	63370903	3	0.01775	0.1614	1.7508
1	BICF2P1135850	63722249	1	0.001931	0.0108	2.71422
1	BICF2P670887	63795450	1	0.003727	0.01493	2.42864
1	BICF2P663603	63923520	1	0.544	0.1233	0.264401
1	BICF2P517038	64148602	1	0.4539	0.1642	0.34304
1	BICF2S23127842	64168721	2	0.4031	0.4401	0.394587
1	BICF2S22950496	64214953	3	0.5771	0.1251	0.238749
1	BICF2S23323423	64376128	3	0.7494	0.7953	0.125286
1	BICF2S23520191	64430704	3	0.6789	0.9243	0.168194
1	G40f43S131	64591512	3	0.6031	0.6983	0.219611
1	BICF2P222818	64759945	2	0.2637	0.7061	0.57889
1	BICF2S23218693	64772470	1	0.3056	0.6047	0.514847
1	BICF2P995949	65324235	1	0.6207	0.8031	0.207118
1	BICF2P1421713	65345162	1	0.6716	0.9601	0.172889
1	BICF2S23046966	65534578	3	0.599	0.8384	0.222573
1	BICF2P807659	65544408	1	0.0365	0.1344	1.43771
1	BICF2P1308570	65562449	3	0.06229	0.2123	1.20558
1	BICF2P657105	65634800	3	0.05097	0.1587	1.29269
1	BICF2P539084	65652725	1	0.6843	0.0382	0.164753
1	BICF2P785373	65658636	1	0.0559	0.164	1.25259
1	BICF2P1020233	65678966	3	0.03814	0.1368	1.41862
1	BICF2P827431	65730123	1	0.03256	0.1051	1.48732
1	BICF2P1228725	65737619	2	0.03361	0.102	1.47353
1	BICF2P746271	65758273	3	0.09953	0.272	1.00205
1	BICF2P631471	65767683	1	0.07239	0.2211	1.14032
1	BICF2P371451	65793210	1	0.06057	0.1973	1.21774
1	BICF2P828127	65858997	3	0.05604	0.1796	1.2515
1	BICF2P178969	65864484	1	0.03402	0.1103	1.46827
1	BICF2P295505	65900327	1	0.9169	0.08369	0.037678
1	BICF2P933012	65928148	1	0.9016	0.1583	0.0449861
1	BICF2P256569	65958620	1	0.2025	0.645	0.693575
1	BICF2P1160787	66008305	1	0.6643	0.1972	0.177636
1	BICF2S23641091	66102404	1	0.02022	0.07587	1.69422
1	BICF2S22963266	66114932	1	0.02297	0.06258	1.63884
1	BICF2P795522	66124967	1	0.003565	0.01122	2.44794
1	BICF2P1216858	66142323	3	0.6506	0.2292	0.186686
1	BICF2P1206172	66154152	1	0.6437	0.2275	0.191316
1	TIGRP2P6610_rs9008904	66166327	3	0.2595	0.3644	0.585863
1	BICF2S23237071	66305694	2	0.00335	0.009496	2.47496
1	TIGRP2P6672_rs8848190	66314036	1	0.03524	0.03308	1.45296
1	BICF2P324841	66406974	3	0.552	0.2802	0.258061
1	BICF2P1355649	66449289	1	0.5754	0.2482	0.24003
1	TIGRP2P6756_rs9125468	66548865	3	0.09429	0.3413	1.02553
1	BICF2S2369144	66556633	1	0.06012	0.1247	1.22098
1	BICF2S23054885	66565830	2	0.02117	0.06394	1.67428
1	BICF2P1105950	66579404	1	0.7748	0.6645	0.11081
1	TIGRP2P6781_rs9021755	66599857	3	0.4208	0.8727	0.375924
1	BICF2P229948	66612866	3	0.3926	0.7919	0.40605
1	BICF2P1288787	66626458	2	0.4195	0.9987	0.377268
1	BICF2P1007300	66635731	3	0.4763	0.9786	0.322119
1	BICF2S22933556	66648882	1	0.404	0.9582	0.393619
1	BICF2S2317756	66663772	3	0.3604	0.948	0.443215
1	BICF2P852796	66673590	1	0.4002	0.9969	0.397723
1	TIGRP2P6817_rs8721457	66692393	3	0.2664	0.5723	0.574466
1	BICF2P515504	66740449	1	0.1394	0.4443	0.855737
1	BICF2P631796	66752458	3	0.6107	0.1152	0.214172
1	BICF2P971920	66824296	3	0.06995	0.1082	1.15521
1	BICF2P1441808	66833054	1	0.2899	0.5107	0.537752
1	BICF2P835323	66842521	1	0.6116	0.1249	0.213533
1	BICF2S23553487	67064634	1	0.4035	0.6582	0.394156
1	BICF2S23140555	67073662	2	0.7819	0.4166	0.106849
1	G42f39S101	67338729	1	0.08461	0.1437	1.07258
1	G42f44S100	67350616	3	0.6445	0.6859	0.190777
1	BICF2S23715288	67376280	3	0.9735	0.5385	0.011664
1	BICF2P832103	67390263	2	0.6711	0.7075	0.173213
1	BICF2P220409	67394976	1	0.5241	0.7222	0.280586
1	BICF2P266274	67420292	3	0.601	0.6967	0.221126
1	BICF2S2312247	67486314	1	0.5248	0.7748	0.280006
1	BICF2S23423809	67500249	2	0.5552	0.7685	0.255551
1	TIGRP2P6902_rs8873659	67518370	3	0.2597	0.8652	0.585528
1	TIGRP2P6907_rs8887669	67528812	2	0.3649	0.9255	0.437826
1	BICF2P685593	67539306	1	0.07252	0.1405	1.13954
1	BICF2P1247762	67621428	3	0.02425	0.02603	1.61529
1	BICF2P611468	67689922	1	0.07023	0.1494	1.15348
1	BICF2P992900	67694283	1	0.06647	0.1946	1.17737
1	BICF2P598149	67706395	1	0.5322	0.72	0.273925
1	BICF2P652111	67718504	1	0.3454	0.8799	0.461678
1	TIGRP2P6983_rs9001172	67743210	3	0.007363	0.03967	2.13295
1	BICF2P784586	67752099	1	0.007879	0.08371	2.10353
1	BICF2S23014431	67782131	1	0.3227	0.7914	0.491201
1	BICF2S23716729	67785249	1	0.006504	0.06174	2.18682
1	TIGRP2P7021_rs9247707	67952227	3	0.978	0.306	0.00966115
1	BICF2P173792	67953150	2	0.9677	0.2649	0.0142593
1	BICF2P804604	67968716	3	0.9604	0.3382	0.0175478
1	BICF2P974809	67979298	3	0.8577	0.3391	0.0666646
1	BICF2S23131558	68024707	1	0.9639	0.2753	0.015968
1	TIGRP2P7071_rs8869996	68051843	4	0.9998	0.2758	8.68676e-05
1	BICF2S23542873	68063413	1	0.7899	0.3899	0.102428
1	BICF2P954802	68152162	3	0.5277	0.8401	0.277613
1	BICF2P241779	68156293	1	0.5523	0.8401	0.257825
1	TIGRP2P7132_rs8548850	68192630	3	0.7367	0.3451	0.132709
1	TIGRP2P7149_rs8941297	68203497	1	0.7377	0.3307	0.13212
1	BICF2S23226095	68316406	1	0.6941	0.79	0.158578
1	BICF2P587845	68334743	1	0.4703	0.7671	0.327625
1	BICF2P38736	68350408	1	0.5615	0.6543	0.25065
1	BICF2P693571	68366792	1	0.02466	0.04923	1.60801
1	BICF2P1214	68459965	1	0.8324	0.4498	0.0796679
1	BICF2P835290	68465329	3	0.01931	0.02645	1.71422
[truncated: 77,317 more rows]
