# Supplementary material for: De-novo and genome-wide meta-analyses identify a risk haplotype for congenital sensorineural deafness in Dalmatian dogs
Source: Sci Rep. 2022 Sep 14;12:15439. doi: 10.1038/s41598-022-19535-4 (PMC9474838; doi:10.1038/s41598-022-19535-4)
Supplement: Supplementary file 9 — Supplementary Table S6. [file 41598_2022_19535_MOESM9_ESM.xlsx]

## Sheet: Table_S6
CHR	SNP	BP	NMISS	BETA	SE	R2	T	P
19	chr19_20034966	20034966	87	-0.1794	0.07706	0.05996	-2.328	0.02226
19	TIGRP2P262022_rs8719416	20125834	436	-0.3862	0.4193	0.001951	-0.9211	0.3575
19	TIGRP2P262674_rs8632446	20256174	126	-0.1124	0.06842	0.0213	-1.643	0.1029
19	TIGRP2P262866_rs8719937	20292945	127	-0.08674	0.06679	0.01331	-1.299	0.1965
19	TIGRP2P262902_rs8730525	20303661	133	-0.1228	0.06375	0.02754	-1.926	0.05626
20	chr20_21870155	21870155	88	-0.162	0.07825	0.04748	-2.07	0.04141
20	chr20_21870230	21870230	86	-0.1889	0.07742	0.06616	-2.439	0.01681
20	chr20_21870310	21870310	86	-0.1661	0.07934	0.0496	-2.094	0.0393
20	chr20_21870623	21870623	88	-0.162	0.07825	0.04748	-2.07	0.04141
20	TIGRP2P272658_rs8519356	21871904	122	-0.09393	0.06868	0.01535	-1.368	0.174
20	chr20_21872335	21872335	88	-0.1765	0.07795	0.05626	-2.264	0.02607
20	chr20_21872815	21872815	87	-0.162	0.07765	0.04871	-2.086	0.03996
32	TIGRP2P384382_rs9231435	38734101	122	-0.1311	0.06802	0.03005	-1.928	0.05621
32	TIGRP2P384452_rs9135836	38767343	109	-0.1485	0.05975	0.05457	-2.485	0.0145
