# Supplementary material for: De-novo and genome-wide meta-analyses identify a risk haplotype for congenital sensorineural deafness in Dalmatian dogs
Source: Sci Rep. 2022 Sep 14;12:15439. doi: 10.1038/s41598-022-19535-4 (PMC9474838; doi:10.1038/s41598-022-19535-4)
Supplement: Supplementary file 10 — Supplementary Table S7. [file 41598_2022_19535_MOESM10_ESM.xlsx]

## Sheet: Table_S7
	Sample ID	BICF2G630233852	BICF2G630233861	BICF2G630233888	Phenotype	Location
	10695	C C	C C	A A	BILATERALLY_DEAF	UK
	10733	C T	C T	G A	BILATERALLY_DEAF	UK
	10743	C T	C T	G A	BILATERALLY_DEAF	UK
	10749	C T	C T	G A	BILATERALLY_DEAF	UK
	11235	C C	C C	A A	BILATERALLY_DEAF	UK
	11236	C C	C C	A A	BILATERALLY_DEAF	UK
	11238	C C	C C	A A	BILATERALLY_DEAF	UK
	11241	C C	C C	A A	BILATERALLY_DEAF	UK
	11243	C C	C C	A A	BILATERALLY_DEAF	UK
	11244	C C	C C	A A	BILATERALLY_DEAF	UK
	11245	C C	C C	A A	BILATERALLY_DEAF	UK
	11246	C C	C C	A A	BILATERALLY_DEAF	UK
	11260	C C	C C	A A	BILATERALLY_DEAF	UK
	11443	C C	C C	A A	BILATERALLY_DEAF	UK
	11492	C C	C C	A A	BILATERALLY_DEAF	UK
	11599	C C	C C	A A	BILATERALLY_DEAF	UK
	11604	C C	C C	A A	BILATERALLY_DEAF	UK
	11741	C T	C T	G A	BILATERALLY_DEAF	UK
	11790	C C	C C	A A	BILATERALLY_DEAF	UK
	12384	C T	C T	G A	BILATERALLY_DEAF	UK
	14782	C C	C C	A A	BILATERALLY_DEAF	UK
	14850	T T	T T	G G	BILATERALLY_DEAF	UK
	15715	C T	C T	G A	BILATERALLY_DEAF	UK
	16152	C C	C C	A A	BILATERALLY_DEAF	UK
	16153	C C	C C	A A	BILATERALLY_DEAF	UK
	16154	C C	C C	A A	BILATERALLY_DEAF	UK
	16913	C C	C C	A A	BILATERALLY_DEAF	UK
	16915	C C	C C	A A	BILATERALLY_DEAF	UK
	18008	C C	C C	A A	BILATERALLY_DEAF	UK
	18011	C C	C C	A A	BILATERALLY_DEAF	UK
	18107	C C	C C	A A	BILATERALLY_DEAF	UK
	18109	C T	C T	G A	BILATERALLY_DEAF	UK
	18110	C C	C C	A A	BILATERALLY_DEAF	UK
	18111	C T	C T	G A	BILATERALLY_DEAF	UK
	18112	C C	C C	A A	BILATERALLY_DEAF	UK
	18195	0 0	C T	0 0	BILATERALLY_DEAF	UK
	18198	C T	C T	G A	BILATERALLY_DEAF	UK
	18199	C T	C T	G A	BILATERALLY_DEAF	UK
	18767	C T	C T	G A	BILATERALLY_DEAF	UK
	19013	C C	C C	A A	BILATERALLY_DEAF	UK
	19014	C C	C C	A A	BILATERALLY_DEAF	UK
	19216	C C	C C	A A	BILATERALLY_DEAF	UK
	19217	C C	C C	A A	BILATERALLY_DEAF	UK
	19241	C C	C C	A A	BILATERALLY_DEAF	UK
	19508	C T	C T	G A	BILATERALLY_DEAF	UK
	19511	C C	C C	A A	BILATERALLY_DEAF	UK
	19734	C T	C T	G A	BILATERALLY_DEAF	UK
	19735	C C	C C	A A	BILATERALLY_DEAF	UK
	19736	C T	C T	G A	BILATERALLY_DEAF	UK
	19737	C T	C T	G A	BILATERALLY_DEAF	UK
	20039	C T	C T	G A	BILATERALLY_DEAF	UK
	20228	C C	C C	A A	BILATERALLY_DEAF	UK
	20229	C C	C C	A A	BILATERALLY_DEAF	UK
	20550	C T	C T	G A	BILATERALLY_DEAF	UK
	20554	C C	C C	A A	BILATERALLY_DEAF	UK
	21343	C T	C T	G A	BILATERALLY_DEAF	UK
	21344	C T	C T	G A	BILATERALLY_DEAF	UK
	21884	T T	T T	G G	BILATERALLY_DEAF	UK
	22467	T T	T T	G G	BILATERALLY_DEAF	UK
	23211	C C	C C	A A	BILATERALLY_DEAF	UK
	23512	C T	C T	G A	BILATERALLY_DEAF	UK
	23513	T T	T T	G G	BILATERALLY_DEAF	UK
	24712	C T	C T	G A	BILATERALLY_DEAF	UK
	24713	C C	C C	A A	BILATERALLY_DEAF	UK
	24717	C T	C T	G A	BILATERALLY_DEAF	UK
	24719	T T	T T	G G	BILATERALLY_DEAF	UK
	24762	C T	C T	G A	BILATERALLY_DEAF	UK
	24763	C T	C T	G A	BILATERALLY_DEAF	UK
	26974	C C	C C	A A	BILATERALLY_DEAF	UK
	27383	C C	C C	A A	BILATERALLY_DEAF	UK
	27384	C C	C C	A A	BILATERALLY_DEAF	UK
	29752	C C	C C	A A	BILATERALLY_DEAF	UK
	DAL16	C T	C T	G A	BILATERALLY_DEAF	North_America
	DAL20	C C	C C	A A	BILATERALLY_DEAF	North_America
	DAL22	C C	C C	A A	BILATERALLY_DEAF	North_America
	DAL33	C C	C C	A A	BILATERALLY_DEAF	North_America
	DAL36	C C	C C	A A	BILATERALLY_DEAF	North_America
	DAL44	C T	C T	G A	BILATERALLY_DEAF	North_America
	DAL51	C C	C C	A A	BILATERALLY_DEAF	North_America
	DAL57	C C	C C	A A	BILATERALLY_DEAF	North_America
	DAL60	C T	C T	G A	BILATERALLY_DEAF	North_America
	DAL61	C C	C C	A A	BILATERALLY_DEAF	North_America
	DAL77	C C	C C	A A	BILATERALLY_DEAF	North_America
	DAL117	C C	C C	A A	BILATERALLY_DEAF	North_America
	DAL123	C C	C C	A A	BILATERALLY_DEAF	North_America
	DAL128	C T	C T	G A	BILATERALLY_DEAF	North_America
	64	C C	C C	A A	BILATERALLY_DEAF	Australia
	65	C T	C T	A A	BILATERALLY_DEAF	Australia
	66	C C	C C	A A	BILATERALLY_DEAF	Australia
	92	C C	C C	A A	BILATERALLY_DEAF	Australia
	321	C C	C C	A A	BILATERALLY_DEAF	Australia
	322	C C	C C	A A	BILATERALLY_DEAF	Australia
	338	C T	C T	G A	BILATERALLY_DEAF	Australia
	348	C C	C C	A A	BILATERALLY_DEAF	Australia
	2066	C C	0 0	A A	BILATERALLY_DEAF	Australia
	3360	C C	C C	A A	BILATERALLY_DEAF	Australia
	3422	C C	C C	A A	BILATERALLY_DEAF	Australia
	3439	C T	C T	G A	BILATERALLY_DEAF	Australia
	3459	C C	C C	A A	BILATERALLY_DEAF	Australia
	3460	C C	C C	A A	BILATERALLY_DEAF	Australia
	3463	C C	C C	A A	BILATERALLY_DEAF	Australia
	3468	C C	C C	A A	BILATERALLY_DEAF	Australia
	3474	C C	C C	A A	BILATERALLY_DEAF	Australia
	3504	C C	C C	A A	BILATERALLY_DEAF	Australia
	3511	T T	T T	G G	BILATERALLY_DEAF	Australia
	3520	C C	C C	A A	BILATERALLY_DEAF	Australia
	3523	C C	C C	A A	BILATERALLY_DEAF	Australia
	3623	C T	0 0	G A	BILATERALLY_DEAF	Australia
	OFA1	C C	C C	A A	BILATERALLY_DEAF	North_America
	OFA9	C C	C C	A A	BILATERALLY_DEAF	North_America
	OFA18	C T	C T	G A	BILATERALLY_DEAF	North_America
	OFA23	C T	C T	G A	BILATERALLY_DEAF	North_America
	OFA24	C T	C T	G A	BILATERALLY_DEAF	North_America
	OFA25	C T	C T	G A	BILATERALLY_DEAF	North_America
	10693	C T	C T	G A	HEARING	UK
	10736	C T	C T	G A	HEARING	UK
	10744	C C	C C	A A	HEARING	UK
	10748	T T	T T	G G	HEARING	UK
	11237	C C	C C	A A	UNILATERAL	UK
	11239	C C	C C	A A	UNILATERAL	UK
	11242	C C	C C	A A	HEARING	UK
	11261	T T	T T	G G	HEARING	UK
	11493	C T	C T	G A	HEARING	UK
	11597	C C	C C	A A	HEARING	UK
	11602	C C	C C	A A	HEARING	UK
	11740	C T	C T	G A	HEARING	UK
	11789	C T	C T	G A	HEARING	UK
	12385	C T	C T	G A	HEARING	UK
	14780	C C	C C	A A	HEARING	UK
	14851	T T	T T	G G	HEARING	UK
	15716	C C	C C	A A	HEARING	UK
	16151	C T	C T	G A	HEARING	UK
	16916	C C	C C	A A	HEARING	UK
	18006	C T	C T	G A	HEARING	UK
	18108	C T	C T	G A	HEARING	UK
	18194	C T	C T	G A	HEARING	UK
	18196	C T	C T	G A	HEARING	UK
	18768	C T	C T	G A	HEARING	UK
	19012	C T	C T	G A	HEARING	UK
	19017	C T	C T	G A	HEARING	UK
	19220	C T	C T	G A	HEARING	UK
	19244	C C	C C	A A	HEARING	UK
	19510	C T	C T	G A	HEARING	UK
	19514	C C	C C	A A	HEARING	UK
	19732	C C	C C	A A	UNILATERAL	UK
	20040	C T	C T	G A	HEARING	UK
	20231	C C	C C	A A	HEARING	UK
	20546	C C	C C	A A	HEARING	UK
	21345	C T	C T	G A	HEARING	UK
	21888	T T	T T	G G	HEARING	UK
	22468	T T	T T	G G	HEARING	UK
	23212	C C	C C	A A	UNILATERAL	UK
	23213	C T	C T	G A	HEARING	UK
	23509	T T	T T	G G	HEARING	UK
	23510	T T	T T	G G	HEARING	UK
	24716	C T	C T	G A	HEARING	UK
	24757	T T	T T	G G	HEARING	UK
	26971	C T	C T	G A	HEARING	UK
	27385	C C	C C	A A	HEARING	UK
	29753	C T	C T	G A	HEARING	UK
	32794	C T	C T	G A	UNILATERAL	UK
	32795	C T	C T	G A	HEARING	UK
	DAL1	C C	C C	A A	UNILATERAL	North_America
	DAL2	C C	C C	A A	UNILATERAL	North_America
	DAL3	C C	C C	A A	HEARING	North_America
	DAL4	C C	C C	A A	HEARING	North_America
	DAL5	C C	C C	A A	UNILATERAL	North_America
	DAL6	C C	C C	A A	HEARING	North_America
	DAL7	C C	C C	A A	UNILATERAL	North_America
	DAL8	C T	C T	G A	HEARING	North_America
	DAL9	C T	C T	G A	HEARING	North_America
	DAL10	C C	C C	A A	UNILATERAL	North_America
	DAL11	C T	C T	G A	HEARING	North_America
	DAL12	C C	C C	A A	UNILATERAL	North_America
	DAL13	C C	C C	A A	UNILATERAL	North_America
	DAL14	C T	C T	G A	HEARING	North_America
	DAL15	C T	C T	G A	HEARING	North_America
	DAL17	C T	C T	G A	HEARING	North_America
	DAL18	C C	C C	A A	UNILATERAL	North_America
	DAL19	C C	C C	A A	HEARING	North_America
	DAL21	C C	C C	A A	HEARING	North_America
	DAL23	C C	C C	A A	HEARING	North_America
	DAL24	C C	C C	A A	UNILATERAL	North_America
	DAL25	C T	C T	G A	UNILATERAL	North_America
	DAL26	C T	C T	G A	HEARING	North_America
	DAL27	C T	C T	G A	UNILATERAL	North_America
	DAL28	C C	C C	A A	HEARING	North_America
	DAL29	C C	C C	A A	UNILATERAL	North_America
	DAL30	C C	C C	A A	HEARING	North_America
	DAL31	T T	T T	G G	HEARING	North_America
	DAL32	C C	C C	A A	UNILATERAL	North_America
	DAL34	C C	C C	A A	HEARING	North_America
	DAL35	C C	C C	A A	HEARING	North_America
	DAL37	C C	C C	A A	UNILATERAL	North_America
	DAL38	C C	C C	A A	HEARING	North_America
	DAL39	C C	C C	A A	UNILATERAL	North_America
	DAL41	C T	C T	G A	HEARING	North_America
	DAL42	C C	C C	A A	UNILATERAL	North_America
	DAL43	C T	C T	G A	HEARING	North_America
	DAL45	C C	C C	A A	HEARING	North_America
	DAL46	C T	C T	G A	UNILATERAL	North_America
	DAL47	C C	C C	A A	UNILATERAL	North_America
	DAL48	C C	C C	A A	UNILATERAL	North_America
	DAL49	C C	C C	A A	HEARING	North_America
	DAL50	C T	C T	G A	UNILATERAL	North_America
	DAL52	C C	C C	A A	HEARING	North_America
	DAL53	C T	C T	A A	UNILATERAL	North_America
	DAL54	C T	C T	A A	HEARING	North_America
	DAL55	C T	C T	G A	UNILATERAL	North_America
	DAL56	C C	C C	A A	HEARING	North_America
	DAL58	C T	C T	G A	HEARING	North_America
	DAL59	C C	C C	A A	HEARING	North_America
	DAL62	C T	C T	G A	HEARING	North_America
	DAL63	C T	C T	G A	UNILATERAL	North_America
	DAL64	C T	C T	G A	UNILATERAL	North_America
	DAL65	C C	C C	A A	HEARING	North_America
	DAL66	C C	C C	A A	HEARING	North_America
	DAL67	C C	C C	A A	UNILATERAL	North_America
	DAL72	C T	C T	G A	UNILATERAL	North_America
	DAL73	C T	C T	G A	HEARING	North_America
	DAL74	C C	C C	A A	UNILATERAL	North_America
	DAL75	C T	C T	G A	HEARING	North_America
	DAL76	C C	C C	A A	UNILATERAL	North_America
	DAL78	C T	C T	G A	HEARING	North_America
	DAL79	C T	C T	G A	HEARING	North_America
	DAL80	C T	C T	G A	UNILATERAL	North_America
	DAL81	C T	C T	G A	UNILATERAL	North_America
	DAL82	C T	C T	G A	HEARING	North_America
	DAL89	C C	C C	A A	UNILATERAL	North_America
	DAL90	T T	T T	G G	HEARING	North_America
	DAL91	C C	C C	A A	UNILATERAL	North_America
	DAL92	C C	C C	A A	HEARING	North_America
	DAL93	C T	C T	G A	UNILATERAL	North_America
	DAL94	T T	T T	G G	HEARING	North_America
	DAL95	C T	C T	G A	HEARING	North_America
	DAL96	T T	T T	G G	UNILATERAL	North_America
	DAL97	C T	C T	G A	HEARING	North_America
	DAL98	C C	C C	A A	UNILATERAL	North_America
	DAL99	C T	C T	G A	UNILATERAL	North_America
	DAL100	C C	C C	A A	HEARING	North_America
	DAL101	C C	C C	A A	UNILATERAL	North_America
	DAL102	C T	C T	G A	HEARING	North_America
	DAL103	C C	C C	A A	HEARING	North_America
	DAL104	C C	C C	A A	UNILATERAL	North_America
	DAL105	C C	C C	A A	UNILATERAL	North_America
	DAL106	C C	C C	A A	HEARING	North_America
	DAL107	C T	C T	G A	UNILATERAL	North_America
	DAL108	C T	C T	G A	HEARING	North_America
	DAL109	C C	C C	A A	HEARING	North_America
	DAL110	C C	C C	A A	UNILATERAL	North_America
	DAL111	C T	C T	G A	HEARING	North_America
	DAL112	C T	C T	G A	UNILATERAL	North_America
	DAL113	C T	C T	G A	HEARING	North_America
	DAL114	C T	C T	G A	UNILATERAL	North_America
	DAL118	C C	C C	A A	HEARING	North_America
	DAL119	C C	C C	A A	UNILATERAL	North_America
	DAL121	C C	C C	A A	UNILATERAL	North_America
	DAL124	C C	C C	A A	HEARING	North_America
	DAL126	T T	T T	G A	UNILATERAL	North_America
	DAL127	T T	T T	G G	HEARING	North_America
	DAL129	C T	C T	G A	HEARING	North_America
	DAL130	C T	C T	G A	UNILATERAL	North_America
	DAL131	C T	C T	G A	HEARING	North_America
	DAL132	C T	C T	G A	UNILATERAL	North_America
	DAL133	C T	C T	G A	UNILATERAL	North_America
	DAL134	C T	C T	G A	HEARING	North_America
	DAL135	T T	T T	G G	HEARING	North_America
	DAL136	T T	T T	G A	HEARING	North_America
	DAL137	T T	T T	G A	UNILATERAL	North_America
	DAL138	T T	T T	G A	UNILATERAL	North_America
	DAL139	T T	T T	G G	UNILATERAL	North_America
	67	C C	C C	A A	HEARING	Australia
	68	C C	C C	A A	HEARING	Australia
	72	C T	C T	G A	HEARING	Australia
	82	T T	T T	G G	HEARING	Australia
	83	C T	C T	G A	HEARING	Australia
	84	T T	T T	G G	HEARING	Australia
	85	T T	T T	G G	HEARING	Australia
	86	T T	T T	G G	HEARING_(NOT_TESTED)	Australia
	88	C T	C T	A A	HEARING	Australia
	89	C C	C C	A A	HEARING	Australia
	90	T T	T T	G A	HEARING	Australia
	180	C T	C T	G A	HEARING	Australia
	324	C T	C T	G A	HEARING	Australia
	339	T T	T T	G G	HEARING	Australia
	349	C T	C T	G A	HEARING	Australia
	1204	C C	C C	A A	UNILATERAL	Australia
	1205	C T	C T	G A	HEARING	Australia
	1206	C C	C C	A A	HEARING	Australia
	1207	C T	C T	G A	HEARING	Australia
	1208	C C	C C	A A	HEARING	Australia
	1209	C C	C C	A A	HEARING	Australia
	1210	C T	C T	G A	HEARING	Australia
	1211	C T	C T	G A	HEARING	Australia
	1212	C T	C T	G A	HEARING	Australia
	1213	C C	C C	A A	HEARING	Australia
	1214	C T	C T	G A	HEARING	Australia
	1438	C T	C T	0 0	HEARING	Australia
	1439	T T	T T	G G	HEARING	Australia
	1440	C C	C C	A A	HEARING	Australia
	1441	0 0	C T	G A	HEARING	Australia
	1442	T T	0 0	G A	HEARING	Australia
	1443	C C	C C	A A	HEARING	Australia
	1444	C C	C T	A A	HEARING	Australia
	1445	C T	0 0	A A	UNILATERAL	Australia
	1446	0 0	C T	0 0	HEARING	Australia
	1447	C T	0 0	0 0	HEARING	Australia
	1448	T T	T T	0 0	HEARING	Australia
	1450	T T	C C	A A	UNILATERAL	Australia
	1451	C T	C T	0 0	UNILATERAL	Australia
	1452	0 0	0 0	G A	UNILATERAL	Australia
	1459	C C	C C	A A	HEARING	Australia
	1460	C T	C T	G A	HEARING	Australia
	1461	C C	C C	A A	UNILATERAL	Australia
	1462	C T	C T	G A	HEARING	Australia
	1463	T T	0 0	0 0	HEARING	Australia
	1464	C T	C T	G A	HEARING	Australia
	1465	C C	C C	A A	UNILATERAL	Australia
	1467	C T	C T	G A	HEARING	Australia
	1468	C T	C T	G A	UNILATERAL	Australia
	1469	C C	C C	A A	HEARING	Australia
	1663	C T	C T	G A	UNILATERAL	Australia
	1664	C C	C C	A A	HEARING	Australia
	1665	C T	C T	G A	HEARING	Australia
	1666	C C	C C	A A	HEARING	Australia
	1667	C T	C T	G A	HEARING	Australia
	1668	C T	C T	G A	HEARING	Australia
	1669	C C	C C	A A	HEARING	Australia
	1670	C C	C C	A A	HEARING	Australia
	2062	C T	C T	G A	UNILATERAL	Australia
	2063	C T	C T	G A	HEARING	Australia
	2067	0 0	C T	0 0	HEARING	Australia
	2069	T T	T T	G G	UNILATERAL	Australia
	3011	C T	C T	G A	UNILATERAL	Australia
	3013	C T	C T	G A	UNILATERAL	Australia
	3017	C T	C T	G A	UNILATERAL	Australia
	3225	T T	T T	G G	UNILATERAL	Australia
	3228	T T	T T	G G	UNILATERAL	Australia
	3229	C T	C T	G A	UNILATERAL	Australia
	3231	T T	T T	G G	UNILATERAL	Australia
	3232	C T	C T	G A	HEARING	Australia
	3233	C T	C T	G A	UNILATERAL	Australia
	3234	C T	C T	G A	HEARING	Australia
	3235	T T	T T	G G	HEARING	Australia
	3236	T T	T T	G G	HEARING	Australia
	3237	T T	T T	G G	HEARING	Australia
	3359	C C	C C	A A	UNILATERAL	Australia
	3368	C T	C T	G A	HEARING	Australia
	3369	C T	C T	G A	HEARING	Australia
	3457	C T	C T	G A	UNILATERAL	Australia
	3465	T T	T T	G G	UNILATERAL	Australia
	3469	C T	C T	G A	HEARING	Australia
	3470	C T	C T	G A	HEARING	Australia
	3471	C T	C T	G A	HEARING	Australia
	3472	C T	C T	G A	HEARING	Australia
	3473	C C	C C	A A	HEARING	Australia
	3477	C T	C T	G A	UNILATERAL	Australia
	3502	C T	C T	G A	UNILATERAL	Australia
	3503	C T	C T	G A	HEARING	Australia
	3507	T T	T T	G G	HEARING	Australia
	3508	T T	T T	G A	HEARING	Australia
	3509	T T	T T	G A	HEARING	Australia
	3510	T T	T T	G G	UNILATERAL	Australia
	3512	T T	T T	G G	HEARING	Australia
	3519	C T	C T	G A	UNILATERAL	Australia
	3521	C C	C C	A A	UNILATERAL	Australia
	3522	C T	C T	G A	UNILATERAL	Australia
	3524	T T	T T	G G	HEARING	Australia
	3525	C T	C T	G A	HEARING	Australia
	3526	C T	C T	G A	UNILATERAL	Australia
	3529	C C	C C	A A	UNILATERAL	Australia
	3532	C C	C C	A A	UNILATERAL	Australia
	3534	C C	C C	A A	HEARING	Australia
	3535	C T	C T	G A	HEARING	Australia
	3620	C C	C C	A A	HEARING	Australia
	80315	T T	T T	G G	HEARING	Australia
	80317	T T	T T	G G	HEARING	Australia
	80318	T T	T T	G G	HEARING	Australia
	80319	T T	T T	G G	HEARING	Australia
	80320	T T	T T	G G	HEARING	Australia
	80324	T T	T T	G G	UNILATERAL	Australia
	80325	T T	T T	G G	HEARING	Australia
	81160	C T	C T	G A	HEARING	Australia
	81161	C T	0 0	G A	HEARING	Australia
	81162	C T	C T	G A	UNILATERAL_DUP3519	Australia
	81163	T T	T T	G G	HEARING	Australia
	81170	T T	T T	G G	HEARING	Australia
	OFA2	C C	C C	A A	HEARING	North_America
	OFA3	C T	C T	G A	HEARING	North_America
	OFA4	C T	C T	G A	UNILATERAL	North_America
	OFA5	C T	C T	G A	HEARING	North_America
	OFA6	C C	C C	A A	HEARING	North_America
	OFA7	C T	C T	G A	HEARING	North_America
	OFA8	C C	C C	A A	UNILATERAL	North_America
	OFA10	C T	C T	G A	HEARING	North_America
	OFA12	C C	C C	A A	HEARING	North_America
	OFA13	C T	C T	G A	HEARING	North_America
	OFA14	C T	C T	G A	HEARING	North_America
	OFA15	C C	C C	A A	UNILATERAL	North_America
	OFA16	C T	C T	G A	HEARING	North_America
	OFA20	C T	C T	G A	UNILATERAL	North_America
	OFA21	C T	C T	G A	HEARING	North_America
	OFA22	C T	C T	G A	HEARING	North_America
	OFA35	T T	T T	G G	HEARING	North_America
	OFA36	C C	C C	A A	UNILATERAL	North_America
	OFA39	C C	C C	A A	HEARING	North_America
	OFA40	C C	C C	A A	UNILATERAL	North_America
	OFA41	T T	T T	G G	UNILATERAL	North_America
	OFA42	T T	T T	G G	HEARING	North_America
	OFA45	C T	C T	G A	UNILATERAL	North_America
	OFA46	C T	C T	G A	HEARING	North_America
	OFA50	C C	C C	A A	UNILATERAL	North_America
	OFA51	C T	C T	G A	HEARING	North_America
	OFA52	C C	C C	A A	HEARING	North_America
	OFA54	T T	T T	G G	HEARING	North_America
	OFA55	C C	C C	A A	UNILATERAL	North_America
	OFA56	C T	C T	G A	HEARING	North_America
	OFA65	C C	C C	A A	HEARING	North_America
	OFA66	C T	C T	G A	UNILATERAL	North_America
	OFA67	C T	C T	G A	HEARING	North_America
	OFA69	C T	C T	G A	HEARING	North_America
	OFA70	C C	C C	A A	UNILATERAL	North_America
	OFA71	C C	C C	A A	HEARING	North_America
	OFA73	C T	C T	G A	UNILATERAL	North_America
	OFA74	C T	C T	G A	HEARING	North_America
	OFA75	C T	C T	G A	HEARING	North_America
	OFA76	C T	C T	G A	UNILATERAL	North_America
	OFA85	C C	C C	A A	UNILATERAL	North_America
	OFA86	C C	C C	A A	HEARING	North_America
	OFA93	C C	C C	A A	HEARING	North_America
	OFA94	C C	C C	A A	UNILATERAL	North_America
	OFA97	C T	C T	G A	UNILATERAL	North_America
	OFA98	C C	C C	A A	HEARING	North_America
	OFA101	C C	C C	A A	UNILATERAL	North_America
	OFA102	C T	C T	G A	HEARING	North_America
	OFA104	C T	C T	G A	HEARING	North_America
	OFA107	C T	C T	G A	UNILATERAL	North_America
	OFA108	C C	C C	A A	HEARING	North_America
	OFA109	C C	C C	A A	UNILATERAL	North_America
	OFA110	C T	C T	G A	HEARING	North_America
	OFA111	C C	C C	A A	UNILATERAL	North_America
	OFA112	C C	C C	A A	HEARING	North_America
