# Supplementary material for: De-novo and genome-wide meta-analyses identify a risk haplotype for congenital sensorineural deafness in Dalmatian dogs
Source: Sci Rep. 2022 Sep 14;12:15439. doi: 10.1038/s41598-022-19535-4 (PMC9474838; doi:10.1038/s41598-022-19535-4)
Supplement: Supplementary file 11 — Supplementary Table S8. [file 41598_2022_19535_MOESM11_ESM.xlsx]

## Sheet: Table_S8
Table S8. Haplotype distribution by geographic cohort and phenotype
Cohort	Phenotype	Number Observed	HAPLOTYPEa
			Homozygous CCA	Homozygous TTG	Heterozygous (CCA/TTG)	OTHERb
	Deaf	20	12	0	8	0
North America	Unilateral	73	40	3	26	4
	Hearing	91	37	8	44	2
	Deaf	72	42	5	24	1
UK	Unilateral	5	4	0	1	0
	Hearing	43	12	8	23	0
	Deaf	22	17	1	2	2
Australia	Unilateral	32	7	7	14	4
	Hearing	82	18	19	31	14
Combined	Deaf	114	71	6	34	3
	Unilateral	110	51	10	41	8
	Hearing	216	67	35	98	16
a(BICF2G630233852T>C, BICF2G630233861T>C, BICF2G630233888G>A)
b Other low frequency heterozygotes and unresolved due to calling failure
